# Supplementary material for: A Nitrogen-specific Interactome Analysis Sheds Light on the Role of the SnRK1 and TOR Kinases in Plant Nitrogen Signaling
Source: Mol Cell Proteomics. 2024 Sep 20;23(10):100842. doi: 10.1016/j.mcpro.2024.100842 (PMC11526089; doi:10.1016/j.mcpro.2024.100842)
Supplement: Supplemental Table S1 [file mmc1.xlsx]

## Sheet: Legend
Table S1A summarizes all forward (FWD) and reverse (REV) oligo's used for Greengate-based Golden Gate cloning of ORFs flanked by Greengate overlaps C-D into entry vector pGGC000. For certain ORFs, site-directed mutagenesis was done to remove internal BsaI sites for compatibility with Greengate cloning of expression vectors.
Table S1B lists all RT-qPCR oligo's for analysis of SnRK1, N-starvation and Primary Nitrate Responsive (PNR) marker genes in PSB-D cell suspension culture, related to Fig. 1 and Supplemental Fig. 2C
Table S1C lists all RT-PCR oligo's used in the IRE1-related assay described in Fig. 4

## Sheet: Table S1A cloning oligos
Name	Sequence	Application
KINb1_CD_FWD	AGAAGTGAAGCTTGGTCTCAGGCTCCATGGGAAATGCGAACGG	Golden gate cloning
KINb1_CD_REV	AGGGCGAGAATTCGGTCTCACTGACCGTGTGAGCGGTTTGTAG	Golden gate cloning
KINb2_CD_FWD	AGAAGTGAAGCTTGGTCTCAGGCTCCATGGGTAACGTGAACGCCAAAAG	Golden gate cloning
KINb2_CD_REV	AGGGCGAGAATTCGGTCTCACTGACCTCTGCAGGGATTTGTAGAG	Golden gate cloning
KINb2_SDM_FWD	CCGCTGCCCAGACCTCAGCATGTC	Site-directed mutagenesis
KINb2_SDM_REV	GAGGTCTGGGCAGCGGAGATGGAATG	Site-directed mutagenesis
SNF4_CD_FWD	AGAAGTGAAGCTTGGTCTCAGGCTCCATGTTTGGTTCTACATTGGATAGCAG	Golden gate cloning
SNF4_CD_REV	AGGGCGAGAATTCGGTCTCACTGAAAGACCGAGCAGGAATTGGAAAAC	Golden gate cloning
SNF4_SDM1_FWD	GATGGAAGTGGCAGACCATATCCTAGGCC	Site-directed mutagenesis
SNF4_SDM1_REV	GGTCTGCCACTTCCATCATATTGCCGGC	Site-directed mutagenesis
SNF4_SDM2_FWD	CTCGCTACATTAAGACCTCACGCCTCTTTGGG	Site-directed mutagenesis
SNF4_SDM2_REV	CGTGAGGTCTTAATGTAGCGAGAGGTTTGCTAC	Site-directed mutagenesis
KINb3_CD_FWD	AGAAGTGAAGCTTGGTCTCAGGCTCCATGAACAGTCAAAATCCTGATGATCATG	Golden gate cloning
KINb3_CD_REV	AGGGCGAGAATTCGGTCTCACTGAAACATTGGCGCTCCCTCTTC	Golden gate cloning
LST8_CD_FWD	AGAAGTGAAGCTTGGTCTCAGGCTCCATGAGTCAGCCTTCTGTGATTCTTG	Golden gate cloning
LST8_CD_REV	AGGGCGAGAATTCGGTCTCACTGACTTGTTTGCAGGAGAGAGGAGAC	Golden gate cloning
LST8_SDM_FWD	GATATCTGGTGACCAAAATGGAAATATACGTG	Site-directed mutagenesis
LST8_SDM_REV	CATTTTGGTCACCAGATATCAATTCAGTCTG	Site-directed mutagenesis
RAPTOR1B_CD_FWD	AGAAGTGAAGCTTGGTCTCAGGCTCCATGGCATTAGGAGACTTAATGGTGTCTCGG	Golden gate cloning
RAPTOR1B_CD_REV	AGGGCGAGAATTCGGTCTCACTGATCTTGCTTGCGAGTTGTCGTG	Golden gate cloning
RAPTOR_SDM_FWD	GTTTCCAATCACCGTTAC	Site-directed mutagenesis
RAPTOR_SDM_REV	GTGATTGGAAACCAAAG	Site-directed mutagenesis
RAB18_CD_FWD	AGAAGTGAAGCTTGGTCTCAGGCTCCATGGGTTCTTCGTCAGGACAAC	Golden gate cloning
RAB18_CD_REV	AGGGCGAGAATTCGGTCTCACTGAAGACGAGCAGCAGTAGCTC	Golden gate cloning
SEC12_CD_FWD	AGAAGTGAAGCTTGGTCTCAGGCTCCATGGCGAATCAGAGTACAGAGAC	Golden gate cloning
SEC12_CD_REV	AGGGCGAGAATTCGGTCTCACTGAAGGTATGATACCCTTTGCCTTCATA	Golden gate cloning
IRE1cyt-CD-FWD	AGAAGTGAAGCTTGGTCTCAGGCTCCAAAAAGTTTTCGTCGAGGGGCAG	Golden gate cloning
IRE1A_CD_REV	AGGGCGAGAATTCGGTCTCACTGAGATGATGTCGCATTTGAAGTACTTTC	Golden gate cloning
NLP8_CD_FWD	AGAAGTGAAGCTTGGTCTCAGGCTCCATGGAAAACCCTTTTGCTTCTAGAG	Golden gate cloning
NLP8_CD_REV	AGGGCGAGAATTCGGTCTCACTGATAAGCCTGTTCCAAGATAACCATTAC	Golden gate cloning
PANK2_CD_FWD	AGAAGTGAAGCTTGGTCTCAGGCTCCATGGCGGGTCAAGAGGATG	Golden gate cloning
PANK2_CD_REV	AGGGCGAGAATTCGGTCTCACTGAAACCTTAGCAGCCCCAGC	Golden gate cloning
PANK2_SDM_FWD	CCAAGATTGGACTCTCTGCTTCAACAATAGC	Site-directed mutagenesis
PANK2_SDM_REV	GCAGAGAGTCCAATCTTGGAGTAATCCATGCC	Site-directed mutagenesis
PANK2_SDM2_FWD	GATGCAGAGTCCGTGGAGGGTAGACGATTTTG	Site-directed mutagenesis
PANK2_SDM2_REV	CCCTCCACGGACTCTGCATCTTGTTGCG	Site-directed mutagenesis

## Sheet: Table S1B RT-qPCR oligos
Name	Sequence	Type
DIN1_FWD	CAGAGTCGGATCAGGAATGG	SnRK transcriptional marker
DIN1_REV	ATTTGACCGCTCTCACAACC	SnRK transcriptional marker
TPS8_FWD	GTGGTTGTCAAGAGAGGTCAACAC	SnRK transcriptional marker
TPS8_REV	AGCTAGACCTTTGCTTACACCTTG	SnRK transcriptional marker
TPS9_FWD	CGCAAATGAGCCTGTAGTCGTC	SnRK transcriptional marker
TPS9_REV	GACCTTTGCTTACTCCCTGTGG	SnRK transcriptional marker
NIA1_FWD	CTGAGCTGGCAAATTCCGAAGC	PNR gene
NIA1_REV	TGCGTGACCAGGTGTTGTAATC	PNR gene
NiR_FWD	TGTGGCTTATCGACGAACTTGGTG	PNR gene
NiR_REV	CCTCTCTCGAGTTTCCCATTTGGC	PNR gene
LBD37_FWD	TTGAAACCGCCGATGCTCAAGG	N Starvation Response gene
LBD37_REV	AGAGCAACGACTGAAACAAAGCAG	N Starvation Response gene
AT5G66110_FWD	AGCTTAAGCAGTTCCAGAAGGTG	N Starvation Response gene
AT5G66110_REV	TCGACGGTGACTTTGCTGACTC	N Starvation Response gene
AT5G26200_FWD	TTGAGTGCAGCTACAGCAAGCG	N Starvation Response gene
AT5G26200_REV	GCAACCGCGTCTTGATTGTGTC	N Starvation Response gene
ACT2_FWD	GGAACTGGAATGGTGAAGGCTG	Reference gene
ACT2_REV	CGATTGGATACTTCAGAGTGAGGA	Reference gene
EF1ALPHA-FWD	ACGGAGACATGGACCAGAAC	Reference gene
EF1ALPHA-REV	GCTGAGTTGGGAGATCGAAG	Reference gene

## Sheet: Table S1C RT-PCR oligos
Name	Sequence	Application
bZIP60_Q_S_R	AGCAGGGAACCCAACAGCAGACT	bZIP splice assay
bZIP60_Q_R	CCAAAGCAGGGAACCCAACAGCAG	bZIP splice assay
BIP3_Q_F	TTCGACCCGAAACGTCTGATTGGA	bZIP splice assay
BIP3_Q_R	GCTTGCCTCTGCGCATCATTGAAA	bZIP splice assay
ACT_Q_F	GGAACTGGAATGGTGAAGGCTG	bZIP splice assay
ACT_Q_R	CGATTGGATACTTCAGAGTGAGGA	bZIP splice assay
