# Supplementary material for: A Nitrogen-specific Interactome Analysis Sheds Light on the Role of the SnRK1 and TOR Kinases in Plant Nitrogen Signaling
Source: Mol Cell Proteomics. 2024 Sep 20;23(10):100842. doi: 10.1016/j.mcpro.2024.100842 (PMC11526089; doi:10.1016/j.mcpro.2024.100842)
Supplement: Supplemental Table S2 [file mmc2.xlsx]

## Sheet: Legend
Table	Column header	Detailed description
Table S2A: AP-MS protein and peptide identification details (Mascot)	Experiment	Experimental details on bait fusion protein and harvest condition
	Replicate	Replicate number
	Sample number	Code assigned to the sample
	Raw file	Raw file name
	Mascot version	Mascot version
	Distiller version	Distiller version
	Database	Database used for Mascot search
	prot_hit_num	protein hit number
	protein group	protein group of accessions identified with the same set of peptide sequences
	prot_acc	AGI accession number of identified protein
	prot_desc	Protein description (<fasta header) of identified protein
	prot_score	protein score
	prot_mass	protein mass
	prot_matches_sig	number of assigned peptide matches above threshold (high confidence, p < 0.01)
	prot_sequences_sig	number of significant protein sequences above threshold (high confidence, p < 0.01)
	prot_cover	percentage of protein sequence covered by assigned peptide matches
	prot_len	protein sequence length (AA)
	prot_pi	protein pI
	pep_query	number assigned by Mascot to a specific MS2 spectrum
	pep_rank	peptide rank number (1 for the top ranked peptide match)
	pep_isbold	peptide is in bold red. (Red and bold typefaces are used to highlight the most logical assignment of peptides to proteins. The first time a peptide match to a query appears in the report, it is shown in bold face. Whenever the top ranking peptide match appears, it is shown in red. Thus, a bold red match is the highest scoring match to a particular query listed under the highest scoring protein co…
	pep_isunique	peptide is unique for the protein family
	pep_exp_mz	observed m/z value (precursor)
	pep_exp_mr	experimental relative molecular mass
	pep_exp_z	observed peptide charge state
	pep_calc_mr	calculated relative molecular mass
	pep_delta	difference (error) between the experimental and calculated masses
	pep_start	peptide start position in protein
	pep_end	peptide end position in protein
	pep_miss	number of missed enzyme cleavage sites
	pep_score	peptide ions score
	pep_homol	homology threshold score
	pep_ident	identity threshold score
	pep_expect	expectation value for the peptide match (The number of times we would expect to obtain an equal or higher score, purely by chance. The lower this value, the more significant the result)
	pep_res_before	amino acid before peptide sequence
	pep_seq	peptide sequence
	pep_res_after	amino acid after peptide sequence
	pep_var_mod	any variable modifications found in the peptide
	pep_var_mod_pos	position of variable modifications in the peptide
	pep_scan_title	scan identifier
Table S2B: TurboID-MS protein and peptide identification details (Mascot)	Experiment	Experimental details on bait fusion protein and harvest condition
	Replicate	Replicate number
	Sample number	Code assigned to the sample
	Raw file	Raw file name
	Mascot version	Mascot version
	Distiller version	Distiller version
	Database	Database used for Mascot search
	prot_hit_num	protein hit number
	protein group	protein group of accessions identified with the same set of peptide sequences
	prot_acc	AGI accession number of identified protein
	prot_desc	Protein description (<fasta header) of identified protein
	prot_score	protein score
	prot_mass	protein mass
	prot_matches_sig	number of assigned peptide matches above threshold (high confidence, p < 0.01)
	prot_sequences_sig	number of significant protein sequences above threshold (high confidence, p < 0.01)
	prot_cover	percentage of protein sequence covered by assigned peptide matches
	prot_len	protein sequence length (AA)
	prot_pi	protein pI
	pep_query	number assigned by Mascot to a specific MS2 spectrum
	pep_rank	peptide rank number (1 for the top ranked peptide match)
	pep_isbold	peptide is in bold red. (Red and bold typefaces are used to highlight the most logical assignment of peptides to proteins. The first time a peptide match to a query appears in the report, it is shown in bold face. Whenever the top ranking peptide match appears, it is shown in red. Thus, a bold red match is the highest scoring match to a particular query listed under the highest scoring protein co…
	pep_isunique	peptide is unique for the protein family
	pep_exp_mz	observed m/z value (precursor)
	pep_exp_mr	experimental relative molecular mass
	pep_exp_z	observed peptide charge state
	pep_calc_mr	calculated relative molecular mass
	pep_delta	difference (error) between the experimental and calculated masses
	pep_start	peptide start position in protein
	pep_end	peptide end position in protein
	pep_miss	number of missed enzyme cleavage sites
	pep_score	peptide ions score
	pep_homol	homology threshold score
	pep_ident	identity threshold score
	pep_expect	expectation value for the peptide match (The number of times we would expect to obtain an equal or higher score, purely by chance. The lower this value, the more significant the result)
	pep_res_before	amino acid before peptide sequence
	pep_seq	peptide sequence
	pep_res_after	amino acid after peptide sequence
	pep_var_mod	any variable modifications found in the peptide
	pep_var_mod_pos	position of variable modifications in the peptide
	pep_scan_title	scan identifier
Table S2C: 1 peptide identifications with mzIdentML file for best score	Experiment	Experimental details on bait fusion protein and harvest condition
	Method	GSrhino-based Affinity-Purification coupled to Mass Spectrometry (AP-MS) or TurboID-based Proximity Labeling coupled to Mass Spectrometry (PL-MS)
	mzIdentML file for best score	Exchange standard file for peptide and protein identification data (exported from Mascot). mzIdentML files were uploaded to PRIDE and together with the peak list files (same name with .mgf extension, also uploaded to PRIDE) the annotated spectra can be viewed using PRIDE Inspector
	prot_acc	AGI accession number of identified protein
	prot_desc	Protein description (<fasta header) of identified protein
	prot_score	protein score
	prot_mass	protein mass
	prot_matches_sig	number of assigned peptide matches above threshold (high confidence, p < 0.01)
	prot_sequences_sig	number of significant protein sequences above threshold (high confidence, p < 0.01)
	prot_cover	percentage of protein sequence covered by assigned peptide matches
	prot_len	protein sequence length (AA)
	prot_pi	protein pI
	pep_query	number assigned by Mascot to a specific MS2 spectrum
	pep_rank	peptide rank number (1 for the top ranked peptide match)
	pep_isbold	peptide is in bold red. (Red and bold typefaces are used to highlight the most logical assignment of peptides to proteins. The first time a peptide match to a query appears in the report, it is shown in bold face. Whenever the top ranking peptide match appears, it is shown in red. Thus, a bold red match is the highest scoring match to a particular query listed under the highest scoring protein co…
	pep_isunique	peptide is unique for the protein family
	pep_exp_mz	observed m/z value (precursor)
	pep_exp_mr	experimental relative molecular mass
	pep_exp_z	observed peptide charge state
	pep_calc_mr	calculated relative molecular mass
	pep_delta	difference (error) between the experimental and calculated masses
	pep_start	peptide start position in protein
	pep_end	peptide end position in protein
	pep_miss	number of missed enzyme cleavage sites
	pep_score	peptide ions score
	pep_homol	homology threshold score
	pep_ident	identity threshold score
	pep_expect	expectation value for the peptide match (The number of times we would expect to obtain an equal or higher score, purely by chance. The lower this value, the more significant the result)
	pep_res_before	amino acid before peptide sequence
	pep_seq	peptide sequence
	pep_res_after	amino acid after peptide sequence
	pep_var_mod	any variable modifications found in the peptide
	pep_var_mod_pos	position of variable modifications in the peptide
	pep_scan_title	scan identifier

## Sheet: Suppl Table S2A
Experiment	Replicate	Sample number	Raw file	Mascot version	Distiller version	Database	prot_hit_num	protein group	prot_acc	prot_desc	prot_score	prot_mass	prot_matches_sig	prot_sequences_sig	prot_cover	prot_len	prot_pi	pep_query	pep_rank	pep_isbold	pep_isunique	pep_exp_mz	pep_exp_mr	pep_exp_z	pep_calc_mr	pep_delta	pep_start	pep_end	pep_miss	pep_score	pep_homol	pep_ident	pep_expect	pep_res_before	pep_seq	pep_res_after	pep_var_mod	pep_var_mod_pos	pep_scan_title
GSrhino-SNF4 N-starved	1	PSB-330_sample1	E23614_PRC_7_2p_PSB-330_1.raw	2.6.2	2.5.0.0	Araport11plusDE2020	1	AT3G01090.1;AT3G01090.3	AT3G01090	AT3G01090.1 | AKIN10, KIN10, KIN10, SNRK1.1 | SNF1 kinase homolog 10 | 201606	10302	58336	269	28	59.8	512	8.01	352	1	1	1	414.252	826.489	2	826.491	-0.0024	260	266	0	54.18		31	5.5e-05	R	VTIPEIR	Q			9351: Scan 10092 (rt=32.2943) [C:UsersDominiqueDocumentsMascotPSB-330_GEJAEE23614_PRC_7_2p_PSB-330_1.raw]
GSrhino-SNF4 N-starved	1	PSB-330_sample1	E23614_PRC_7_2p_PSB-330_1.raw	2.6.2	2.5.0.0	Araport11plusDE2020	1	AT3G01090.1;AT3G01090.3	AT3G01090	AT3G01090.1 | AKIN10, KIN10, KIN10, SNRK1.1 | SNF1 kinase homolog 10 | 201606	10302	58336	269	28	59.8	512	8.01	354	1	1	1	414.252	826.49	2	826.491	-0.0016	260	266	0	54.83		31	4.5e-05	R	VTIPEIR	Q			9789: Scan 10577 (rt=33.2483) [C:UsersDominiqueDocumentsMascotPSB-330_GEJAEE23614_PRC_7_2p_PSB-330_1.raw]
GSrhino-SNF4 N-starved	1	PSB-330_sample1	E23614_PRC_7_2p_PSB-330_1.raw	2.6.2	2.5.0.0	Araport11plusDE2020	1	AT3G01090.1;AT3G01090.3	AT3G01090	AT3G01090.1 | AKIN10, KIN10, KIN10, SNRK1.1 | SNF1 kinase homolog 10 | 201606	10302	58336	269	28	59.8	512	8.01	355	1	1	1	414.252	826.49	2	826.491	-0.001	260	266	0	54.56		31	4.6e-05	R	VTIPEIR	Q			9882: Scan 10684 (rt=33.4575) [C:UsersDominiqueDocumentsMascotPSB-330_GEJAEE23614_PRC_7_2p_PSB-330_1.raw]
GSrhino-SNF4 N-starved	1	PSB-330_sample1	E23614_PRC_7_2p_PSB-330_1.raw	2.6.2	2.5.0.0	Araport11plusDE2020	1	AT3G01090.1;AT3G01090.3	AT3G01090	AT3G01090.1 | AKIN10, KIN10, KIN10, SNRK1.1 | SNF1 kinase homolog 10 | 201606	10302	58336	269	28	59.8	512	8.01	356	1	1	1	414.252	826.49	2	826.491	-0.0009	260	266	0	55.12		31	4e-05	R	VTIPEIR	Q			9634: Scan 10407 (rt=32.9142) [C:UsersDominiqueDocumentsMascotPSB-330_GEJAEE23614_PRC_7_2p_PSB-330_1.raw]
GSrhino-SNF4 N-starved	1	PSB-330_sample1	E23614_PRC_7_2p_PSB-330_1.raw	2.6.2	2.5.0.0	Araport11plusDE2020	1	AT3G01090.1;AT3G01090.3	AT3G01090	AT3G01090.1 | AKIN10, KIN10, KIN10, SNRK1.1 | SNF1 kinase homolog 10 | 201606	10302	58336	269	28	59.8	512	8.01	357	1	1	1	414.252	826.49	2	826.491	-0.0009	260	266	0	58.54		31	1.9e-05	R	VTIPEIR	Q			9543: Scan 10299 (rt=32.7066) [C:UsersDominiqueDocumentsMascotPSB-330_GEJAEE23614_PRC_7_2p_PSB-330_1.raw]
GSrhino-SNF4 N-starved	1	PSB-330_sample1	E23614_PRC_7_2p_PSB-330_1.raw	2.6.2	2.5.0.0	Araport11plusDE2020	1	AT3G01090.1;AT3G01090.3	AT3G01090	AT3G01090.1 | AKIN10, KIN10, KIN10, SNRK1.1 | SNF1 kinase homolog 10 | 201606	10302	58336	269	28	59.8	512	8.01	358	1	1	1	414.252	826.49	2	826.491	-0.0009	260	266	0	61.88		31	8.6e-06	R	VTIPEIR	Q			9455: Scan 10197 (rt=32.5025) [C:UsersDominiqueDocumentsMascotPSB-330_GEJAEE23614_PRC_7_2p_PSB-330_1.raw]
GSrhino-SNF4 N-starved	1	PSB-330_sample1	E23614_PRC_7_2p_PSB-330_1.raw	2.6.2	2.5.0.0	Araport11plusDE2020	1	AT3G01090.1;AT3G01090.3	AT3G01090	AT3G01090.1 | AKIN10, KIN10, KIN10, SNRK1.1 | SNF1 kinase homolog 10 | 201606	10302	58336	269	28	59.8	512	8.01	760	1	1	0	431.715	861.416	2	861.417	-0.001	422	428	0	43.19	28	35	0.0019	K	IGHYNMK	C			1025: Scan 1415 (rt=14.4913) [C:UsersDominiqueDocumentsMascotPSB-330_GEJAEE23614_PRC_7_2p_PSB-330_1.raw]
GSrhino-SNF4 N-starved	1	PSB-330_sample1	E23614_PRC_7_2p_PSB-330_1.raw	2.6.2	2.5.0.0	Araport11plusDE2020	1	AT3G01090.1;AT3G01090.3	AT3G01090	AT3G01090.1 | AKIN10, KIN10, KIN10, SNRK1.1 | SNF1 kinase homolog 10 | 201606	10302	58336	269	28	59.8	512	8.01	762	1	1	0	431.715	861.416	2	861.417	-0.0005	422	428	0	39.23	28	36	0.0049	K	IGHYNMK	C			1320: Scan 1707 (rt=15.1241) [C:UsersDominiqueDocumentsMascotPSB-330_GEJAEE23614_PRC_7_2p_PSB-330_1.raw]
GSrhino-SNF4 N-starved	1	PSB-330_sample1	E23614_PRC_7_2p_PSB-330_1.raw	2.6.2	2.5.0.0	Araport11plusDE2020	1	AT3G01090.1;AT3G01090.3	AT3G01090	AT3G01090.1 | AKIN10, KIN10, KIN10, SNRK1.1 | SNF1 kinase homolog 10 | 201606	10302	58336	269	28	59.8	512	8.01	765	1	1	0	431.716	861.417	2	861.417	0.0004	422	428	0	47.51	32	35	0.00066	K	IGHYNMK	C			1130: Scan 1515 (rt=14.7089) [C:UsersDominiqueDocumentsMascotPSB-330_GEJAEE23614_PRC_7_2p_PSB-330_1.raw]
GSrhino-SNF4 N-starved	1	PSB-330_sample1	E23614_PRC_7_2p_PSB-330_1.raw	2.6.2	2.5.0.0	Araport11plusDE2020	1	AT3G01090.1;AT3G01090.3	AT3G01090	AT3G01090.1 | AKIN10, KIN10, KIN10, SNRK1.1 | SNF1 kinase homolog 10 | 201606	10302	58336	269	28	59.8	512	8.01	979	1	1	1	439.721	877.428	2	877.429	-0.0014	383	389	0	42.9	22	36	0.0026	R	SQYPVER	K			1804: Scan 2187 (rt=16.1287) [C:UsersDominiqueDocumentsMascotPSB-330_GEJAEE23614_PRC_7_2p_PSB-330_1.raw]
GSrhino-SNF4 N-starved	1	PSB-330_sample1	E23614_PRC_7_2p_PSB-330_1.raw	2.6.2	2.5.0.0	Araport11plusDE2020	1	AT3G01090.1;AT3G01090.3	AT3G01090	AT3G01090.1 | AKIN10, KIN10, KIN10, SNRK1.1 | SNF1 kinase homolog 10 | 201606	10302	58336	269	28	59.8	512	8.01	980	1	1	1	439.721	877.428	2	877.429	-0.001	383	389	0	37.83	22	36	0.0082	R	SQYPVER	K			1601: Scan 1995 (rt=15.7146) [C:UsersDominiqueDocumentsMascotPSB-330_GEJAEE23614_PRC_7_2p_PSB-330_1.raw]
GSrhino-SNF4 N-starved	1	PSB-330_sample1	E23614_PRC_7_2p_PSB-330_1.raw	2.6.2	2.5.0.0	Araport11plusDE2020	1	AT3G01090.1;AT3G01090.3	AT3G01090	AT3G01090.1 | AKIN10, KIN10, KIN10, SNRK1.1 | SNF1 kinase homolog 10 | 201606	10302	58336	269	28	59.8	512	8.01	981	1	1	1	439.722	877.429	2	877.429	-0.0007	383	389	0	45.58	23	36	0.0014	R	SQYPVER	K			1904: Scan 2283 (rt=16.3363) [C:UsersDominiqueDocumentsMascotPSB-330_GEJAEE23614_PRC_7_2p_PSB-330_1.raw]
GSrhino-SNF4 N-starved	1	PSB-330_sample1	E23614_PRC_7_2p_PSB-330_1.raw	2.6.2	2.5.0.0	Araport11plusDE2020	1	AT3G01090.1;AT3G01090.3	AT3G01090	AT3G01090.1 | AKIN10, KIN10, KIN10, SNRK1.1 | SNF1 kinase homolog 10 | 201606	10302	58336	269	28	59.8	512	8.01	982	1	1	1	439.722	877.429	2	877.429	-0.0006	383	389	0	50.92	26	37	0.00043	R	SQYPVER	K			2003: Scan 2385 (rt=16.5486) [C:UsersDominiqueDocumentsMascotPSB-330_GEJAEE23614_PRC_7_2p_PSB-330_1.raw]
GSrhino-SNF4 N-starved	1	PSB-330_sample1	E23614_PRC_7_2p_PSB-330_1.raw	2.6.2	2.5.0.0	Araport11plusDE2020	1	AT3G01090.1;AT3G01090.3	AT3G01090	AT3G01090.1 | AKIN10, KIN10, KIN10, SNRK1.1 | SNF1 kinase homolog 10 | 201606	10302	58336	269	28	59.8	512	8.01	985	1	1	1	439.722	877.43	2	877.429	0.0003	383	389	0	51.66	24	37	0.00036	R	SQYPVER	K			1704: Scan 2093 (rt=15.9194) [C:UsersDominiqueDocumentsMascotPSB-330_GEJAEE23614_PRC_7_2p_PSB-330_1.raw]
GSrhino-SNF4 N-starved	1	PSB-330_sample1	E23614_PRC_7_2p_PSB-330_1.raw	2.6.2	2.5.0.0	Araport11plusDE2020	1	AT3G01090.1;AT3G01090.3	AT3G01090	AT3G01090.1 | AKIN10, KIN10, KIN10, SNRK1.1 | SNF1 kinase homolog 10 | 201606	10302	58336	269	28	59.8	512	8.01	1358	1	1	1	454.253	906.492	2	906.492	0	24	32	0	58.5	31	37	7.3e-05	R	TLGIGSFGR	V			9960: Scan 10773 (rt=33.6289) [C:UsersDominiqueDocumentsMascotPSB-330_GEJAEE23614_PRC_7_2p_PSB-330_1.raw]
GSrhino-SNF4 N-starved	1	PSB-330_sample1	E23614_PRC_7_2p_PSB-330_1.raw	2.6.2	2.5.0.0	Araport11plusDE2020	1	AT3G01090.1;AT3G01090.3	AT3G01090	AT3G01090.1 | AKIN10, KIN10, KIN10, SNRK1.1 | SNF1 kinase homolog 10 | 201606	10302	58336	269	28	59.8	512	8.01	1360	1	1	1	454.253	906.492	2	906.492	0.0002	24	32	0	44.21	23	37	0.002	R	TLGIGSFGR	V			10058: Scan 10881 (rt=33.8374) [C:UsersDominiqueDocumentsMascotPSB-330_GEJAEE23614_PRC_7_2p_PSB-330_1.raw]
GSrhino-SNF4 N-starved	1	PSB-330_sample1	E23614_PRC_7_2p_PSB-330_1.raw	2.6.2	2.5.0.0	Araport11plusDE2020	1	AT3G01090.1;AT3G01090.3	AT3G01090	AT3G01090.1 | AKIN10, KIN10, KIN10, SNRK1.1 | SNF1 kinase homolog 10 | 201606	10302	58336	269	28	59.8	512	8.01	1362	1	1	1	454.254	906.493	2	906.492	0.0003	24	32	0	43.84	23	37	0.0022	R	TLGIGSFGR	V			10155: Scan 10989 (rt=34.046) [C:UsersDominiqueDocumentsMascotPSB-330_GEJAEE23614_PRC_7_2p_PSB-330_1.raw]
GSrhino-SNF4 N-starved	1	PSB-330_sample1	E23614_PRC_7_2p_PSB-330_1.raw	2.6.2	2.5.0.0	Araport11plusDE2020	1	AT3G01090.1;AT3G01090.3	AT3G01090	AT3G01090.1 | AKIN10, KIN10, KIN10, SNRK1.1 | SNF1 kinase homolog 10 | 201606	10302	58336	269	28	59.8	512	8.01	1363	1	1	1	454.254	906.493	2	906.492	0.0009	24	32	0	46.79	28	37	0.0011	R	TLGIGSFGR	V			9864: Scan 10662 (rt=33.4139) [C:UsersDominiqueDocumentsMascotPSB-330_GEJAEE23614_PRC_7_2p_PSB-330_1.raw]
GSrhino-SNF4 N-starved	1	PSB-330_sample1	E23614_PRC_7_2p_PSB-330_1.raw	2.6.2	2.5.0.0	Araport11plusDE2020	1	AT3G01090.1;AT3G01090.3	AT3G01090	AT3G01090.1 | AKIN10, KIN10, KIN10, SNRK1.1 | SNF1 kinase homolog 10 | 201606	10302	58336	269	28	59.8	512	8.01	1364	1	1	1	454.254	906.493	2	906.492	0.0011	24	32	0	39.44	24	37	0.006	R	TLGIGSFGR	V			10248: Scan 11097 (rt=34.2549) [C:UsersDominiqueDocumentsMascotPSB-330_GEJAEE23614_PRC_7_2p_PSB-330_1.raw]
GSrhino-SNF4 N-starved	1	PSB-330_sample1	E23614_PRC_7_2p_PSB-330_1.raw	2.6.2	2.5.0.0	Araport11plusDE2020	1	AT3G01090.1;AT3G01090.3	AT3G01090	AT3G01090.1 | AKIN10, KIN10, KIN10, SNRK1.1 | SNF1 kinase homolog 10 | 201606	10302	58336	269	28	59.8	512	8.01	1375	1	1	1	455.189	908.364	2	908.366	-0.0018	1	9	0	56.78		24	6.5e-06	-	MDGSGTGSR	S	Acetyl (Protein N-term)	1.000000000.0	862: Scan 1264 (rt=14.1691) [C:UsersDominiqueDocumentsMascotPSB-330_GEJAEE23614_PRC_7_2p_PSB-330_1.raw]
GSrhino-SNF4 N-starved	1	PSB-330_sample1	E23614_PRC_7_2p_PSB-330_1.raw	2.6.2	2.5.0.0	Araport11plusDE2020	1	AT3G01090.1;AT3G01090.3	AT3G01090	AT3G01090.1 | AKIN10, KIN10, KIN10, SNRK1.1 | SNF1 kinase homolog 10 | 201606	10302	58336	269	28	59.8	512	8.01	1376	1	1	1	455.19	908.366	2	908.366	0.0004	1	9	0	52.91		26	2.3e-05	-	MDGSGTGSR	S	Acetyl (Protein N-term)	1.000000000.0	766: Scan 1169 (rt=13.9585) [C:UsersDominiqueDocumentsMascotPSB-330_GEJAEE23614_PRC_7_2p_PSB-330_1.raw]
GSrhino-SNF4 N-starved	1	PSB-330_sample1	E23614_PRC_7_2p_PSB-330_1.raw	2.6.2	2.5.0.0	Araport11plusDE2020	1	AT3G01090.1;AT3G01090.3	AT3G01090	AT3G01090.1 | AKIN10, KIN10, KIN10, SNRK1.1 | SNF1 kinase homolog 10 | 201606	10302	58336	269	28	59.8	512	8.01	1386	1	1	0	455.686	909.357	2	909.357	-0.0004	57	63	0	40.04		25	0.00035	K	NMEMEEK	V			1080: Scan 1467 (rt=14.6058) [C:UsersDominiqueDocumentsMascotPSB-330_GEJAEE23614_PRC_7_2p_PSB-330_1.raw]
GSrhino-SNF4 N-starved	1	PSB-330_sample1	E23614_PRC_7_2p_PSB-330_1.raw	2.6.2	2.5.0.0	Araport11plusDE2020	1	AT3G01090.1;AT3G01090.3	AT3G01090	AT3G01090.1 | AKIN10, KIN10, KIN10, SNRK1.1 | SNF1 kinase homolog 10 | 201606	10302	58336	269	28	59.8	512	8.01	1387	1	1	0	455.686	909.357	2	909.357	-0.0004	57	63	0	37.44		25	0.00063	K	NMEMEEK	V			1175: Scan 1563 (rt=14.8121) [C:UsersDominiqueDocumentsMascotPSB-330_GEJAEE23614_PRC_7_2p_PSB-330_1.raw]
GSrhino-SNF4 N-starved	1	PSB-330_sample1	E23614_PRC_7_2p_PSB-330_1.raw	2.6.2	2.5.0.0	Araport11plusDE2020	1	AT3G01090.1;AT3G01090.3	AT3G01090	AT3G01090.1 | AKIN10, KIN10, KIN10, SNRK1.1 | SNF1 kinase homolog 10 | 201606	10302	58336	269	28	59.8	512	8.01	1388	1	1	0	455.686	909.357	2	909.357	0.0003	57	63	0	29.61		25	0.0038	K	NMEMEEK	V			975: Scan 1365 (rt=14.3885) [C:UsersDominiqueDocumentsMascotPSB-330_GEJAEE23614_PRC_7_2p_PSB-330_1.raw]
GSrhino-SNF4 N-starved	1	PSB-330_sample1	E23614_PRC_7_2p_PSB-330_1.raw	2.6.2	2.5.0.0	Araport11plusDE2020	1	AT3G01090.1;AT3G01090.3	AT3G01090	AT3G01090.1 | AKIN10, KIN10, KIN10, SNRK1.1 | SNF1 kinase homolog 10 | 201606	10302	58336	269	28	59.8	512	8.01	1513	1	1	1	460.761	919.508	2	919.513	-0.0044	484	490	0	39.83		37	0.0054	K	YLLDLQR	V			10690: Scan 11589 (rt=35.2053) [C:UsersDominiqueDocumentsMascotPSB-330_GEJAEE23614_PRC_7_2p_PSB-330_1.raw]
GSrhino-SNF4 N-starved	1	PSB-330_sample1	E23614_PRC_7_2p_PSB-330_1.raw	2.6.2	2.5.0.0	Araport11plusDE2020	1	AT3G01090.1;AT3G01090.3	AT3G01090	AT3G01090.1 | AKIN10, KIN10, KIN10, SNRK1.1 | SNF1 kinase homolog 10 | 201606	10302	58336	269	28	59.8	512	8.01	1514	1	1	1	460.762	919.509	2	919.513	-0.0035	484	490	0	46.98		37	0.0011	K	YLLDLQR	V			10786: Scan 11697 (rt=35.4189) [C:UsersDominiqueDocumentsMascotPSB-330_GEJAEE23614_PRC_7_2p_PSB-330_1.raw]
GSrhino-SNF4 N-starved	1	PSB-330_sample1	E23614_PRC_7_2p_PSB-330_1.raw	2.6.2	2.5.0.0	Araport11plusDE2020	1	AT3G01090.1;AT3G01090.3	AT3G01090	AT3G01090.1 | AKIN10, KIN10, KIN10, SNRK1.1 | SNF1 kinase homolog 10 | 201606	10302	58336	269	28	59.8	512	8.01	1515	1	1	1	460.762	919.51	2	919.513	-0.0023	484	490	0	46.97		37	0.0011	K	YLLDLQR	V			10592: Scan 11481 (rt=34.9965) [C:UsersDominiqueDocumentsMascotPSB-330_GEJAEE23614_PRC_7_2p_PSB-330_1.raw]
GSrhino-SNF4 N-starved	1	PSB-330_sample1	E23614_PRC_7_2p_PSB-330_1.raw	2.6.2	2.5.0.0	Araport11plusDE2020	1	AT3G01090.1;AT3G01090.3	AT3G01090	AT3G01090.1 | AKIN10, KIN10, KIN10, SNRK1.1 | SNF1 kinase homolog 10 | 201606	10302	58336	269	28	59.8	512	8.01	1516	1	1	1	460.763	919.511	2	919.513	-0.0019	484	490	0	55.17		37	0.00016	K	YLLDLQR	V			10491: Scan 11370 (rt=34.7812) [C:UsersDominiqueDocumentsMascotPSB-330_GEJAEE23614_PRC_7_2p_PSB-330_1.raw]
GSrhino-SNF4 N-starved	1	PSB-330_sample1	E23614_PRC_7_2p_PSB-330_1.raw	2.6.2	2.5.0.0	Araport11plusDE2020	1	AT3G01090.1;AT3G01090.3	AT3G01090	AT3G01090.1 | AKIN10, KIN10, KIN10, SNRK1.1 | SNF1 kinase homolog 10 | 201606	10302	58336	269	28	59.8	512	8.01	1518	1	1	1	460.763	919.512	2	919.513	-0.0004	484	490	0	42.73		37	0.0028	K	YLLDLQR	V			11087: Scan 12040 (rt=36.0857) [C:UsersDominiqueDocumentsMascotPSB-330_GEJAEE23614_PRC_7_2p_PSB-330_1.raw]
GSrhino-SNF4 N-starved	1	PSB-330_sample1	E23614_PRC_7_2p_PSB-330_1.raw	2.6.2	2.5.0.0	Araport11plusDE2020	1	AT3G01090.1;AT3G01090.3	AT3G01090	AT3G01090.1 | AKIN10, KIN10, KIN10, SNRK1.1 | SNF1 kinase homolog 10 | 201606	10302	58336	269	28	59.8	512	8.01	1519	1	1	1	460.764	919.513	2	919.513	-0.0001	484	490	0	47.44		37	0.00095	K	YLLDLQR	V			10990: Scan 11928 (rt=35.868) [C:UsersDominiqueDocumentsMascotPSB-330_GEJAEE23614_PRC_7_2p_PSB-330_1.raw]
GSrhino-SNF4 N-starved	1	PSB-330_sample1	E23614_PRC_7_2p_PSB-330_1.raw	2.6.2	2.5.0.0	Araport11plusDE2020	1	AT3G01090.1;AT3G01090.3	AT3G01090	AT3G01090.1 | AKIN10, KIN10, KIN10, SNRK1.1 | SNF1 kinase homolog 10 | 201606	10302	58336	269	28	59.8	512	8.01	1520	1	1	1	460.764	919.513	2	919.513	0	484	490	0	47.9		37	0.00085	K	YLLDLQR	V			10060: Scan 10883 (rt=33.8399) [C:UsersDominiqueDocumentsMascotPSB-330_GEJAEE23614_PRC_7_2p_PSB-330_1.raw]
GSrhino-SNF4 N-starved	1	PSB-330_sample1	E23614_PRC_7_2p_PSB-330_1.raw	2.6.2	2.5.0.0	Araport11plusDE2020	1	AT3G01090.1;AT3G01090.3	AT3G01090	AT3G01090.1 | AKIN10, KIN10, KIN10, SNRK1.1 | SNF1 kinase homolog 10 | 201606	10302	58336	269	28	59.8	512	8.01	1521	1	1	1	460.764	919.513	2	919.513	0.0005	484	490	0	52.01		37	0.00033	K	YLLDLQR	V			10160: Scan 10995 (rt=34.0575) [C:UsersDominiqueDocumentsMascotPSB-330_GEJAEE23614_PRC_7_2p_PSB-330_1.raw]
GSrhino-SNF4 N-starved	1	PSB-330_sample1	E23614_PRC_7_2p_PSB-330_1.raw	2.6.2	2.5.0.0	Araport11plusDE2020	1	AT3G01090.1;AT3G01090.3	AT3G01090	AT3G01090.1 | AKIN10, KIN10, KIN10, SNRK1.1 | SNF1 kinase homolog 10 | 201606	10302	58336	269	28	59.8	512	8.01	1522	1	1	1	460.764	919.513	2	919.513	0.0007	484	490	0	46.36		37	0.0012	K	YLLDLQR	V			10354: Scan 11211 (rt=34.4769) [C:UsersDominiqueDocumentsMascotPSB-330_GEJAEE23614_PRC_7_2p_PSB-330_1.raw]
GSrhino-SNF4 N-starved	1	PSB-330_sample1	E23614_PRC_7_2p_PSB-330_1.raw	2.6.2	2.5.0.0	Araport11plusDE2020	1	AT3G01090.1;AT3G01090.3	AT3G01090	AT3G01090.1 | AKIN10, KIN10, KIN10, SNRK1.1 | SNF1 kinase homolog 10 | 201606	10302	58336	269	28	59.8	512	8.01	1523	1	1	1	460.764	919.514	2	919.513	0.0017	484	490	0	47.63		37	0.00089	K	YLLDLQR	V			10253: Scan 11103 (rt=34.2665) [C:UsersDominiqueDocumentsMascotPSB-330_GEJAEE23614_PRC_7_2p_PSB-330_1.raw]
GSrhino-SNF4 N-starved	1	PSB-330_sample1	E23614_PRC_7_2p_PSB-330_1.raw	2.6.2	2.5.0.0	Araport11plusDE2020	1	AT3G01090.1;AT3G01090.3	AT3G01090	AT3G01090.1 | AKIN10, KIN10, KIN10, SNRK1.1 | SNF1 kinase homolog 10 | 201606	10302	58336	269	28	59.8	512	8.01	1657	1	1	1	465.761	929.507	2	929.508	-0.0014	391	398	0	53.1		36	0.00022	K	WALGLQSR	A			10191: Scan 11031 (rt=34.1272) [C:UsersDominiqueDocumentsMascotPSB-330_GEJAEE23614_PRC_7_2p_PSB-330_1.raw]
GSrhino-SNF4 N-starved	1	PSB-330_sample1	E23614_PRC_7_2p_PSB-330_1.raw	2.6.2	2.5.0.0	Araport11plusDE2020	1	AT3G01090.1;AT3G01090.3	AT3G01090	AT3G01090.1 | AKIN10, KIN10, KIN10, SNRK1.1 | SNF1 kinase homolog 10 | 201606	10302	58336	269	28	59.8	512	8.01	1658	1	1	1	465.761	929.508	2	929.508	-0.0003	391	398	0	45.35		36	0.0014	K	WALGLQSR	A			10287: Scan 11139 (rt=34.3371) [C:UsersDominiqueDocumentsMascotPSB-330_GEJAEE23614_PRC_7_2p_PSB-330_1.raw]
GSrhino-SNF4 N-starved	1	PSB-330_sample1	E23614_PRC_7_2p_PSB-330_1.raw	2.6.2	2.5.0.0	Araport11plusDE2020	1	AT3G01090.1;AT3G01090.3	AT3G01090	AT3G01090.1 | AKIN10, KIN10, KIN10, SNRK1.1 | SNF1 kinase homolog 10 | 201606	10302	58336	269	28	59.8	512	8.01	1659	1	1	1	465.762	929.509	2	929.508	0.0005	391	398	0	41.41	32	36	0.0034	K	WALGLQSR	A			10092: Scan 10919 (rt=33.9092) [C:UsersDominiqueDocumentsMascotPSB-330_GEJAEE23614_PRC_7_2p_PSB-330_1.raw]
GSrhino-SNF4 N-starved	1	PSB-330_sample1	E23614_PRC_7_2p_PSB-330_1.raw	2.6.2	2.5.0.0	Araport11plusDE2020	1	AT3G01090.1;AT3G01090.3	AT3G01090	AT3G01090.1 | AKIN10, KIN10, KIN10, SNRK1.1 | SNF1 kinase homolog 10 | 201606	10302	58336	269	28	59.8	512	8.01	1687	1	1	1	466.749	931.483	2	931.487	-0.0045	251	258	0	45.18	24	37	0.0019	R	MLVVDPMK	R			10674: Scan 11571 (rt=35.1704) [C:UsersDominiqueDocumentsMascotPSB-330_GEJAEE23614_PRC_7_2p_PSB-330_1.raw]
GSrhino-SNF4 N-starved	1	PSB-330_sample1	E23614_PRC_7_2p_PSB-330_1.raw	2.6.2	2.5.0.0	Araport11plusDE2020	1	AT3G01090.1;AT3G01090.3	AT3G01090	AT3G01090.1 | AKIN10, KIN10, KIN10, SNRK1.1 | SNF1 kinase homolog 10 | 201606	10302	58336	269	28	59.8	512	8.01	1688	1	1	1	466.749	931.483	2	931.487	-0.0043	251	258	0	53.85	28	37	0.00026	R	MLVVDPMK	R			10576: Scan 11463 (rt=34.962) [C:UsersDominiqueDocumentsMascotPSB-330_GEJAEE23614_PRC_7_2p_PSB-330_1.raw]
GSrhino-SNF4 N-starved	1	PSB-330_sample1	E23614_PRC_7_2p_PSB-330_1.raw	2.6.2	2.5.0.0	Araport11plusDE2020	1	AT3G01090.1;AT3G01090.3	AT3G01090	AT3G01090.1 | AKIN10, KIN10, KIN10, SNRK1.1 | SNF1 kinase homolog 10 | 201606	10302	58336	269	28	59.8	512	8.01	1690	1	1	1	466.75	931.486	2	931.487	-0.0009	251	258	0	59.41	24	37	7e-05	R	MLVVDPMK	R			10478: Scan 11355 (rt=34.7545) [C:UsersDominiqueDocumentsMascotPSB-330_GEJAEE23614_PRC_7_2p_PSB-330_1.raw]
GSrhino-SNF4 N-starved	1	PSB-330_sample1	E23614_PRC_7_2p_PSB-330_1.raw	2.6.2	2.5.0.0	Araport11plusDE2020	1	AT3G01090.1;AT3G01090.3	AT3G01090	AT3G01090.1 | AKIN10, KIN10, KIN10, SNRK1.1 | SNF1 kinase homolog 10 | 201606	10302	58336	269	28	59.8	512	8.01	1691	1	1	1	466.751	931.487	2	931.487	-0.0001	251	258	0	54.62	31	38	0.00023	R	MLVVDPMK	R			10386: Scan 11247 (rt=34.5464) [C:UsersDominiqueDocumentsMascotPSB-330_GEJAEE23614_PRC_7_2p_PSB-330_1.raw]
GSrhino-SNF4 N-starved	1	PSB-330_sample1	E23614_PRC_7_2p_PSB-330_1.raw	2.6.2	2.5.0.0	Araport11plusDE2020	1	AT3G01090.1;AT3G01090.3	AT3G01090	AT3G01090.1 | AKIN10, KIN10, KIN10, SNRK1.1 | SNF1 kinase homolog 10 | 201606	10302	58336	269	28	59.8	512	8.01	1796	1	1	0	470.76	939.506	2	939.506	-0.0003	472	478	0	49.94	31	34	0.00029	K	FEIQLYK	T			11425: Scan 12411 (rt=36.8046) [C:UsersDominiqueDocumentsMascotPSB-330_GEJAEE23614_PRC_7_2p_PSB-330_1.raw]
GSrhino-SNF4 N-starved	1	PSB-330_sample1	E23614_PRC_7_2p_PSB-330_1.raw	2.6.2	2.5.0.0	Araport11plusDE2020	1	AT3G01090.1;AT3G01090.3	AT3G01090	AT3G01090.1 | AKIN10, KIN10, KIN10, SNRK1.1 | SNF1 kinase homolog 10 | 201606	10302	58336	269	28	59.8	512	8.01	1797	1	1	0	470.76	939.506	2	939.506	-0.0001	472	478	0	36.87	30	34	0.006	K	FEIQLYK	T			11125: Scan 12083 (rt=36.1676) [C:UsersDominiqueDocumentsMascotPSB-330_GEJAEE23614_PRC_7_2p_PSB-330_1.raw]
GSrhino-SNF4 N-starved	1	PSB-330_sample1	E23614_PRC_7_2p_PSB-330_1.raw	2.6.2	2.5.0.0	Araport11plusDE2020	1	AT3G01090.1;AT3G01090.3	AT3G01090	AT3G01090.1 | AKIN10, KIN10, KIN10, SNRK1.1 | SNF1 kinase homolog 10 | 201606	10302	58336	269	28	59.8	512	8.01	1799	1	1	0	470.761	939.507	2	939.506	0.0001	472	478	0	45.99		34	0.00073	K	FEIQLYK	T			11322: Scan 12303 (rt=36.5918) [C:UsersDominiqueDocumentsMascotPSB-330_GEJAEE23614_PRC_7_2p_PSB-330_1.raw]
GSrhino-SNF4 N-starved	1	PSB-330_sample1	E23614_PRC_7_2p_PSB-330_1.raw	2.6.2	2.5.0.0	Araport11plusDE2020	1	AT3G01090.1;AT3G01090.3	AT3G01090	AT3G01090.1 | AKIN10, KIN10, KIN10, SNRK1.1 | SNF1 kinase homolog 10 | 201606	10302	58336	269	28	59.8	512	8.01	1801	1	1	0	470.761	939.507	2	939.506	0.0003	472	478	0	41.64	32	34	0.002	K	FEIQLYK	T			11225: Scan 12195 (rt=36.3844) [C:UsersDominiqueDocumentsMascotPSB-330_GEJAEE23614_PRC_7_2p_PSB-330_1.raw]
GSrhino-SNF4 N-starved	1	PSB-330_sample1	E23614_PRC_7_2p_PSB-330_1.raw	2.6.2	2.5.0.0	Araport11plusDE2020	1	AT3G01090.1;AT3G01090.3	AT3G01090	AT3G01090.1 | AKIN10, KIN10, KIN10, SNRK1.1 | SNF1 kinase homolog 10 | 201606	10302	58336	269	28	59.8	512	8.01	1894	1	1	1	474.748	947.482	2	947.482	-0.0002	251	258	0	55.64	28	38	0.00018	R	MLVVDPMK	R	Oxidation (M)	0.20000000.0	8908: Scan 9591 (rt=31.3318) [C:UsersDominiqueDocumentsMascotPSB-330_GEJAEE23614_PRC_7_2p_PSB-330_1.raw]
GSrhino-SNF4 N-starved	1	PSB-330_sample1	E23614_PRC_7_2p_PSB-330_1.raw	2.6.2	2.5.0.0	Araport11plusDE2020	1	AT3G01090.1;AT3G01090.3	AT3G01090	AT3G01090.1 | AKIN10, KIN10, KIN10, SNRK1.1 | SNF1 kinase homolog 10 | 201606	10302	58336	269	28	59.8	512	8.01	1895	1	1	1	474.748	947.482	2	947.482	-0.0001	251	258	0	41.05	27	38	0.0051	R	MLVVDPMK	R	Oxidation (M)	0.00000020.0	7855: Scan 8433 (rt=29.0751) [C:UsersDominiqueDocumentsMascotPSB-330_GEJAEE23614_PRC_7_2p_PSB-330_1.raw]
GSrhino-SNF4 N-starved	1	PSB-330_sample1	E23614_PRC_7_2p_PSB-330_1.raw	2.6.2	2.5.0.0	Araport11plusDE2020	1	AT3G01090.1;AT3G01090.3	AT3G01090	AT3G01090.1 | AKIN10, KIN10, KIN10, SNRK1.1 | SNF1 kinase homolog 10 | 201606	10302	58336	269	28	59.8	512	8.01	1898	1	1	1	474.749	947.483	2	947.482	0.0006	251	258	0	49.18	30	38	0.00078	R	MLVVDPMK	R	Oxidation (M)	0.20000000.0	9009: Scan 9708 (rt=31.5567) [C:UsersDominiqueDocumentsMascotPSB-330_GEJAEE23614_PRC_7_2p_PSB-330_1.raw]
GSrhino-SNF4 N-starved	1	PSB-330_sample1	E23614_PRC_7_2p_PSB-330_1.raw	2.6.2	2.5.0.0	Araport11plusDE2020	1	AT3G01090.1;AT3G01090.3	AT3G01090	AT3G01090.1 | AKIN10, KIN10, KIN10, SNRK1.1 | SNF1 kinase homolog 10 | 201606	10302	58336	269	28	59.8	512	8.01	2057	1	1	1	481.764	961.514	2	961.515	-0.0019	403	410	0	40.91	31	38	0.0053	R	EIMTEVLK	A			9866: Scan 10665 (rt=33.4217) [C:UsersDominiqueDocumentsMascotPSB-330_GEJAEE23614_PRC_7_2p_PSB-330_1.raw]
GSrhino-SNF4 N-starved	1	PSB-330_sample1	E23614_PRC_7_2p_PSB-330_1.raw	2.6.2	2.5.0.0	Araport11plusDE2020	1	AT3G01090.1;AT3G01090.3	AT3G01090	AT3G01090.1 | AKIN10, KIN10, KIN10, SNRK1.1 | SNF1 kinase homolog 10 | 201606	10302	58336	269	28	59.8	512	8.01	2058	1	1	1	481.765	961.515	2	961.515	-0.0007	403	410	0	41.23	31	38	0.0054	R	EIMTEVLK	A			9582: Scan 10345 (rt=32.7925) [C:UsersDominiqueDocumentsMascotPSB-330_GEJAEE23614_PRC_7_2p_PSB-330_1.raw]
GSrhino-SNF4 N-starved	1	PSB-330_sample1	E23614_PRC_7_2p_PSB-330_1.raw	2.6.2	2.5.0.0	Araport11plusDE2020	1	AT3G01090.1;AT3G01090.3	AT3G01090	AT3G01090.1 | AKIN10, KIN10, KIN10, SNRK1.1 | SNF1 kinase homolog 10 | 201606	10302	58336	269	28	59.8	512	8.01	2061	1	1	1	481.765	961.516	2	961.515	0.0003	403	410	0	38.9	30	38	0.0093	R	EIMTEVLK	A			9771: Scan 10557 (rt=33.2107) [C:UsersDominiqueDocumentsMascotPSB-330_GEJAEE23614_PRC_7_2p_PSB-330_1.raw]
GSrhino-SNF4 N-starved	1	PSB-330_sample1	E23614_PRC_7_2p_PSB-330_1.raw	2.6.2	2.5.0.0	Araport11plusDE2020	1	AT3G01090.1;AT3G01090.3	AT3G01090	AT3G01090.1 | AKIN10, KIN10, KIN10, SNRK1.1 | SNF1 kinase homolog 10 | 201606	10302	58336	269	28	59.8	512	8.01	2336	1	1	1	491.277	980.539	2	980.54	-0.0014	309	316	0	37.69	30	35	0.0057	R	NHLIESLR	N			7680: Scan 8242 (rt=28.6912) [C:UsersDominiqueDocumentsMascotPSB-330_GEJAEE23614_PRC_7_2p_PSB-330_1.raw]
GSrhino-SNF4 N-starved	1	PSB-330_sample1	E23614_PRC_7_2p_PSB-330_1.raw	2.6.2	2.5.0.0	Araport11plusDE2020	1	AT3G01090.1;AT3G01090.3	AT3G01090	AT3G01090.1 | AKIN10, KIN10, KIN10, SNRK1.1 | SNF1 kinase homolog 10 | 201606	10302	58336	269	28	59.8	512	8.01	2338	1	1	1	491.277	980.539	2	980.54	-0.0008	309	316	0	46.09	29	35	0.0008	R	NHLIESLR	N			6026: Scan 6495 (rt=25.055) [C:UsersDominiqueDocumentsMascotPSB-330_GEJAEE23614_PRC_7_2p_PSB-330_1.raw]
GSrhino-SNF4 N-starved	1	PSB-330_sample1	E23614_PRC_7_2p_PSB-330_1.raw	2.6.2	2.5.0.0	Araport11plusDE2020	1	AT3G01090.1;AT3G01090.3	AT3G01090	AT3G01090.1 | AKIN10, KIN10, KIN10, SNRK1.1 | SNF1 kinase homolog 10 | 201606	10302	58336	269	28	59.8	512	8.01	2339	1	1	1	491.277	980.539	2	980.54	-0.0008	309	316	0	36.8	27	35	0.0068	R	NHLIESLR	N			6405: Scan 6897 (rt=25.9048) [C:UsersDominiqueDocumentsMascotPSB-330_GEJAEE23614_PRC_7_2p_PSB-330_1.raw]
GSrhino-SNF4 N-starved	1	PSB-330_sample1	E23614_PRC_7_2p_PSB-330_1.raw	2.6.2	2.5.0.0	Araport11plusDE2020	1	AT3G01090.1;AT3G01090.3	AT3G01090	AT3G01090.1 | AKIN10, KIN10, KIN10, SNRK1.1 | SNF1 kinase homolog 10 | 201606	10302	58336	269	28	59.8	512	8.01	2342	1	1	1	491.277	980.54	2	980.54	-0.0004	309	316	0	36.36	23	35	0.0075	R	NHLIESLR	N			6218: Scan 6699 (rt=25.4815) [C:UsersDominiqueDocumentsMascotPSB-330_GEJAEE23614_PRC_7_2p_PSB-330_1.raw]
GSrhino-SNF4 N-starved	1	PSB-330_sample1	E23614_PRC_7_2p_PSB-330_1.raw	2.6.2	2.5.0.0	Araport11plusDE2020	1	AT3G01090.1;AT3G01090.3	AT3G01090	AT3G01090.1 | AKIN10, KIN10, KIN10, SNRK1.1 | SNF1 kinase homolog 10 | 201606	10302	58336	269	28	59.8	512	8.01	2343	1	1	1	491.277	980.54	2	980.54	-0.0004	309	316	0	35.72	23	35	0.0088	R	NHLIESLR	N			6126: Scan 6597 (rt=25.2702) [C:UsersDominiqueDocumentsMascotPSB-330_GEJAEE23614_PRC_7_2p_PSB-330_1.raw]
GSrhino-SNF4 N-starved	1	PSB-330_sample1	E23614_PRC_7_2p_PSB-330_1.raw	2.6.2	2.5.0.0	Araport11plusDE2020	1	AT3G01090.1;AT3G01090.3	AT3G01090	AT3G01090.1 | AKIN10, KIN10, KIN10, SNRK1.1 | SNF1 kinase homolog 10 | 201606	10302	58336	269	28	59.8	512	8.01	2347	1	1	1	491.278	980.541	2	980.54	0.0007	309	316	0	49.37	27	34	0.00035	R	NHLIESLR	N			7578: Scan 8134 (rt=28.477) [C:UsersDominiqueDocumentsMascotPSB-330_GEJAEE23614_PRC_7_2p_PSB-330_1.raw]
GSrhino-SNF4 N-starved	1	PSB-330_sample1	E23614_PRC_7_2p_PSB-330_1.raw	2.6.2	2.5.0.0	Araport11plusDE2020	1	AT3G01090.1;AT3G01090.3	AT3G01090	AT3G01090.1 | AKIN10, KIN10, KIN10, SNRK1.1 | SNF1 kinase homolog 10 | 201606	10302	58336	269	28	59.8	512	8.01	2349	1	1	1	491.278	980.542	2	980.54	0.0019	309	316	0	38.26	26	35	0.0049	R	NHLIESLR	N			6672: Scan 7179 (rt=26.4948) [C:UsersDominiqueDocumentsMascotPSB-330_GEJAEE23614_PRC_7_2p_PSB-330_1.raw]
GSrhino-SNF4 N-starved	1	PSB-330_sample1	E23614_PRC_7_2p_PSB-330_1.raw	2.6.2	2.5.0.0	Araport11plusDE2020	1	AT3G01090.1;AT3G01090.3	AT3G01090	AT3G01090.1 | AKIN10, KIN10, KIN10, SNRK1.1 | SNF1 kinase homolog 10 | 201606	10302	58336	269	28	59.8	512	8.01	2377	1	1	1	492.303	982.592	2	982.592	-0.0005	259	266	1	34.76		30	0.0037	K	RVTIPEIR	Q			8511: Scan 9147 (rt=30.4723) [C:UsersDominiqueDocumentsMascotPSB-330_GEJAEE23614_PRC_7_2p_PSB-330_1.raw]
GSrhino-SNF4 N-starved	1	PSB-330_sample1	E23614_PRC_7_2p_PSB-330_1.raw	2.6.2	2.5.0.0	Araport11plusDE2020	1	AT3G01090.1;AT3G01090.3	AT3G01090	AT3G01090.1 | AKIN10, KIN10, KIN10, SNRK1.1 | SNF1 kinase homolog 10 | 201606	10302	58336	269	28	59.8	512	8.01	2379	1	1	1	492.304	982.593	2	982.592	0.0006	259	266	1	30.85		30	0.0084	K	RVTIPEIR	Q			8799: Scan 9472 (rt=31.1013) [C:UsersDominiqueDocumentsMascotPSB-330_GEJAEE23614_PRC_7_2p_PSB-330_1.raw]
GSrhino-SNF4 N-starved	1	PSB-330_sample1	E23614_PRC_7_2p_PSB-330_1.raw	2.6.2	2.5.0.0	Araport11plusDE2020	1	AT3G01090.1;AT3G01090.3	AT3G01090	AT3G01090.1 | AKIN10, KIN10, KIN10, SNRK1.1 | SNF1 kinase homolog 10 | 201606	10302	58336	269	28	59.8	512	8.01	3601	1	1	1	538.796	1075.58	2	1075.58	-0.0008	35	44	0	57.17	35	38	0.00013	K	IAEHALTGHK	V			1048: Scan 1437 (rt=14.5399) [C:UsersDominiqueDocumentsMascotPSB-330_GEJAEE23614_PRC_7_2p_PSB-330_1.raw]
GSrhino-SNF4 N-starved	1	PSB-330_sample1	E23614_PRC_7_2p_PSB-330_1.raw	2.6.2	2.5.0.0	Araport11plusDE2020	1	AT3G01090.1;AT3G01090.3	AT3G01090	AT3G01090.1 | AKIN10, KIN10, KIN10, SNRK1.1 | SNF1 kinase homolog 10 | 201606	10302	58336	269	28	59.8	512	8.01	3602	1	1	1	538.796	1075.58	2	1075.58	-0.0008	35	44	0	53.99	31	38	0.00027	K	IAEHALTGHK	V			1147: Scan 1533 (rt=14.7472) [C:UsersDominiqueDocumentsMascotPSB-330_GEJAEE23614_PRC_7_2p_PSB-330_1.raw]
GSrhino-SNF4 N-starved	1	PSB-330_sample1	E23614_PRC_7_2p_PSB-330_1.raw	2.6.2	2.5.0.0	Araport11plusDE2020	1	AT3G01090.1;AT3G01090.3	AT3G01090	AT3G01090.1 | AKIN10, KIN10, KIN10, SNRK1.1 | SNF1 kinase homolog 10 | 201606	10302	58336	269	28	59.8	512	8.01	3605	1	1	1	538.796	1075.58	2	1075.58	-0.0003	35	44	0	45.97	33	38	0.0016	K	IAEHALTGHK	V			592: Scan 972 (rt=13.4784) [C:UsersDominiqueDocumentsMascotPSB-330_GEJAEE23614_PRC_7_2p_PSB-330_1.raw]
GSrhino-SNF4 N-starved	1	PSB-330_sample1	E23614_PRC_7_2p_PSB-330_1.raw	2.6.2	2.5.0.0	Araport11plusDE2020	1	AT3G01090.1;AT3G01090.3	AT3G01090	AT3G01090.1 | AKIN10, KIN10, KIN10, SNRK1.1 | SNF1 kinase homolog 10 | 201606	10302	58336	269	28	59.8	512	8.01	3606	1	1	1	538.796	1075.58	2	1075.58	-0.0002	35	44	0	55.47	34	38	0.00018	K	IAEHALTGHK	V			490: Scan 874 (rt=13.2698) [C:UsersDominiqueDocumentsMascotPSB-330_GEJAEE23614_PRC_7_2p_PSB-330_1.raw]
GSrhino-SNF4 N-starved	1	PSB-330_sample1	E23614_PRC_7_2p_PSB-330_1.raw	2.6.2	2.5.0.0	Araport11plusDE2020	1	AT3G01090.1;AT3G01090.3	AT3G01090	AT3G01090.1 | AKIN10, KIN10, KIN10, SNRK1.1 | SNF1 kinase homolog 10 | 201606	10302	58336	269	28	59.8	512	8.01	3607	1	1	1	538.796	1075.58	2	1075.58	-0.0001	35	44	0	63.14		38	3.1e-05	K	IAEHALTGHK	V			655: Scan 1054 (rt=13.6868) [C:UsersDominiqueDocumentsMascotPSB-330_GEJAEE23614_PRC_7_2p_PSB-330_1.raw]
GSrhino-SNF4 N-starved	1	PSB-330_sample1	E23614_PRC_7_2p_PSB-330_1.raw	2.6.2	2.5.0.0	Araport11plusDE2020	1	AT3G01090.1;AT3G01090.3	AT3G01090	AT3G01090.1 | AKIN10, KIN10, KIN10, SNRK1.1 | SNF1 kinase homolog 10 | 201606	10302	58336	269	28	59.8	512	8.01	3608	1	1	1	538.797	1075.58	2	1075.58	0.0011	35	44	0	56.59		38	0.00016	K	IAEHALTGHK	V			743: Scan 1143 (rt=13.9004) [C:UsersDominiqueDocumentsMascotPSB-330_GEJAEE23614_PRC_7_2p_PSB-330_1.raw]
GSrhino-SNF4 N-starved	1	PSB-330_sample1	E23614_PRC_7_2p_PSB-330_1.raw	2.6.2	2.5.0.0	Araport11plusDE2020	1	AT3G01090.1;AT3G01090.3	AT3G01090	AT3G01090.1 | AKIN10, KIN10, KIN10, SNRK1.1 | SNF1 kinase homolog 10 | 201606	10302	58336	269	28	59.8	512	8.01	3609	1	1	1	538.797	1075.58	2	1075.58	0.0021	35	44	0	68.23		38	1.1e-05	K	IAEHALTGHK	V			836: Scan 1239 (rt=14.1141) [C:UsersDominiqueDocumentsMascotPSB-330_GEJAEE23614_PRC_7_2p_PSB-330_1.raw]
GSrhino-SNF4 N-starved	1	PSB-330_sample1	E23614_PRC_7_2p_PSB-330_1.raw	2.6.2	2.5.0.0	Araport11plusDE2020	1	AT3G01090.1;AT3G01090.3	AT3G01090	AT3G01090.1 | AKIN10, KIN10, KIN10, SNRK1.1 | SNF1 kinase homolog 10 | 201606	10302	58336	269	28	59.8	512	8.01	5452	1	1	1	603.819	1205.62	2	1205.63	-0.0056	10	20	0	59.75		37	5.7e-05	R	SGVESILPNYK	L			10797: Scan 11709 (rt=35.4423) [C:UsersDominiqueDocumentsMascotPSB-330_GEJAEE23614_PRC_7_2p_PSB-330_1.raw]
GSrhino-SNF4 N-starved	1	PSB-330_sample1	E23614_PRC_7_2p_PSB-330_1.raw	2.6.2	2.5.0.0	Araport11plusDE2020	1	AT3G01090.1;AT3G01090.3	AT3G01090	AT3G01090.1 | AKIN10, KIN10, KIN10, SNRK1.1 | SNF1 kinase homolog 10 | 201606	10302	58336	269	28	59.8	512	8.01	5453	1	1	1	603.82	1205.62	2	1205.63	-0.0044	10	20	0	54.66		37	0.00018	R	SGVESILPNYK	L			10700: Scan 11601 (rt=35.2284) [C:UsersDominiqueDocumentsMascotPSB-330_GEJAEE23614_PRC_7_2p_PSB-330_1.raw]
GSrhino-SNF4 N-starved	1	PSB-330_sample1	E23614_PRC_7_2p_PSB-330_1.raw	2.6.2	2.5.0.0	Araport11plusDE2020	1	AT3G01090.1;AT3G01090.3	AT3G01090	AT3G01090.1 | AKIN10, KIN10, KIN10, SNRK1.1 | SNF1 kinase homolog 10 | 201606	10302	58336	269	28	59.8	512	8.01	5454	1	1	1	603.82	1205.63	2	1205.63	-0.0031	10	20	0	46.11		37	0.0013	R	SGVESILPNYK	L			11177: Scan 12141 (rt=36.2807) [C:UsersDominiqueDocumentsMascotPSB-330_GEJAEE23614_PRC_7_2p_PSB-330_1.raw]
GSrhino-SNF4 N-starved	1	PSB-330_sample1	E23614_PRC_7_2p_PSB-330_1.raw	2.6.2	2.5.0.0	Araport11plusDE2020	1	AT3G01090.1;AT3G01090.3	AT3G01090	AT3G01090.1 | AKIN10, KIN10, KIN10, SNRK1.1 | SNF1 kinase homolog 10 | 201606	10302	58336	269	28	59.8	512	8.01	5455	1	1	1	603.821	1205.63	2	1205.63	-0.0019	10	20	0	56.65		37	0.00012	R	SGVESILPNYK	L			11082: Scan 12034 (rt=36.0742) [C:UsersDominiqueDocumentsMascotPSB-330_GEJAEE23614_PRC_7_2p_PSB-330_1.raw]
GSrhino-SNF4 N-starved	1	PSB-330_sample1	E23614_PRC_7_2p_PSB-330_1.raw	2.6.2	2.5.0.0	Araport11plusDE2020	1	AT3G01090.1;AT3G01090.3	AT3G01090	AT3G01090.1 | AKIN10, KIN10, KIN10, SNRK1.1 | SNF1 kinase homolog 10 | 201606	10302	58336	269	28	59.8	512	8.01	5456	1	1	1	603.822	1205.63	2	1205.63	-0.0007	10	20	0	50.04	36	37	0.00052	R	SGVESILPNYK	L			10987: Scan 11925 (rt=35.8643) [C:UsersDominiqueDocumentsMascotPSB-330_GEJAEE23614_PRC_7_2p_PSB-330_1.raw]
GSrhino-SNF4 N-starved	1	PSB-330_sample1	E23614_PRC_7_2p_PSB-330_1.raw	2.6.2	2.5.0.0	Araport11plusDE2020	1	AT3G01090.1;AT3G01090.3	AT3G01090	AT3G01090.1 | AKIN10, KIN10, KIN10, SNRK1.1 | SNF1 kinase homolog 10 | 201606	10302	58336	269	28	59.8	512	8.01	5457	1	1	1	603.822	1205.63	2	1205.63	0.0002	10	20	0	45.39		37	0.0015	R	SGVESILPNYK	L			10895: Scan 11817 (rt=35.6533) [C:UsersDominiqueDocumentsMascotPSB-330_GEJAEE23614_PRC_7_2p_PSB-330_1.raw]
GSrhino-SNF4 N-starved	1	PSB-330_sample1	E23614_PRC_7_2p_PSB-330_1.raw	2.6.2	2.5.0.0	Araport11plusDE2020	1	AT3G01090.1;AT3G01090.3	AT3G01090	AT3G01090.1 | AKIN10, KIN10, KIN10, SNRK1.1 | SNF1 kinase homolog 10 | 201606	10302	58336	269	28	59.8	512	8.01	5458	1	1	1	603.822	1205.63	2	1205.63	0.0004	10	20	0	37.25	33	37	0.0098	R	SGVESILPNYK	L			11379: Scan 12361 (rt=36.7027) [C:UsersDominiqueDocumentsMascotPSB-330_GEJAEE23614_PRC_7_2p_PSB-330_1.raw]
GSrhino-SNF4 N-starved	1	PSB-330_sample1	E23614_PRC_7_2p_PSB-330_1.raw	2.6.2	2.5.0.0	Araport11plusDE2020	1	AT3G01090.1;AT3G01090.3	AT3G01090	AT3G01090.1 | AKIN10, KIN10, KIN10, SNRK1.1 | SNF1 kinase homolog 10 | 201606	10302	58336	269	28	59.8	512	8.01	5459	1	1	1	603.823	1205.63	2	1205.63	0.0017	10	20	0	45.37	35	37	0.0015	R	SGVESILPNYK	L			11273: Scan 12250 (rt=36.4891) [C:UsersDominiqueDocumentsMascotPSB-330_GEJAEE23614_PRC_7_2p_PSB-330_1.raw]
GSrhino-SNF4 N-starved	1	PSB-330_sample1	E23614_PRC_7_2p_PSB-330_1.raw	2.6.2	2.5.0.0	Araport11plusDE2020	1	AT3G01090.1;AT3G01090.3	AT3G01090	AT3G01090.1 | AKIN10, KIN10, KIN10, SNRK1.1 | SNF1 kinase homolog 10 | 201606	10302	58336	269	28	59.8	512	8.01	5925	1	1	1	618.823	1235.63	2	1235.63	-0.0012	158	168	0	70.86	35	37	4.7e-06	K	IADFGLSNIMR	D			13649: Scan 14925 (rt=41.8286) [C:UsersDominiqueDocumentsMascotPSB-330_GEJAEE23614_PRC_7_2p_PSB-330_1.raw]
GSrhino-SNF4 N-starved	1	PSB-330_sample1	E23614_PRC_7_2p_PSB-330_1.raw	2.6.2	2.5.0.0	Araport11plusDE2020	1	AT3G01090.1;AT3G01090.3	AT3G01090	AT3G01090.1 | AKIN10, KIN10, KIN10, SNRK1.1 | SNF1 kinase homolog 10 | 201606	10302	58336	269	28	59.8	512	8.01	5926	1	1	1	618.823	1235.63	2	1235.63	-0.001	158	168	0	70.96	37	37	4.8e-06	K	IADFGLSNIMR	D			13743: Scan 15027 (rt=42.0414) [C:UsersDominiqueDocumentsMascotPSB-330_GEJAEE23614_PRC_7_2p_PSB-330_1.raw]
GSrhino-SNF4 N-starved	1	PSB-330_sample1	E23614_PRC_7_2p_PSB-330_1.raw	2.6.2	2.5.0.0	Araport11plusDE2020	1	AT3G01090.1;AT3G01090.3	AT3G01090	AT3G01090.1 | AKIN10, KIN10, KIN10, SNRK1.1 | SNF1 kinase homolog 10 | 201606	10302	58336	269	28	59.8	512	8.01	5927	1	1	1	618.824	1235.63	2	1235.63	-0.0006	158	168	0	47.31	31	37	0.0011	K	IADFGLSNIMR	D			13927: Scan 15231 (rt=42.4605) [C:UsersDominiqueDocumentsMascotPSB-330_GEJAEE23614_PRC_7_2p_PSB-330_1.raw]
GSrhino-SNF4 N-starved	1	PSB-330_sample1	E23614_PRC_7_2p_PSB-330_1.raw	2.6.2	2.5.0.0	Araport11plusDE2020	1	AT3G01090.1;AT3G01090.3	AT3G01090	AT3G01090.1 | AKIN10, KIN10, KIN10, SNRK1.1 | SNF1 kinase homolog 10 | 201606	10302	58336	269	28	59.8	512	8.01	5928	1	1	1	618.824	1235.63	2	1235.63	0	158	168	0	50.93	23	38	0.00052	K	IADFGLSNIMR	D			14324: Scan 15678 (rt=43.392) [C:UsersDominiqueDocumentsMascotPSB-330_GEJAEE23614_PRC_7_2p_PSB-330_1.raw]
GSrhino-SNF4 N-starved	1	PSB-330_sample1	E23614_PRC_7_2p_PSB-330_1.raw	2.6.2	2.5.0.0	Araport11plusDE2020	1	AT3G01090.1;AT3G01090.3	AT3G01090	AT3G01090.1 | AKIN10, KIN10, KIN10, SNRK1.1 | SNF1 kinase homolog 10 | 201606	10302	58336	269	28	59.8	512	8.01	5929	1	1	1	618.824	1235.63	2	1235.63	0.0001	158	168	0	58.99	37	38	8.1e-05	K	IADFGLSNIMR	D			13836: Scan 15129 (rt=42.2527) [C:UsersDominiqueDocumentsMascotPSB-330_GEJAEE23614_PRC_7_2p_PSB-330_1.raw]
GSrhino-SNF4 N-starved	1	PSB-330_sample1	E23614_PRC_7_2p_PSB-330_1.raw	2.6.2	2.5.0.0	Araport11plusDE2020	1	AT3G01090.1;AT3G01090.3	AT3G01090	AT3G01090.1 | AKIN10, KIN10, KIN10, SNRK1.1 | SNF1 kinase homolog 10 | 201606	10302	58336	269	28	59.8	512	8.01	5930	1	1	1	618.824	1235.63	2	1235.63	0.0002	158	168	0	76.01		38	1.6e-06	K	IADFGLSNIMR	D			13558: Scan 14820 (rt=41.6094) [C:UsersDominiqueDocumentsMascotPSB-330_GEJAEE23614_PRC_7_2p_PSB-330_1.raw]
GSrhino-SNF4 N-starved	1	PSB-330_sample1	E23614_PRC_7_2p_PSB-330_1.raw	2.6.2	2.5.0.0	Araport11plusDE2020	1	AT3G01090.1;AT3G01090.3	AT3G01090	AT3G01090.1 | AKIN10, KIN10, KIN10, SNRK1.1 | SNF1 kinase homolog 10 | 201606	10302	58336	269	28	59.8	512	8.01	5932	1	1	1	618.824	1235.63	2	1235.63	0.0007	158	168	0	69.29	36	38	7.5e-06	K	IADFGLSNIMR	D			14021: Scan 15334 (rt=42.6719) [C:UsersDominiqueDocumentsMascotPSB-330_GEJAEE23614_PRC_7_2p_PSB-330_1.raw]
GSrhino-SNF4 N-starved	1	PSB-330_sample1	E23614_PRC_7_2p_PSB-330_1.raw	2.6.2	2.5.0.0	Araport11plusDE2020	1	AT3G01090.1;AT3G01090.3	AT3G01090	AT3G01090.1 | AKIN10, KIN10, KIN10, SNRK1.1 | SNF1 kinase homolog 10 | 201606	10302	58336	269	28	59.8	512	8.01	5935	1	1	1	618.826	1235.64	2	1235.63	0.0044	158	168	0	50.94	26	37	0.0005	K	IADFGLSNIMR	D			16856: Scan 18401 (rt=49.3489) [C:UsersDominiqueDocumentsMascotPSB-330_GEJAEE23614_PRC_7_2p_PSB-330_1.raw]
GSrhino-SNF4 N-starved	1	PSB-330_sample1	E23614_PRC_7_2p_PSB-330_1.raw	2.6.2	2.5.0.0	Araport11plusDE2020	1	AT3G01090.1;AT3G01090.3	AT3G01090	AT3G01090.1 | AKIN10, KIN10, KIN10, SNRK1.1 | SNF1 kinase homolog 10 | 201606	10302	58336	269	28	59.8	512	8.01	6182	1	1	1	626.821	1251.63	2	1251.63	-0.0016	158	168	0	40.64	22	37	0.0046	K	IADFGLSNIMR	D	Oxidation (M)	0.00000000020.0	11175: Scan 12138 (rt=36.273) [C:UsersDominiqueDocumentsMascotPSB-330_GEJAEE23614_PRC_7_2p_PSB-330_1.raw]
GSrhino-SNF4 N-starved	1	PSB-330_sample1	E23614_PRC_7_2p_PSB-330_1.raw	2.6.2	2.5.0.0	Araport11plusDE2020	1	AT3G01090.1;AT3G01090.3	AT3G01090	AT3G01090.1 | AKIN10, KIN10, KIN10, SNRK1.1 | SNF1 kinase homolog 10 | 201606	10302	58336	269	28	59.8	512	8.01	6183	1	1	1	626.821	1251.63	2	1251.63	-0.0008	158	168	0	47.69	24	37	0.00094	K	IADFGLSNIMR	D	Oxidation (M)	0.00000000020.0	11374: Scan 12357 (rt=36.6974) [C:UsersDominiqueDocumentsMascotPSB-330_GEJAEE23614_PRC_7_2p_PSB-330_1.raw]
GSrhino-SNF4 N-starved	1	PSB-330_sample1	E23614_PRC_7_2p_PSB-330_1.raw	2.6.2	2.5.0.0	Araport11plusDE2020	1	AT3G01090.1;AT3G01090.3	AT3G01090	AT3G01090.1 | AKIN10, KIN10, KIN10, SNRK1.1 | SNF1 kinase homolog 10 | 201606	10302	58336	269	28	59.8	512	8.01	6184	1	1	1	626.821	1251.63	2	1251.63	0	158	168	0	38.2	22	37	0.0083	K	IADFGLSNIMR	D	Oxidation (M)	0.00000000020.0	11868: Scan 12905 (rt=37.7763) [C:UsersDominiqueDocumentsMascotPSB-330_GEJAEE23614_PRC_7_2p_PSB-330_1.raw]
GSrhino-SNF4 N-starved	1	PSB-330_sample1	E23614_PRC_7_2p_PSB-330_1.raw	2.6.2	2.5.0.0	Araport11plusDE2020	1	AT3G01090.1;AT3G01090.3	AT3G01090	AT3G01090.1 | AKIN10, KIN10, KIN10, SNRK1.1 | SNF1 kinase homolog 10 | 201606	10302	58336	269	28	59.8	512	8.01	6185	1	1	1	626.822	1251.63	2	1251.63	0.0002	158	168	0	46.52	24	37	0.0012	K	IADFGLSNIMR	D	Oxidation (M)	0.00000000020.0	11473: Scan 12466 (rt=36.9117) [C:UsersDominiqueDocumentsMascotPSB-330_GEJAEE23614_PRC_7_2p_PSB-330_1.raw]
GSrhino-SNF4 N-starved	1	PSB-330_sample1	E23614_PRC_7_2p_PSB-330_1.raw	2.6.2	2.5.0.0	Araport11plusDE2020	1	AT3G01090.1;AT3G01090.3	AT3G01090	AT3G01090.1 | AKIN10, KIN10, KIN10, SNRK1.1 | SNF1 kinase homolog 10 | 201606	10302	58336	269	28	59.8	512	8.01	6186	1	1	1	626.822	1251.63	2	1251.63	0.0006	158	168	0	58.49	25	37	7.8e-05	K	IADFGLSNIMR	D	Oxidation (M)	0.00000000020.0	11272: Scan 12249 (rt=36.4879) [C:UsersDominiqueDocumentsMascotPSB-330_GEJAEE23614_PRC_7_2p_PSB-330_1.raw]
GSrhino-SNF4 N-starved	1	PSB-330_sample1	E23614_PRC_7_2p_PSB-330_1.raw	2.6.2	2.5.0.0	Araport11plusDE2020	1	AT3G01090.1;AT3G01090.3	AT3G01090	AT3G01090.1 | AKIN10, KIN10, KIN10, SNRK1.1 | SNF1 kinase homolog 10 | 201606	10302	58336	269	28	59.8	512	8.01	6187	1	1	1	626.822	1251.63	2	1251.63	0.0011	158	168	0	61.32	23	37	4.1e-05	K	IADFGLSNIMR	D	Oxidation (M)	0.00000000020.0	11571: Scan 12574 (rt=37.1208) [C:UsersDominiqueDocumentsMascotPSB-330_GEJAEE23614_PRC_7_2p_PSB-330_1.raw]
GSrhino-SNF4 N-starved	1	PSB-330_sample1	E23614_PRC_7_2p_PSB-330_1.raw	2.6.2	2.5.0.0	Araport11plusDE2020	1	AT3G01090.1;AT3G01090.3	AT3G01090	AT3G01090.1 | AKIN10, KIN10, KIN10, SNRK1.1 | SNF1 kinase homolog 10 | 201606	10302	58336	269	28	59.8	512	8.01	6188	1	1	1	626.823	1251.63	2	1251.63	0.0026	158	168	0	47.67	23	37	0.00087	K	IADFGLSNIMR	D	Oxidation (M)	0.00000000020.0	11693: Scan 12708 (rt=37.3827) [C:UsersDominiqueDocumentsMascotPSB-330_GEJAEE23614_PRC_7_2p_PSB-330_1.raw]
GSrhino-SNF4 N-starved	1	PSB-330_sample1	E23614_PRC_7_2p_PSB-330_1.raw	2.6.2	2.5.0.0	Araport11plusDE2020	1	AT3G01090.1;AT3G01090.3	AT3G01090	AT3G01090.1 | AKIN10, KIN10, KIN10, SNRK1.1 | SNF1 kinase homolog 10 | 201606	10302	58336	269	28	59.8	512	8.01	8055	1	1	1	462.26	1383.76	3	1383.76	-0.0013	142	153	1	38.51	30	35	0.0051	R	DLKPENLLLDSK	C			11426: Scan 12412 (rt=36.8058) [C:UsersDominiqueDocumentsMascotPSB-330_GEJAEE23614_PRC_7_2p_PSB-330_1.raw]
GSrhino-SNF4 N-starved	1	PSB-330_sample1	E23614_PRC_7_2p_PSB-330_1.raw	2.6.2	2.5.0.0	Araport11plusDE2020	1	AT3G01090.1;AT3G01090.3	AT3G01090	AT3G01090.1 | AKIN10, KIN10, KIN10, SNRK1.1 | SNF1 kinase homolog 10 | 201606	10302	58336	269	28	59.8	512	8.01	8057	1	1	1	692.887	1383.76	2	1383.76	-0.0007	142	153	1	56.92	23	35	7.8e-05	R	DLKPENLLLDSK	C			11835: Scan 12867 (rt=37.7002) [C:UsersDominiqueDocumentsMascotPSB-330_GEJAEE23614_PRC_7_2p_PSB-330_1.raw]
GSrhino-SNF4 N-starved	1	PSB-330_sample1	E23614_PRC_7_2p_PSB-330_1.raw	2.6.2	2.5.0.0	Araport11plusDE2020	1	AT3G01090.1;AT3G01090.3	AT3G01090	AT3G01090.1 | AKIN10, KIN10, KIN10, SNRK1.1 | SNF1 kinase homolog 10 | 201606	10302	58336	269	28	59.8	512	8.01	8058	1	1	1	462.261	1383.76	3	1383.76	-0.0005	142	153	1	42.53	26	35	0.0021	R	DLKPENLLLDSK	C			11323: Scan 12304 (rt=36.5931) [C:UsersDominiqueDocumentsMascotPSB-330_GEJAEE23614_PRC_7_2p_PSB-330_1.raw]
GSrhino-SNF4 N-starved	1	PSB-330_sample1	E23614_PRC_7_2p_PSB-330_1.raw	2.6.2	2.5.0.0	Araport11plusDE2020	1	AT3G01090.1;AT3G01090.3	AT3G01090	AT3G01090.1 | AKIN10, KIN10, KIN10, SNRK1.1 | SNF1 kinase homolog 10 | 201606	10302	58336	269	28	59.8	512	8.01	8059	1	1	1	692.888	1383.76	2	1383.76	-0.0003	142	153	1	49.68	23	35	0.00041	R	DLKPENLLLDSK	C			11351: Scan 12333 (rt=36.6511) [C:UsersDominiqueDocumentsMascotPSB-330_GEJAEE23614_PRC_7_2p_PSB-330_1.raw]
GSrhino-SNF4 N-starved	1	PSB-330_sample1	E23614_PRC_7_2p_PSB-330_1.raw	2.6.2	2.5.0.0	Araport11plusDE2020	1	AT3G01090.1;AT3G01090.3	AT3G01090	AT3G01090.1 | AKIN10, KIN10, KIN10, SNRK1.1 | SNF1 kinase homolog 10 | 201606	10302	58336	269	28	59.8	512	8.01	8060	1	1	1	692.888	1383.76	2	1383.76	-0.0003	142	153	1	62.12	25	35	2.4e-05	R	DLKPENLLLDSK	C			11451: Scan 12441 (rt=36.8637) [C:UsersDominiqueDocumentsMascotPSB-330_GEJAEE23614_PRC_7_2p_PSB-330_1.raw]
GSrhino-SNF4 N-starved	1	PSB-330_sample1	E23614_PRC_7_2p_PSB-330_1.raw	2.6.2	2.5.0.0	Araport11plusDE2020	1	AT3G01090.1;AT3G01090.3	AT3G01090	AT3G01090.1 | AKIN10, KIN10, KIN10, SNRK1.1 | SNF1 kinase homolog 10 | 201606	10302	58336	269	28	59.8	512	8.01	8061	1	1	1	692.888	1383.76	2	1383.76	0	142	153	1	46.98	22	35	0.00071	R	DLKPENLLLDSK	C			11247: Scan 12221 (rt=36.4331) [C:UsersDominiqueDocumentsMascotPSB-330_GEJAEE23614_PRC_7_2p_PSB-330_1.raw]
GSrhino-SNF4 N-starved	1	PSB-330_sample1	E23614_PRC_7_2p_PSB-330_1.raw	2.6.2	2.5.0.0	Araport11plusDE2020	1	AT3G01090.1;AT3G01090.3	AT3G01090	AT3G01090.1 | AKIN10, KIN10, KIN10, SNRK1.1 | SNF1 kinase homolog 10 | 201606	10302	58336	269	28	59.8	512	8.01	8067	1	1	1	692.889	1383.76	2	1383.76	0.0016	142	153	1	51.98	23	35	0.00021	R	DLKPENLLLDSK	C			12038: Scan 13095 (rt=38.1468) [C:UsersDominiqueDocumentsMascotPSB-330_GEJAEE23614_PRC_7_2p_PSB-330_1.raw]
GSrhino-SNF4 N-starved	1	PSB-330_sample1	E23614_PRC_7_2p_PSB-330_1.raw	2.6.2	2.5.0.0	Araport11plusDE2020	1	AT3G01090.1;AT3G01090.3	AT3G01090	AT3G01090.1 | AKIN10, KIN10, KIN10, SNRK1.1 | SNF1 kinase homolog 10 | 201606	10302	58336	269	28	59.8	512	8.01	8494	1	1	1	472.914	1415.72	3	1415.72	-0.0016	267	277	0	52.25	23	36	0.00028	R	QHPWFQAHLPR	Y			9870: Scan 10669 (rt=33.4268) [C:UsersDominiqueDocumentsMascotPSB-330_GEJAEE23614_PRC_7_2p_PSB-330_1.raw]
GSrhino-SNF4 N-starved	1	PSB-330_sample1	E23614_PRC_7_2p_PSB-330_1.raw	2.6.2	2.5.0.0	Araport11plusDE2020	1	AT3G01090.1;AT3G01090.3	AT3G01090	AT3G01090.1 | AKIN10, KIN10, KIN10, SNRK1.1 | SNF1 kinase homolog 10 | 201606	10302	58336	269	28	59.8	512	8.01	8681	1	1	1	716.882	1431.75	2	1431.75	-0.0054	370	382	0	58.59		37	7.5e-05	R	LPGLMEYQGVGLR	S			13576: Scan 14842 (rt=41.6534) [C:UsersDominiqueDocumentsMascotPSB-330_GEJAEE23614_PRC_7_2p_PSB-330_1.raw]
GSrhino-SNF4 N-starved	1	PSB-330_sample1	E23614_PRC_7_2p_PSB-330_1.raw	2.6.2	2.5.0.0	Araport11plusDE2020	1	AT3G01090.1;AT3G01090.3	AT3G01090	AT3G01090.1 | AKIN10, KIN10, KIN10, SNRK1.1 | SNF1 kinase homolog 10 | 201606	10302	58336	269	28	59.8	512	8.01	8682	1	1	1	716.882	1431.75	2	1431.75	-0.0044	370	382	0	45.79	22	37	0.0015	R	LPGLMEYQGVGLR	S			13821: Scan 15114 (rt=42.2178) [C:UsersDominiqueDocumentsMascotPSB-330_GEJAEE23614_PRC_7_2p_PSB-330_1.raw]
GSrhino-SNF4 N-starved	1	PSB-330_sample1	E23614_PRC_7_2p_PSB-330_1.raw	2.6.2	2.5.0.0	Araport11plusDE2020	1	AT3G01090.1;AT3G01090.3	AT3G01090	AT3G01090.1 | AKIN10, KIN10, KIN10, SNRK1.1 | SNF1 kinase homolog 10 | 201606	10302	58336	269	28	59.8	512	8.01	8683	1	1	1	716.883	1431.75	2	1431.75	-0.0039	370	382	0	59.27	23	37	6.3e-05	R	LPGLMEYQGVGLR	S			13667: Scan 14943 (rt=41.8653) [C:UsersDominiqueDocumentsMascotPSB-330_GEJAEE23614_PRC_7_2p_PSB-330_1.raw]
GSrhino-SNF4 N-starved	1	PSB-330_sample1	E23614_PRC_7_2p_PSB-330_1.raw	2.6.2	2.5.0.0	Araport11plusDE2020	1	AT3G01090.1;AT3G01090.3	AT3G01090	AT3G01090.1 | AKIN10, KIN10, KIN10, SNRK1.1 | SNF1 kinase homolog 10 | 201606	10302	58336	269	28	59.8	512	8.01	8684	1	1	1	716.884	1431.75	2	1431.75	-0.0017	370	382	0	69.4	24	37	6.6e-06	R	LPGLMEYQGVGLR	S			13925: Scan 15228 (rt=42.4522) [C:UsersDominiqueDocumentsMascotPSB-330_GEJAEE23614_PRC_7_2p_PSB-330_1.raw]
GSrhino-SNF4 N-starved	1	PSB-330_sample1	E23614_PRC_7_2p_PSB-330_1.raw	2.6.2	2.5.0.0	Araport11plusDE2020	1	AT3G01090.1;AT3G01090.3	AT3G01090	AT3G01090.1 | AKIN10, KIN10, KIN10, SNRK1.1 | SNF1 kinase homolog 10 | 201606	10302	58336	269	28	59.8	512	8.01	8686	1	1	1	716.884	1431.75	2	1431.75	-0.0015	370	382	0	85.44	26	37	1.6e-07	R	LPGLMEYQGVGLR	S			12880: Scan 14049 (rt=40.0409) [C:UsersDominiqueDocumentsMascotPSB-330_GEJAEE23614_PRC_7_2p_PSB-330_1.raw]
GSrhino-SNF4 N-starved	1	PSB-330_sample1	E23614_PRC_7_2p_PSB-330_1.raw	2.6.2	2.5.0.0	Araport11plusDE2020	1	AT3G01090.1;AT3G01090.3	AT3G01090	AT3G01090.1 | AKIN10, KIN10, KIN10, SNRK1.1 | SNF1 kinase homolog 10 | 201606	10302	58336	269	28	59.8	512	8.01	8687	1	1	1	478.258	1431.75	3	1431.75	-0.0013	370	382	0	45.76	26	37	0.0015	R	LPGLMEYQGVGLR	S			12847: Scan 14009 (rt=39.9586) [C:UsersDominiqueDocumentsMascotPSB-330_GEJAEE23614_PRC_7_2p_PSB-330_1.raw]
GSrhino-SNF4 N-starved	1	PSB-330_sample1	E23614_PRC_7_2p_PSB-330_1.raw	2.6.2	2.5.0.0	Araport11plusDE2020	1	AT3G01090.1;AT3G01090.3	AT3G01090	AT3G01090.1 | AKIN10, KIN10, KIN10, SNRK1.1 | SNF1 kinase homolog 10 | 201606	10302	58336	269	28	59.8	512	8.01	8690	1	1	1	716.884	1431.75	2	1431.75	-0.0006	370	382	0	64.31	24	37	2.1e-05	R	LPGLMEYQGVGLR	S			13383: Scan 14616 (rt=41.1976) [C:UsersDominiqueDocumentsMascotPSB-330_GEJAEE23614_PRC_7_2p_PSB-330_1.raw]
GSrhino-SNF4 N-starved	1	PSB-330_sample1	E23614_PRC_7_2p_PSB-330_1.raw	2.6.2	2.5.0.0	Araport11plusDE2020	1	AT3G01090.1;AT3G01090.3	AT3G01090	AT3G01090.1 | AKIN10, KIN10, KIN10, SNRK1.1 | SNF1 kinase homolog 10 | 201606	10302	58336	269	28	59.8	512	8.01	8691	1	1	1	716.884	1431.75	2	1431.75	-0.0005	370	382	0	84.85	30	37	1.9e-07	R	LPGLMEYQGVGLR	S			13198: Scan 14406 (rt=40.7619) [C:UsersDominiqueDocumentsMascotPSB-330_GEJAEE23614_PRC_7_2p_PSB-330_1.raw]
GSrhino-SNF4 N-starved	1	PSB-330_sample1	E23614_PRC_7_2p_PSB-330_1.raw	2.6.2	2.5.0.0	Araport11plusDE2020	1	AT3G01090.1;AT3G01090.3	AT3G01090	AT3G01090.1 | AKIN10, KIN10, KIN10, SNRK1.1 | SNF1 kinase homolog 10 | 201606	10302	58336	269	28	59.8	512	8.01	8694	1	1	1	716.885	1431.75	2	1431.75	0.0004	370	382	0	82.08	25	37	3.3e-07	R	LPGLMEYQGVGLR	S			13290: Scan 14512 (rt=40.9796) [C:UsersDominiqueDocumentsMascotPSB-330_GEJAEE23614_PRC_7_2p_PSB-330_1.raw]
GSrhino-SNF4 N-starved	1	PSB-330_sample1	E23614_PRC_7_2p_PSB-330_1.raw	2.6.2	2.5.0.0	Araport11plusDE2020	1	AT3G01090.1;AT3G01090.3	AT3G01090	AT3G01090.1 | AKIN10, KIN10, KIN10, SNRK1.1 | SNF1 kinase homolog 10 | 201606	10302	58336	269	28	59.8	512	8.01	8695	1	1	1	716.885	1431.76	2	1431.75	0.0008	370	382	0	45.23	29	37	0.0016	R	LPGLMEYQGVGLR	S			14023: Scan 15336 (rt=42.6756) [C:UsersDominiqueDocumentsMascotPSB-330_GEJAEE23614_PRC_7_2p_PSB-330_1.raw]
GSrhino-SNF4 N-starved	1	PSB-330_sample1	E23614_PRC_7_2p_PSB-330_1.raw	2.6.2	2.5.0.0	Araport11plusDE2020	1	AT3G01090.1;AT3G01090.3	AT3G01090	AT3G01090.1 | AKIN10, KIN10, KIN10, SNRK1.1 | SNF1 kinase homolog 10 | 201606	10302	58336	269	28	59.8	512	8.01	8696	1	1	1	716.885	1431.76	2	1431.75	0.0008	370	382	0	87.04	25	37	1.1e-07	R	LPGLMEYQGVGLR	S			12970: Scan 14151 (rt=40.2473) [C:UsersDominiqueDocumentsMascotPSB-330_GEJAEE23614_PRC_7_2p_PSB-330_1.raw]
GSrhino-SNF4 N-starved	1	PSB-330_sample1	E23614_PRC_7_2p_PSB-330_1.raw	2.6.2	2.5.0.0	Araport11plusDE2020	1	AT3G01090.1;AT3G01090.3	AT3G01090	AT3G01090.1 | AKIN10, KIN10, KIN10, SNRK1.1 | SNF1 kinase homolog 10 | 201606	10302	58336	269	28	59.8	512	8.01	8697	1	1	1	716.885	1431.76	2	1431.75	0.0012	370	382	0	71.81	24	37	3.7e-06	R	LPGLMEYQGVGLR	S			12788: Scan 13943 (rt=39.8274) [C:UsersDominiqueDocumentsMascotPSB-330_GEJAEE23614_PRC_7_2p_PSB-330_1.raw]
GSrhino-SNF4 N-starved	1	PSB-330_sample1	E23614_PRC_7_2p_PSB-330_1.raw	2.6.2	2.5.0.0	Araport11plusDE2020	1	AT3G01090.1;AT3G01090.3	AT3G01090	AT3G01090.1 | AKIN10, KIN10, KIN10, SNRK1.1 | SNF1 kinase homolog 10 | 201606	10302	58336	269	28	59.8	512	8.01	8699	1	1	1	716.886	1431.76	2	1431.75	0.0025	370	382	0	58.49	23	37	8e-05	R	LPGLMEYQGVGLR	S			14138: Scan 15467 (rt=42.9546) [C:UsersDominiqueDocumentsMascotPSB-330_GEJAEE23614_PRC_7_2p_PSB-330_1.raw]
GSrhino-SNF4 N-starved	1	PSB-330_sample1	E23614_PRC_7_2p_PSB-330_1.raw	2.6.2	2.5.0.0	Araport11plusDE2020	1	AT3G01090.1;AT3G01090.3	AT3G01090	AT3G01090.1 | AKIN10, KIN10, KIN10, SNRK1.1 | SNF1 kinase homolog 10 | 201606	10302	58336	269	28	59.8	512	8.01	8700	1	1	1	716.886	1431.76	2	1431.75	0.0037	370	382	0	64.19	24	37	2.2e-05	R	LPGLMEYQGVGLR	S			16860: Scan 18405 (rt=49.3553) [C:UsersDominiqueDocumentsMascotPSB-330_GEJAEE23614_PRC_7_2p_PSB-330_1.raw]
GSrhino-SNF4 N-starved	1	PSB-330_sample1	E23614_PRC_7_2p_PSB-330_1.raw	2.6.2	2.5.0.0	Araport11plusDE2020	1	AT3G01090.1;AT3G01090.3	AT3G01090	AT3G01090.1 | AKIN10, KIN10, KIN10, SNRK1.1 | SNF1 kinase homolog 10 | 201606	10302	58336	269	28	59.8	512	8.01	8884	1	1	1	724.881	1447.75	2	1447.75	-0.0026	370	382	0	46.79	22	37	0.0013	R	LPGLMEYQGVGLR	S	Oxidation (M)	0.0000200000000.0	12069: Scan 13129 (rt=38.2114) [C:UsersDominiqueDocumentsMascotPSB-330_GEJAEE23614_PRC_7_2p_PSB-330_1.raw]
GSrhino-SNF4 N-starved	1	PSB-330_sample1	E23614_PRC_7_2p_PSB-330_1.raw	2.6.2	2.5.0.0	Araport11plusDE2020	1	AT3G01090.1;AT3G01090.3	AT3G01090	AT3G01090.1 | AKIN10, KIN10, KIN10, SNRK1.1 | SNF1 kinase homolog 10 | 201606	10302	58336	269	28	59.8	512	8.01	8885	1	1	1	724.881	1447.75	2	1447.75	-0.0008	370	382	0	55.4	23	37	0.00017	R	LPGLMEYQGVGLR	S	Oxidation (M)	0.0000200000000.0	11576: Scan 12579 (rt=37.131) [C:UsersDominiqueDocumentsMascotPSB-330_GEJAEE23614_PRC_7_2p_PSB-330_1.raw]
GSrhino-SNF4 N-starved	1	PSB-330_sample1	E23614_PRC_7_2p_PSB-330_1.raw	2.6.2	2.5.0.0	Araport11plusDE2020	1	AT3G01090.1;AT3G01090.3	AT3G01090	AT3G01090.1 | AKIN10, KIN10, KIN10, SNRK1.1 | SNF1 kinase homolog 10 | 201606	10302	58336	269	28	59.8	512	8.01	8887	1	1	1	724.882	1447.75	2	1447.75	0.0003	370	382	0	49.34	23	37	0.00067	R	LPGLMEYQGVGLR	S	Oxidation (M)	0.0000200000000.0	11969: Scan 13018 (rt=37.9974) [C:UsersDominiqueDocumentsMascotPSB-330_GEJAEE23614_PRC_7_2p_PSB-330_1.raw]
GSrhino-SNF4 N-starved	1	PSB-330_sample1	E23614_PRC_7_2p_PSB-330_1.raw	2.6.2	2.5.0.0	Araport11plusDE2020	1	AT3G01090.1;AT3G01090.3	AT3G01090	AT3G01090.1 | AKIN10, KIN10, KIN10, SNRK1.1 | SNF1 kinase homolog 10 | 201606	10302	58336	269	28	59.8	512	8.01	8888	1	1	1	724.882	1447.75	2	1447.75	0.0004	370	382	0	52.68	24	37	0.00031	R	LPGLMEYQGVGLR	S	Oxidation (M)	0.0000200000000.0	11770: Scan 12795 (rt=37.5556) [C:UsersDominiqueDocumentsMascotPSB-330_GEJAEE23614_PRC_7_2p_PSB-330_1.raw]
GSrhino-SNF4 N-starved	1	PSB-330_sample1	E23614_PRC_7_2p_PSB-330_1.raw	2.6.2	2.5.0.0	Araport11plusDE2020	1	AT3G01090.1;AT3G01090.3	AT3G01090	AT3G01090.1 | AKIN10, KIN10, KIN10, SNRK1.1 | SNF1 kinase homolog 10 | 201606	10302	58336	269	28	59.8	512	8.01	8889	1	1	1	724.882	1447.75	2	1447.75	0.0006	370	382	0	62.63	23	37	3e-05	R	LPGLMEYQGVGLR	S	Oxidation (M)	0.0000200000000.0	11674: Scan 12687 (rt=37.3418) [C:UsersDominiqueDocumentsMascotPSB-330_GEJAEE23614_PRC_7_2p_PSB-330_1.raw]
GSrhino-SNF4 N-starved	1	PSB-330_sample1	E23614_PRC_7_2p_PSB-330_1.raw	2.6.2	2.5.0.0	Araport11plusDE2020	1	AT3G01090.1;AT3G01090.3	AT3G01090	AT3G01090.1 | AKIN10, KIN10, KIN10, SNRK1.1 | SNF1 kinase homolog 10 | 201606	10302	58336	269	28	59.8	512	8.01	8890	1	1	1	724.882	1447.75	2	1447.75	0.0008	370	382	0	50.96	24	37	0.00044	R	LPGLMEYQGVGLR	S	Oxidation (M)	0.0000200000000.0	11476: Scan 12469 (rt=36.9154) [C:UsersDominiqueDocumentsMascotPSB-330_GEJAEE23614_PRC_7_2p_PSB-330_1.raw]
GSrhino-SNF4 N-starved	1	PSB-330_sample1	E23614_PRC_7_2p_PSB-330_1.raw	2.6.2	2.5.0.0	Araport11plusDE2020	1	AT3G01090.1;AT3G01090.3	AT3G01090	AT3G01090.1 | AKIN10, KIN10, KIN10, SNRK1.1 | SNF1 kinase homolog 10 | 201606	10302	58336	269	28	59.8	512	8.01	9537	1	1	1	752.869	1503.72	2	1503.73	-0.0016	356	369	0	66.09	24	35	9.5e-06	R	MHPAESVASPVSHR	L			3317: Scan 3688 (rt=19.2338) [C:UsersDominiqueDocumentsMascotPSB-330_GEJAEE23614_PRC_7_2p_PSB-330_1.raw]
GSrhino-SNF4 N-starved	1	PSB-330_sample1	E23614_PRC_7_2p_PSB-330_1.raw	2.6.2	2.5.0.0	Araport11plusDE2020	1	AT3G01090.1;AT3G01090.3	AT3G01090	AT3G01090.1 | AKIN10, KIN10, KIN10, SNRK1.1 | SNF1 kinase homolog 10 | 201606	10302	58336	269	28	59.8	512	8.01	9538	1	1	1	752.87	1503.72	2	1503.73	-0.0006	356	369	0	75.03	24	36	1.3e-06	R	MHPAESVASPVSHR	L			3218: Scan 3586 (rt=19.0246) [C:UsersDominiqueDocumentsMascotPSB-330_GEJAEE23614_PRC_7_2p_PSB-330_1.raw]
GSrhino-SNF4 N-starved	1	PSB-330_sample1	E23614_PRC_7_2p_PSB-330_1.raw	2.6.2	2.5.0.0	Araport11plusDE2020	1	AT3G01090.1;AT3G01090.3	AT3G01090	AT3G01090.1 | AKIN10, KIN10, KIN10, SNRK1.1 | SNF1 kinase homolog 10 | 201606	10302	58336	269	28	59.8	512	8.01	9539	1	1	1	752.87	1503.72	2	1503.73	-0.0005	356	369	0	55.51	23	36	0.00011	R	MHPAESVASPVSHR	L			3417: Scan 3796 (rt=19.4478) [C:UsersDominiqueDocumentsMascotPSB-330_GEJAEE23614_PRC_7_2p_PSB-330_1.raw]
GSrhino-SNF4 N-starved	1	PSB-330_sample1	E23614_PRC_7_2p_PSB-330_1.raw	2.6.2	2.5.0.0	Araport11plusDE2020	1	AT3G01090.1;AT3G01090.3	AT3G01090	AT3G01090.1 | AKIN10, KIN10, KIN10, SNRK1.1 | SNF1 kinase homolog 10 | 201606	10302	58336	269	28	59.8	512	8.01	9540	1	1	1	752.87	1503.72	2	1503.73	-0.0003	356	369	0	51.17	23	36	0.00032	R	MHPAESVASPVSHR	L			3739: Scan 4125 (rt=20.1227) [C:UsersDominiqueDocumentsMascotPSB-330_GEJAEE23614_PRC_7_2p_PSB-330_1.raw]
GSrhino-SNF4 N-starved	1	PSB-330_sample1	E23614_PRC_7_2p_PSB-330_1.raw	2.6.2	2.5.0.0	Araport11plusDE2020	1	AT3G01090.1;AT3G01090.3	AT3G01090	AT3G01090.1 | AKIN10, KIN10, KIN10, SNRK1.1 | SNF1 kinase homolog 10 | 201606	10302	58336	269	28	59.8	512	8.01	9541	1	1	1	502.249	1503.73	3	1503.73	0.0001	356	369	0	36.3	22	36	0.0095	R	MHPAESVASPVSHR	L			4647: Scan 5082 (rt=22.1042) [C:UsersDominiqueDocumentsMascotPSB-330_GEJAEE23614_PRC_7_2p_PSB-330_1.raw]
GSrhino-SNF4 N-starved	1	PSB-330_sample1	E23614_PRC_7_2p_PSB-330_1.raw	2.6.2	2.5.0.0	Araport11plusDE2020	1	AT3G01090.1;AT3G01090.3	AT3G01090	AT3G01090.1 | AKIN10, KIN10, KIN10, SNRK1.1 | SNF1 kinase homolog 10 | 201606	10302	58336	269	28	59.8	512	8.01	9542	1	1	1	752.87	1503.73	2	1503.73	0.0002	356	369	0	49.13	23	36	0.0005	R	MHPAESVASPVSHR	L			3622: Scan 4006 (rt=19.8766) [C:UsersDominiqueDocumentsMascotPSB-330_GEJAEE23614_PRC_7_2p_PSB-330_1.raw]
GSrhino-SNF4 N-starved	1	PSB-330_sample1	E23614_PRC_7_2p_PSB-330_1.raw	2.6.2	2.5.0.0	Araport11plusDE2020	1	AT3G01090.1;AT3G01090.3	AT3G01090	AT3G01090.1 | AKIN10, KIN10, KIN10, SNRK1.1 | SNF1 kinase homolog 10 | 201606	10302	58336	269	28	59.8	512	8.01	9543	1	1	1	502.249	1503.73	3	1503.73	0.0002	356	369	0	90.63	25	36	3.5e-08	R	MHPAESVASPVSHR	L			3112: Scan 3480 (rt=18.8095) [C:UsersDominiqueDocumentsMascotPSB-330_GEJAEE23614_PRC_7_2p_PSB-330_1.raw]
GSrhino-SNF4 N-starved	1	PSB-330_sample1	E23614_PRC_7_2p_PSB-330_1.raw	2.6.2	2.5.0.0	Araport11plusDE2020	1	AT3G01090.1;AT3G01090.3	AT3G01090	AT3G01090.1 | AKIN10, KIN10, KIN10, SNRK1.1 | SNF1 kinase homolog 10 | 201606	10302	58336	269	28	59.8	512	8.01	9544	1	1	1	502.249	1503.73	3	1503.73	0.0002	356	369	0	52.18	23	36	0.00025	R	MHPAESVASPVSHR	L			3416: Scan 3795 (rt=19.4466) [C:UsersDominiqueDocumentsMascotPSB-330_GEJAEE23614_PRC_7_2p_PSB-330_1.raw]
GSrhino-SNF4 N-starved	1	PSB-330_sample1	E23614_PRC_7_2p_PSB-330_1.raw	2.6.2	2.5.0.0	Araport11plusDE2020	1	AT3G01090.1;AT3G01090.3	AT3G01090	AT3G01090.1 | AKIN10, KIN10, KIN10, SNRK1.1 | SNF1 kinase homolog 10 | 201606	10302	58336	269	28	59.8	512	8.01	9545	1	1	1	502.249	1503.73	3	1503.73	0.0002	356	369	0	59.71	23	36	4.4e-05	R	MHPAESVASPVSHR	L			3729: Scan 4113 (rt=20.099) [C:UsersDominiqueDocumentsMascotPSB-330_GEJAEE23614_PRC_7_2p_PSB-330_1.raw]
GSrhino-SNF4 N-starved	1	PSB-330_sample1	E23614_PRC_7_2p_PSB-330_1.raw	2.6.2	2.5.0.0	Araport11plusDE2020	1	AT3G01090.1;AT3G01090.3	AT3G01090	AT3G01090.1 | AKIN10, KIN10, KIN10, SNRK1.1 | SNF1 kinase homolog 10 | 201606	10302	58336	269	28	59.8	512	8.01	9546	1	1	1	752.87	1503.73	2	1503.73	0.0004	356	369	0	64.71	24	36	1.4e-05	R	MHPAESVASPVSHR	L			3530: Scan 3904 (rt=19.668) [C:UsersDominiqueDocumentsMascotPSB-330_GEJAEE23614_PRC_7_2p_PSB-330_1.raw]
GSrhino-SNF4 N-starved	1	PSB-330_sample1	E23614_PRC_7_2p_PSB-330_1.raw	2.6.2	2.5.0.0	Araport11plusDE2020	1	AT3G01090.1;AT3G01090.3	AT3G01090	AT3G01090.1 | AKIN10, KIN10, KIN10, SNRK1.1 | SNF1 kinase homolog 10 | 201606	10302	58336	269	28	59.8	512	8.01	9547	1	1	1	502.249	1503.73	3	1503.73	0.0012	356	369	0	90.18	25	36	3.8e-08	R	MHPAESVASPVSHR	L			3532: Scan 3906 (rt=19.6705) [C:UsersDominiqueDocumentsMascotPSB-330_GEJAEE23614_PRC_7_2p_PSB-330_1.raw]
GSrhino-SNF4 N-starved	1	PSB-330_sample1	E23614_PRC_7_2p_PSB-330_1.raw	2.6.2	2.5.0.0	Araport11plusDE2020	1	AT3G01090.1;AT3G01090.3	AT3G01090	AT3G01090.1 | AKIN10, KIN10, KIN10, SNRK1.1 | SNF1 kinase homolog 10 | 201606	10302	58336	269	28	59.8	512	8.01	9548	1	1	1	502.249	1503.73	3	1503.73	0.0012	356	369	0	56.39	23	36	9.2e-05	R	MHPAESVASPVSHR	L			3316: Scan 3687 (rt=19.2326) [C:UsersDominiqueDocumentsMascotPSB-330_GEJAEE23614_PRC_7_2p_PSB-330_1.raw]
GSrhino-SNF4 N-starved	1	PSB-330_sample1	E23614_PRC_7_2p_PSB-330_1.raw	2.6.2	2.5.0.0	Araport11plusDE2020	1	AT3G01090.1;AT3G01090.3	AT3G01090	AT3G01090.1 | AKIN10, KIN10, KIN10, SNRK1.1 | SNF1 kinase homolog 10 | 201606	10302	58336	269	28	59.8	512	8.01	9549	1	1	1	502.25	1503.73	3	1503.73	0.0013	356	369	0	82.13	25	36	2.4e-07	R	MHPAESVASPVSHR	L			3217: Scan 3585 (rt=19.0234) [C:UsersDominiqueDocumentsMascotPSB-330_GEJAEE23614_PRC_7_2p_PSB-330_1.raw]
GSrhino-SNF4 N-starved	1	PSB-330_sample1	E23614_PRC_7_2p_PSB-330_1.raw	2.6.2	2.5.0.0	Araport11plusDE2020	1	AT3G01090.1;AT3G01090.3	AT3G01090	AT3G01090.1 | AKIN10, KIN10, KIN10, SNRK1.1 | SNF1 kinase homolog 10 | 201606	10302	58336	269	28	59.8	512	8.01	9550	1	1	1	502.25	1503.73	3	1503.73	0.0013	356	369	0	41.02	22	36	0.0032	R	MHPAESVASPVSHR	L			3628: Scan 4011 (rt=19.8875) [C:UsersDominiqueDocumentsMascotPSB-330_GEJAEE23614_PRC_7_2p_PSB-330_1.raw]
GSrhino-SNF4 N-starved	1	PSB-330_sample1	E23614_PRC_7_2p_PSB-330_1.raw	2.6.2	2.5.0.0	Araport11plusDE2020	1	AT3G01090.1;AT3G01090.3	AT3G01090	AT3G01090.1 | AKIN10, KIN10, KIN10, SNRK1.1 | SNF1 kinase homolog 10 | 201606	10302	58336	269	28	59.8	512	8.01	9553	1	1	1	752.871	1503.73	2	1503.73	0.0019	356	369	0	55.5	23	36	0.00012	R	MHPAESVASPVSHR	L			3113: Scan 3481 (rt=18.8113) [C:UsersDominiqueDocumentsMascotPSB-330_GEJAEE23614_PRC_7_2p_PSB-330_1.raw]
GSrhino-SNF4 N-starved	1	PSB-330_sample1	E23614_PRC_7_2p_PSB-330_1.raw	2.6.2	2.5.0.0	Araport11plusDE2020	1	AT3G01090.1;AT3G01090.3	AT3G01090	AT3G01090.1 | AKIN10, KIN10, KIN10, SNRK1.1 | SNF1 kinase homolog 10 | 201606	10302	58336	269	28	59.8	512	8.01	9730	1	1	1	507.58	1519.72	3	1519.72	-0.002	356	369	0	39.95	22	35	0.0037	R	MHPAESVASPVSHR	L	Oxidation (M)	0.20000000000000.0	2590: Scan 2979 (rt=17.7854) [C:UsersDominiqueDocumentsMascotPSB-330_GEJAEE23614_PRC_7_2p_PSB-330_1.raw]
GSrhino-SNF4 N-starved	1	PSB-330_sample1	E23614_PRC_7_2p_PSB-330_1.raw	2.6.2	2.5.0.0	Araport11plusDE2020	1	AT3G01090.1;AT3G01090.3	AT3G01090	AT3G01090.1 | AKIN10, KIN10, KIN10, SNRK1.1 | SNF1 kinase homolog 10 | 201606	10302	58336	269	28	59.8	512	8.01	9733	1	1	1	507.581	1519.72	3	1519.72	-0.0002	356	369	0	56.02	23	35	9.7e-05	R	MHPAESVASPVSHR	L	Oxidation (M)	0.20000000000000.0	2362: Scan 2751 (rt=17.3134) [C:UsersDominiqueDocumentsMascotPSB-330_GEJAEE23614_PRC_7_2p_PSB-330_1.raw]
GSrhino-SNF4 N-starved	1	PSB-330_sample1	E23614_PRC_7_2p_PSB-330_1.raw	2.6.2	2.5.0.0	Araport11plusDE2020	1	AT3G01090.1;AT3G01090.3	AT3G01090	AT3G01090.1 | AKIN10, KIN10, KIN10, SNRK1.1 | SNF1 kinase homolog 10 | 201606	10302	58336	269	28	59.8	512	8.01	9734	1	1	1	507.581	1519.72	3	1519.72	0.0001	356	369	0	72.51	24	35	2.1e-06	R	MHPAESVASPVSHR	L	Oxidation (M)	0.20000000000000.0	2265: Scan 2649 (rt=17.1003) [C:UsersDominiqueDocumentsMascotPSB-330_GEJAEE23614_PRC_7_2p_PSB-330_1.raw]
GSrhino-SNF4 N-starved	1	PSB-330_sample1	E23614_PRC_7_2p_PSB-330_1.raw	2.6.2	2.5.0.0	Araport11plusDE2020	1	AT3G01090.1;AT3G01090.3	AT3G01090	AT3G01090.1 | AKIN10, KIN10, KIN10, SNRK1.1 | SNF1 kinase homolog 10 | 201606	10302	58336	269	28	59.8	512	8.01	9735	1	1	1	507.581	1519.72	3	1519.72	0.0003	356	369	0	58.23	23	35	5.7e-05	R	MHPAESVASPVSHR	L	Oxidation (M)	0.20000000000000.0	2487: Scan 2879 (rt=17.5765) [C:UsersDominiqueDocumentsMascotPSB-330_GEJAEE23614_PRC_7_2p_PSB-330_1.raw]
GSrhino-SNF4 N-starved	1	PSB-330_sample1	E23614_PRC_7_2p_PSB-330_1.raw	2.6.2	2.5.0.0	Araport11plusDE2020	1	AT3G01090.1;AT3G01090.3	AT3G01090	AT3G01090.1 | AKIN10, KIN10, KIN10, SNRK1.1 | SNF1 kinase homolog 10 | 201606	10302	58336	269	28	59.8	512	8.01	9736	1	1	1	507.581	1519.72	3	1519.72	0.001	356	369	0	36.64	22	35	0.0079	R	MHPAESVASPVSHR	L	Oxidation (M)	0.20000000000000.0	3151: Scan 3517 (rt=18.8836) [C:UsersDominiqueDocumentsMascotPSB-330_GEJAEE23614_PRC_7_2p_PSB-330_1.raw]
GSrhino-SNF4 N-starved	1	PSB-330_sample1	E23614_PRC_7_2p_PSB-330_1.raw	2.6.2	2.5.0.0	Araport11plusDE2020	1	AT3G01090.1;AT3G01090.3	AT3G01090	AT3G01090.1 | AKIN10, KIN10, KIN10, SNRK1.1 | SNF1 kinase homolog 10 | 201606	10302	58336	269	28	59.8	512	8.01	9737	1	1	1	507.582	1519.72	3	1519.72	0.0038	356	369	0	46.67	22	36	0.00091	R	MHPAESVASPVSHR	L	Oxidation (M)	0.20000000000000.0	2168: Scan 2550 (rt=16.8939) [C:UsersDominiqueDocumentsMascotPSB-330_GEJAEE23614_PRC_7_2p_PSB-330_1.raw]
GSrhino-SNF4 N-starved	1	PSB-330_sample1	E23614_PRC_7_2p_PSB-330_1.raw	2.6.2	2.5.0.0	Araport11plusDE2020	1	AT3G01090.1;AT3G01090.3	AT3G01090	AT3G01090.1 | AKIN10, KIN10, KIN10, SNRK1.1 | SNF1 kinase homolog 10 | 201606	10302	58336	269	28	59.8	512	8.01	9775	1	1	1	763.407	1524.8	2	1524.8	-0.0062	231	245	0	42.12	22	36	0.0027	K	GGIYTLPSHLSPGAR	D			10715: Scan 11619 (rt=35.263) [C:UsersDominiqueDocumentsMascotPSB-330_GEJAEE23614_PRC_7_2p_PSB-330_1.raw]
GSrhino-SNF4 N-starved	1	PSB-330_sample1	E23614_PRC_7_2p_PSB-330_1.raw	2.6.2	2.5.0.0	Araport11plusDE2020	1	AT3G01090.1;AT3G01090.3	AT3G01090	AT3G01090.1 | AKIN10, KIN10, KIN10, SNRK1.1 | SNF1 kinase homolog 10 | 201606	10302	58336	269	28	59.8	512	8.01	9776	1	1	1	763.408	1524.8	2	1524.8	-0.0034	231	245	0	37.76	22	36	0.0076	K	GGIYTLPSHLSPGAR	D			10511: Scan 11392 (rt=34.8249) [C:UsersDominiqueDocumentsMascotPSB-330_GEJAEE23614_PRC_7_2p_PSB-330_1.raw]
GSrhino-SNF4 N-starved	1	PSB-330_sample1	E23614_PRC_7_2p_PSB-330_1.raw	2.6.2	2.5.0.0	Araport11plusDE2020	1	AT3G01090.1;AT3G01090.3	AT3G01090	AT3G01090.1 | AKIN10, KIN10, KIN10, SNRK1.1 | SNF1 kinase homolog 10 | 201606	10302	58336	269	28	59.8	512	8.01	9777	1	1	1	763.409	1524.8	2	1524.8	-0.0023	231	245	0	56.1	23	36	0.00011	K	GGIYTLPSHLSPGAR	D			10223: Scan 11068 (rt=34.1978) [C:UsersDominiqueDocumentsMascotPSB-330_GEJAEE23614_PRC_7_2p_PSB-330_1.raw]
GSrhino-SNF4 N-starved	1	PSB-330_sample1	E23614_PRC_7_2p_PSB-330_1.raw	2.6.2	2.5.0.0	Araport11plusDE2020	1	AT3G01090.1;AT3G01090.3	AT3G01090	AT3G01090.1 | AKIN10, KIN10, KIN10, SNRK1.1 | SNF1 kinase homolog 10 | 201606	10302	58336	269	28	59.8	512	8.01	9778	1	1	1	763.409	1524.8	2	1524.8	-0.002	231	245	0	56.88	23	36	8.8e-05	K	GGIYTLPSHLSPGAR	D			10417: Scan 11283 (rt=34.6154) [C:UsersDominiqueDocumentsMascotPSB-330_GEJAEE23614_PRC_7_2p_PSB-330_1.raw]
GSrhino-SNF4 N-starved	1	PSB-330_sample1	E23614_PRC_7_2p_PSB-330_1.raw	2.6.2	2.5.0.0	Araport11plusDE2020	1	AT3G01090.1;AT3G01090.3	AT3G01090	AT3G01090.1 | AKIN10, KIN10, KIN10, SNRK1.1 | SNF1 kinase homolog 10 | 201606	10302	58336	269	28	59.8	512	8.01	9779	1	1	1	763.409	1524.8	2	1524.8	-0.0018	231	245	0	74.4	26	36	1.5e-06	K	GGIYTLPSHLSPGAR	D			10128: Scan 10959 (rt=33.9882) [C:UsersDominiqueDocumentsMascotPSB-330_GEJAEE23614_PRC_7_2p_PSB-330_1.raw]
GSrhino-SNF4 N-starved	1	PSB-330_sample1	E23614_PRC_7_2p_PSB-330_1.raw	2.6.2	2.5.0.0	Araport11plusDE2020	1	AT3G01090.1;AT3G01090.3	AT3G01090	AT3G01090.1 | AKIN10, KIN10, KIN10, SNRK1.1 | SNF1 kinase homolog 10 | 201606	10302	58336	269	28	59.8	512	8.01	9780	1	1	1	763.409	1524.8	2	1524.8	-0.0018	231	245	0	68.3	24	36	6.2e-06	K	GGIYTLPSHLSPGAR	D			10619: Scan 11513 (rt=35.0569) [C:UsersDominiqueDocumentsMascotPSB-330_GEJAEE23614_PRC_7_2p_PSB-330_1.raw]
GSrhino-SNF4 N-starved	1	PSB-330_sample1	E23614_PRC_7_2p_PSB-330_1.raw	2.6.2	2.5.0.0	Araport11plusDE2020	1	AT3G01090.1;AT3G01090.3	AT3G01090	AT3G01090.1 | AKIN10, KIN10, KIN10, SNRK1.1 | SNF1 kinase homolog 10 | 201606	10302	58336	269	28	59.8	512	8.01	9781	1	1	1	763.409	1524.8	2	1524.8	-0.0017	231	245	0	89.02	25	36	5.3e-08	K	GGIYTLPSHLSPGAR	D			9930: Scan 10739 (rt=33.5625) [C:UsersDominiqueDocumentsMascotPSB-330_GEJAEE23614_PRC_7_2p_PSB-330_1.raw]
GSrhino-SNF4 N-starved	1	PSB-330_sample1	E23614_PRC_7_2p_PSB-330_1.raw	2.6.2	2.5.0.0	Araport11plusDE2020	1	AT3G01090.1;AT3G01090.3	AT3G01090	AT3G01090.1 | AKIN10, KIN10, KIN10, SNRK1.1 | SNF1 kinase homolog 10 | 201606	10302	58336	269	28	59.8	512	8.01	9782	1	1	1	763.409	1524.8	2	1524.8	-0.0007	231	245	0	90.13	26	36	4.2e-08	K	GGIYTLPSHLSPGAR	D			10032: Scan 10851 (rt=33.7794) [C:UsersDominiqueDocumentsMascotPSB-330_GEJAEE23614_PRC_7_2p_PSB-330_1.raw]
GSrhino-SNF4 N-starved	1	PSB-330_sample1	E23614_PRC_7_2p_PSB-330_1.raw	2.6.2	2.5.0.0	Araport11plusDE2020	1	AT3G01090.1;AT3G01090.3	AT3G01090	AT3G01090.1 | AKIN10, KIN10, KIN10, SNRK1.1 | SNF1 kinase homolog 10 | 201606	10302	58336	269	28	59.8	512	8.01	9783	1	1	1	509.275	1524.8	3	1524.8	-0.0004	231	245	0	48.54	23	36	0.00062	K	GGIYTLPSHLSPGAR	D			10101: Scan 10929 (rt=33.9297) [C:UsersDominiqueDocumentsMascotPSB-330_GEJAEE23614_PRC_7_2p_PSB-330_1.raw]
GSrhino-SNF4 N-starved	1	PSB-330_sample1	E23614_PRC_7_2p_PSB-330_1.raw	2.6.2	2.5.0.0	Araport11plusDE2020	1	AT3G01090.1;AT3G01090.3	AT3G01090	AT3G01090.1 | AKIN10, KIN10, KIN10, SNRK1.1 | SNF1 kinase homolog 10 | 201606	10302	58336	269	28	59.8	512	8.01	9785	1	1	1	509.276	1524.8	3	1524.8	-0.0001	231	245	0	46.25	24	36	0.001	K	GGIYTLPSHLSPGAR	D			10292: Scan 11145 (rt=34.3487) [C:UsersDominiqueDocumentsMascotPSB-330_GEJAEE23614_PRC_7_2p_PSB-330_1.raw]
GSrhino-SNF4 N-starved	1	PSB-330_sample1	E23614_PRC_7_2p_PSB-330_1.raw	2.6.2	2.5.0.0	Araport11plusDE2020	1	AT3G01090.1;AT3G01090.3	AT3G01090	AT3G01090.1 | AKIN10, KIN10, KIN10, SNRK1.1 | SNF1 kinase homolog 10 | 201606	10302	58336	269	28	59.8	512	8.01	9786	1	1	1	509.276	1524.8	3	1524.8	0	231	245	0	51.52	24	36	0.00031	K	GGIYTLPSHLSPGAR	D			10392: Scan 11254 (rt=34.5591) [C:UsersDominiqueDocumentsMascotPSB-330_GEJAEE23614_PRC_7_2p_PSB-330_1.raw]
GSrhino-SNF4 N-starved	1	PSB-330_sample1	E23614_PRC_7_2p_PSB-330_1.raw	2.6.2	2.5.0.0	Araport11plusDE2020	1	AT3G01090.1;AT3G01090.3	AT3G01090	AT3G01090.1 | AKIN10, KIN10, KIN10, SNRK1.1 | SNF1 kinase homolog 10 | 201606	10302	58336	269	28	59.8	512	8.01	9788	1	1	1	509.276	1524.8	3	1524.8	0	231	245	0	53.41	25	36	0.00019	K	GGIYTLPSHLSPGAR	D			10196: Scan 11037 (rt=34.1387) [C:UsersDominiqueDocumentsMascotPSB-330_GEJAEE23614_PRC_7_2p_PSB-330_1.raw]
GSrhino-SNF4 N-starved	1	PSB-330_sample1	E23614_PRC_7_2p_PSB-330_1.raw	2.6.2	2.5.0.0	Araport11plusDE2020	1	AT3G01090.1;AT3G01090.3	AT3G01090	AT3G01090.1 | AKIN10, KIN10, KIN10, SNRK1.1 | SNF1 kinase homolog 10 | 201606	10302	58336	269	28	59.8	512	8.01	9790	1	1	1	509.276	1524.81	3	1524.8	0.0006	231	245	0	58.55	25	36	6.2e-05	K	GGIYTLPSHLSPGAR	D			10006: Scan 10821 (rt=33.7216) [C:UsersDominiqueDocumentsMascotPSB-330_GEJAEE23614_PRC_7_2p_PSB-330_1.raw]
GSrhino-SNF4 N-starved	1	PSB-330_sample1	E23614_PRC_7_2p_PSB-330_1.raw	2.6.2	2.5.0.0	Araport11plusDE2020	1	AT3G01090.1;AT3G01090.3	AT3G01090	AT3G01090.1 | AKIN10, KIN10, KIN10, SNRK1.1 | SNF1 kinase homolog 10 | 201606	10302	58336	269	28	59.8	512	8.01	9791	1	1	1	509.276	1524.81	3	1524.8	0.0009	231	245	0	52.25	24	36	0.00026	K	GGIYTLPSHLSPGAR	D			10484: Scan 11362 (rt=34.7672) [C:UsersDominiqueDocumentsMascotPSB-330_GEJAEE23614_PRC_7_2p_PSB-330_1.raw]
GSrhino-SNF4 N-starved	1	PSB-330_sample1	E23614_PRC_7_2p_PSB-330_1.raw	2.6.2	2.5.0.0	Araport11plusDE2020	1	AT3G01090.1;AT3G01090.3	AT3G01090	AT3G01090.1 | AKIN10, KIN10, KIN10, SNRK1.1 | SNF1 kinase homolog 10 | 201606	10302	58336	269	28	59.8	512	8.01	9793	1	1	1	509.276	1524.81	3	1524.8	0.0026	231	245	0	53.52	25	36	0.00018	K	GGIYTLPSHLSPGAR	D			9905: Scan 10710 (rt=33.5064) [C:UsersDominiqueDocumentsMascotPSB-330_GEJAEE23614_PRC_7_2p_PSB-330_1.raw]
GSrhino-SNF4 N-starved	1	PSB-330_sample1	E23614_PRC_7_2p_PSB-330_1.raw	2.6.2	2.5.0.0	Araport11plusDE2020	1	AT3G01090.1;AT3G01090.3	AT3G01090	AT3G01090.1 | AKIN10, KIN10, KIN10, SNRK1.1 | SNF1 kinase homolog 10 | 201606	10302	58336	269	28	59.8	512	8.01	9794	1	1	1	509.277	1524.81	3	1524.8	0.0032	231	245	0	41.01	22	36	0.0033	K	GGIYTLPSHLSPGAR	D			9701: Scan 10477 (rt=33.0476) [C:UsersDominiqueDocumentsMascotPSB-330_GEJAEE23614_PRC_7_2p_PSB-330_1.raw]
GSrhino-SNF4 N-starved	1	PSB-330_sample1	E23614_PRC_7_2p_PSB-330_1.raw	2.6.2	2.5.0.0	Araport11plusDE2020	1	AT3G01090.1;AT3G01090.3	AT3G01090	AT3G01090.1 | AKIN10, KIN10, KIN10, SNRK1.1 | SNF1 kinase homolog 10 | 201606	10302	58336	269	28	59.8	512	8.01	9806	1	1	1	763.913	1525.81	2	1525.81	-0.0025	278	291	0	50.91	23	35	0.00032	R	YLAVPPPDTVQQAK	K			9189: Scan 9915 (rt=31.9564) [C:UsersDominiqueDocumentsMascotPSB-330_GEJAEE23614_PRC_7_2p_PSB-330_1.raw]
GSrhino-SNF4 N-starved	1	PSB-330_sample1	E23614_PRC_7_2p_PSB-330_1.raw	2.6.2	2.5.0.0	Araport11plusDE2020	1	AT3G01090.1;AT3G01090.3	AT3G01090	AT3G01090.1 | AKIN10, KIN10, KIN10, SNRK1.1 | SNF1 kinase homolog 10 | 201606	10302	58336	269	28	59.8	512	8.01	9811	1	1	1	763.913	1525.81	2	1525.81	-0.0017	278	291	0	43.84	24	35	0.0015	R	YLAVPPPDTVQQAK	K			9583: Scan 10347 (rt=32.7989) [C:UsersDominiqueDocumentsMascotPSB-330_GEJAEE23614_PRC_7_2p_PSB-330_1.raw]
GSrhino-SNF4 N-starved	1	PSB-330_sample1	E23614_PRC_7_2p_PSB-330_1.raw	2.6.2	2.5.0.0	Araport11plusDE2020	1	AT3G01090.1;AT3G01090.3	AT3G01090	AT3G01090.1 | AKIN10, KIN10, KIN10, SNRK1.1 | SNF1 kinase homolog 10 | 201606	10302	58336	269	28	59.8	512	8.01	9817	1	1	1	763.915	1525.82	2	1525.81	0.0014	278	291	0	47.15	22	35	0.00071	R	YLAVPPPDTVQQAK	K			9092: Scan 9808 (rt=31.7496) [C:UsersDominiqueDocumentsMascotPSB-330_GEJAEE23614_PRC_7_2p_PSB-330_1.raw]
GSrhino-SNF4 N-starved	1	PSB-330_sample1	E23614_PRC_7_2p_PSB-330_1.raw	2.6.2	2.5.0.0	Araport11plusDE2020	1	AT3G01090.1;AT3G01090.3	AT3G01090	AT3G01090.1 | AKIN10, KIN10, KIN10, SNRK1.1 | SNF1 kinase homolog 10 | 201606	10302	58336	269	28	59.8	512	8.01	12706	1	1	0	614.299	1839.88	3	1839.87	0.0029	121	135	0	43.09	22	35	0.0017	R	NFFQQIISGVEYCHR	N			15291: Scan 16732 (rt=45.5249) [C:UsersDominiqueDocumentsMascotPSB-330_GEJAEE23614_PRC_7_2p_PSB-330_1.raw]
GSrhino-SNF4 N-starved	1	PSB-330_sample1	E23614_PRC_7_2p_PSB-330_1.raw	2.6.2	2.5.0.0	Araport11plusDE2020	1	AT3G01090.1;AT3G01090.3	AT3G01090	AT3G01090.1 | AKIN10, KIN10, KIN10, SNRK1.1 | SNF1 kinase homolog 10 | 201606	10302	58336	269	28	59.8	512	8.01	13038	1	1	1	629.311	1884.91	3	1884.92	-0.0094	319	334	0	64.8	24	36	1.5e-05	R	TQNDGTVTYYLILDNR	F			13553: Scan 14814 (rt=41.5979) [C:UsersDominiqueDocumentsMascotPSB-330_GEJAEE23614_PRC_7_2p_PSB-330_1.raw]
GSrhino-SNF4 N-starved	1	PSB-330_sample1	E23614_PRC_7_2p_PSB-330_1.raw	2.6.2	2.5.0.0	Araport11plusDE2020	1	AT3G01090.1;AT3G01090.3	AT3G01090	AT3G01090.1 | AKIN10, KIN10, KIN10, SNRK1.1 | SNF1 kinase homolog 10 | 201606	10302	58336	269	28	59.8	512	8.01	13039	1	1	1	943.465	1884.92	2	1884.92	-0.0055	319	334	0	129.05	28	36	5.5e-12	R	TQNDGTVTYYLILDNR	F			13710: Scan 14991 (rt=41.967) [C:UsersDominiqueDocumentsMascotPSB-330_GEJAEE23614_PRC_7_2p_PSB-330_1.raw]
GSrhino-SNF4 N-starved	1	PSB-330_sample1	E23614_PRC_7_2p_PSB-330_1.raw	2.6.2	2.5.0.0	Araport11plusDE2020	1	AT3G01090.1;AT3G01090.3	AT3G01090	AT3G01090.1 | AKIN10, KIN10, KIN10, SNRK1.1 | SNF1 kinase homolog 10 | 201606	10302	58336	269	28	59.8	512	8.01	13040	1	1	1	943.466	1884.92	2	1884.92	-0.0052	319	334	0	111	26	36	3.5e-10	R	TQNDGTVTYYLILDNR	F			17022: Scan 18632 (rt=49.9979) [C:UsersDominiqueDocumentsMascotPSB-330_GEJAEE23614_PRC_7_2p_PSB-330_1.raw]
GSrhino-SNF4 N-starved	1	PSB-330_sample1	E23614_PRC_7_2p_PSB-330_1.raw	2.6.2	2.5.0.0	Araport11plusDE2020	1	AT3G01090.1;AT3G01090.3	AT3G01090	AT3G01090.1 | AKIN10, KIN10, KIN10, SNRK1.1 | SNF1 kinase homolog 10 | 201606	10302	58336	269	28	59.8	512	8.01	13041	1	1	1	943.466	1884.92	2	1884.92	-0.0043	319	334	0	151.76	29	36	2.8e-14	R	TQNDGTVTYYLILDNR	F			13442: Scan 14685 (rt=41.3401) [C:UsersDominiqueDocumentsMascotPSB-330_GEJAEE23614_PRC_7_2p_PSB-330_1.raw]
GSrhino-SNF4 N-starved	1	PSB-330_sample1	E23614_PRC_7_2p_PSB-330_1.raw	2.6.2	2.5.0.0	Araport11plusDE2020	1	AT3G01090.1;AT3G01090.3	AT3G01090	AT3G01090.1 | AKIN10, KIN10, KIN10, SNRK1.1 | SNF1 kinase homolog 10 | 201606	10302	58336	269	28	59.8	512	8.01	13043	1	1	1	943.467	1884.92	2	1884.92	-0.003	319	334	0	122.65	27	36	2.5e-11	R	TQNDGTVTYYLILDNR	F			13173: Scan 14379 (rt=40.7074) [C:UsersDominiqueDocumentsMascotPSB-330_GEJAEE23614_PRC_7_2p_PSB-330_1.raw]
GSrhino-SNF4 N-starved	1	PSB-330_sample1	E23614_PRC_7_2p_PSB-330_1.raw	2.6.2	2.5.0.0	Araport11plusDE2020	1	AT3G01090.1;AT3G01090.3	AT3G01090	AT3G01090.1 | AKIN10, KIN10, KIN10, SNRK1.1 | SNF1 kinase homolog 10 | 201606	10302	58336	269	28	59.8	512	8.01	13044	1	1	1	943.467	1884.92	2	1884.92	-0.0029	319	334	0	131.88	28	36	2.9e-12	R	TQNDGTVTYYLILDNR	F			13616: Scan 14889 (rt=41.7515) [C:UsersDominiqueDocumentsMascotPSB-330_GEJAEE23614_PRC_7_2p_PSB-330_1.raw]
GSrhino-SNF4 N-starved	1	PSB-330_sample1	E23614_PRC_7_2p_PSB-330_1.raw	2.6.2	2.5.0.0	Araport11plusDE2020	1	AT3G01090.1;AT3G01090.3	AT3G01090	AT3G01090.1 | AKIN10, KIN10, KIN10, SNRK1.1 | SNF1 kinase homolog 10 | 201606	10302	58336	269	28	59.8	512	8.01	13045	1	1	1	943.467	1884.92	2	1884.92	-0.0027	319	334	0	152.08	29	36	2.8e-14	R	TQNDGTVTYYLILDNR	F			13263: Scan 14481 (rt=40.9156) [C:UsersDominiqueDocumentsMascotPSB-330_GEJAEE23614_PRC_7_2p_PSB-330_1.raw]
GSrhino-SNF4 N-starved	1	PSB-330_sample1	E23614_PRC_7_2p_PSB-330_1.raw	2.6.2	2.5.0.0	Araport11plusDE2020	1	AT3G01090.1;AT3G01090.3	AT3G01090	AT3G01090.1 | AKIN10, KIN10, KIN10, SNRK1.1 | SNF1 kinase homolog 10 | 201606	10302	58336	269	28	59.8	512	8.01	13046	1	1	1	943.467	1884.92	2	1884.92	-0.0024	319	334	0	144.31	29	36	1.6e-13	R	TQNDGTVTYYLILDNR	F			13354: Scan 14583 (rt=41.1307) [C:UsersDominiqueDocumentsMascotPSB-330_GEJAEE23614_PRC_7_2p_PSB-330_1.raw]
GSrhino-SNF4 N-starved	1	PSB-330_sample1	E23614_PRC_7_2p_PSB-330_1.raw	2.6.2	2.5.0.0	Araport11plusDE2020	1	AT3G01090.1;AT3G01090.3	AT3G01090	AT3G01090.1 | AKIN10, KIN10, KIN10, SNRK1.1 | SNF1 kinase homolog 10 | 201606	10302	58336	269	28	59.8	512	8.01	13048	1	1	1	629.314	1884.92	3	1884.92	-0.0019	319	334	0	81.22	25	36	3.3e-07	R	TQNDGTVTYYLILDNR	F			13458: Scan 14704 (rt=41.3783) [C:UsersDominiqueDocumentsMascotPSB-330_GEJAEE23614_PRC_7_2p_PSB-330_1.raw]
GSrhino-SNF4 N-starved	1	PSB-330_sample1	E23614_PRC_7_2p_PSB-330_1.raw	2.6.2	2.5.0.0	Araport11plusDE2020	1	AT3G01090.1;AT3G01090.3	AT3G01090	AT3G01090.1 | AKIN10, KIN10, KIN10, SNRK1.1 | SNF1 kinase homolog 10 | 201606	10302	58336	269	28	59.8	512	8.01	13050	1	1	1	629.315	1884.92	3	1884.92	0.0009	319	334	0	47.45	22	36	0.00081	R	TQNDGTVTYYLILDNR	F			13185: Scan 14393 (rt=40.7344) [C:UsersDominiqueDocumentsMascotPSB-330_GEJAEE23614_PRC_7_2p_PSB-330_1.raw]
GSrhino-SNF4 N-starved	1	PSB-330_sample1	E23614_PRC_7_2p_PSB-330_1.raw	2.6.2	2.5.0.0	Araport11plusDE2020	1	AT3G01090.1;AT3G01090.3	AT3G01090	AT3G01090.1 | AKIN10, KIN10, KIN10, SNRK1.1 | SNF1 kinase homolog 10 | 201606	10302	58336	269	28	59.8	512	8.01	13051	1	1	1	629.315	1884.92	3	1884.92	0.0011	319	334	0	69.17	24	36	5.3e-06	R	TQNDGTVTYYLILDNR	F			13279: Scan 14499 (rt=40.9531) [C:UsersDominiqueDocumentsMascotPSB-330_GEJAEE23614_PRC_7_2p_PSB-330_1.raw]
GSrhino-SNF4 N-starved	1	PSB-330_sample1	E23614_PRC_7_2p_PSB-330_1.raw	2.6.2	2.5.0.0	Araport11plusDE2020	1	AT3G01090.1;AT3G01090.3	AT3G01090	AT3G01090.1 | AKIN10, KIN10, KIN10, SNRK1.1 | SNF1 kinase homolog 10 | 201606	10302	58336	269	28	59.8	512	8.01	13052	1	1	1	629.315	1884.92	3	1884.92	0.0012	319	334	0	60.12	24	36	4.3e-05	R	TQNDGTVTYYLILDNR	F			13369: Scan 14601 (rt=41.1678) [C:UsersDominiqueDocumentsMascotPSB-330_GEJAEE23614_PRC_7_2p_PSB-330_1.raw]
GSrhino-SNF4 N-starved	1	PSB-330_sample1	E23614_PRC_7_2p_PSB-330_1.raw	2.6.2	2.5.0.0	Araport11plusDE2020	1	AT3G01090.1;AT3G01090.3	AT3G01090	AT3G01090.1 | AKIN10, KIN10, KIN10, SNRK1.1 | SNF1 kinase homolog 10 | 201606	10302	58336	269	28	59.8	512	8.01	13055	1	1	1	943.476	1884.94	2	1884.92	0.0146	319	334	0	80.06	24	36	4.5e-07	R	TQNDGTVTYYLILDNR	F			13936: Scan 15243 (rt=42.4843) [C:UsersDominiqueDocumentsMascotPSB-330_GEJAEE23614_PRC_7_2p_PSB-330_1.raw]
GSrhino-SNF4 N-starved	1	PSB-330_sample1	E23614_PRC_7_2p_PSB-330_1.raw	2.6.2	2.5.0.0	Araport11plusDE2020	1	AT3G01090.1;AT3G01090.3	AT3G01090	AT3G01090.1 | AKIN10, KIN10, KIN10, SNRK1.1 | SNF1 kinase homolog 10 | 201606	10302	58336	269	28	59.8	512	8.01	13063	1	1	1	943.962	1885.91	2	1884.92	0.9877	319	334	0	114.76	27	36	1.5e-10	R	TQNDGTVTYYLILDNR	F			13529: Scan 14787 (rt=41.5466) [C:UsersDominiqueDocumentsMascotPSB-330_GEJAEE23614_PRC_7_2p_PSB-330_1.raw]
GSrhino-SNF4 N-starved	1	PSB-330_sample1	E23614_PRC_7_2p_PSB-330_1.raw	2.6.2	2.5.0.0	Araport11plusDE2020	1	AT3G01090.1;AT3G01090.3	AT3G01090	AT3G01090.1 | AKIN10, KIN10, KIN10, SNRK1.1 | SNF1 kinase homolog 10 | 201606	10302	58336	269	28	59.8	512	8.01	13349	1	1	1	960.968	1919.92	2	1919.93	-0.0083	293	308	0	66.4	24	36	9.7e-06	K	IDEEILQEVINMGFDR	N			16770: Scan 18300 (rt=49.0276) [C:UsersDominiqueDocumentsMascotPSB-330_GEJAEE23614_PRC_7_2p_PSB-330_1.raw]
GSrhino-SNF4 N-starved	1	PSB-330_sample1	E23614_PRC_7_2p_PSB-330_1.raw	2.6.2	2.5.0.0	Araport11plusDE2020	1	AT3G01090.1;AT3G01090.3	AT3G01090	AT3G01090.1 | AKIN10, KIN10, KIN10, SNRK1.1 | SNF1 kinase homolog 10 | 201606	10302	58336	269	28	59.8	512	8.01	13350	1	1	1	960.968	1919.92	2	1919.93	-0.0075	293	308	0	84.39	25	36	1.6e-07	K	IDEEILQEVINMGFDR	N			15791: Scan 17279 (rt=46.6662) [C:UsersDominiqueDocumentsMascotPSB-330_GEJAEE23614_PRC_7_2p_PSB-330_1.raw]
GSrhino-SNF4 N-starved	1	PSB-330_sample1	E23614_PRC_7_2p_PSB-330_1.raw	2.6.2	2.5.0.0	Araport11plusDE2020	1	AT3G01090.1;AT3G01090.3	AT3G01090	AT3G01090.1 | AKIN10, KIN10, KIN10, SNRK1.1 | SNF1 kinase homolog 10 | 201606	10302	58336	269	28	59.8	512	8.01	13351	1	1	1	960.97	1919.93	2	1919.93	-0.0046	293	308	0	54.46	23	36	0.00016	K	IDEEILQEVINMGFDR	N			17330: Scan 19069 (rt=51.3672) [C:UsersDominiqueDocumentsMascotPSB-330_GEJAEE23614_PRC_7_2p_PSB-330_1.raw]
GSrhino-SNF4 N-starved	1	PSB-330_sample1	E23614_PRC_7_2p_PSB-330_1.raw	2.6.2	2.5.0.0	Araport11plusDE2020	1	AT3G01090.1;AT3G01090.3	AT3G01090	AT3G01090.1 | AKIN10, KIN10, KIN10, SNRK1.1 | SNF1 kinase homolog 10 | 201606	10302	58336	269	28	59.8	512	8.01	13352	1	1	1	960.97	1919.93	2	1919.93	-0.0042	293	308	0	71.67	24	36	3.1e-06	K	IDEEILQEVINMGFDR	N			17290: Scan 19006 (rt=51.1581) [C:UsersDominiqueDocumentsMascotPSB-330_GEJAEE23614_PRC_7_2p_PSB-330_1.raw]
GSrhino-SNF4 N-starved	1	PSB-330_sample1	E23614_PRC_7_2p_PSB-330_1.raw	2.6.2	2.5.0.0	Araport11plusDE2020	1	AT3G01090.1;AT3G01090.3	AT3G01090	AT3G01090.1 | AKIN10, KIN10, KIN10, SNRK1.1 | SNF1 kinase homolog 10 | 201606	10302	58336	269	28	59.8	512	8.01	13353	1	1	1	960.97	1919.93	2	1919.93	-0.004	293	308	0	59.94	23	36	4.6e-05	K	IDEEILQEVINMGFDR	N			17096: Scan 18733 (rt=50.3151) [C:UsersDominiqueDocumentsMascotPSB-330_GEJAEE23614_PRC_7_2p_PSB-330_1.raw]
GSrhino-SNF4 N-starved	1	PSB-330_sample1	E23614_PRC_7_2p_PSB-330_1.raw	2.6.2	2.5.0.0	Araport11plusDE2020	1	AT3G01090.1;AT3G01090.3	AT3G01090	AT3G01090.1 | AKIN10, KIN10, KIN10, SNRK1.1 | SNF1 kinase homolog 10 | 201606	10302	58336	269	28	59.8	512	8.01	13355	1	1	1	960.97	1919.93	2	1919.93	-0.0036	293	308	0	55.78	23	36	0.00012	K	IDEEILQEVINMGFDR	N			17643: Scan 19622 (rt=53.2275) [C:UsersDominiqueDocumentsMascotPSB-330_GEJAEE23614_PRC_7_2p_PSB-330_1.raw]
GSrhino-SNF4 N-starved	1	PSB-330_sample1	E23614_PRC_7_2p_PSB-330_1.raw	2.6.2	2.5.0.0	Araport11plusDE2020	1	AT3G01090.1;AT3G01090.3	AT3G01090	AT3G01090.1 | AKIN10, KIN10, KIN10, SNRK1.1 | SNF1 kinase homolog 10 | 201606	10302	58336	269	28	59.8	512	8.01	13356	1	1	1	960.971	1919.93	2	1919.93	-0.0035	293	308	0	64.88	24	36	1.5e-05	K	IDEEILQEVINMGFDR	N			16162: Scan 17670 (rt=47.5225) [C:UsersDominiqueDocumentsMascotPSB-330_GEJAEE23614_PRC_7_2p_PSB-330_1.raw]
GSrhino-SNF4 N-starved	1	PSB-330_sample1	E23614_PRC_7_2p_PSB-330_1.raw	2.6.2	2.5.0.0	Araport11plusDE2020	1	AT3G01090.1;AT3G01090.3	AT3G01090	AT3G01090.1 | AKIN10, KIN10, KIN10, SNRK1.1 | SNF1 kinase homolog 10 | 201606	10302	58336	269	28	59.8	512	8.01	13358	1	1	1	960.971	1919.93	2	1919.93	-0.0034	293	308	0	63.28	23	36	2.2e-05	K	IDEEILQEVINMGFDR	N			17242: Scan 18934 (rt=50.9456) [C:UsersDominiqueDocumentsMascotPSB-330_GEJAEE23614_PRC_7_2p_PSB-330_1.raw]
GSrhino-SNF4 N-starved	1	PSB-330_sample1	E23614_PRC_7_2p_PSB-330_1.raw	2.6.2	2.5.0.0	Araport11plusDE2020	1	AT3G01090.1;AT3G01090.3	AT3G01090	AT3G01090.1 | AKIN10, KIN10, KIN10, SNRK1.1 | SNF1 kinase homolog 10 | 201606	10302	58336	269	28	59.8	512	8.01	13359	1	1	1	960.971	1919.93	2	1919.93	-0.0033	293	308	0	54.67	23	36	0.00016	K	IDEEILQEVINMGFDR	N			17605: Scan 19553 (rt=53.0173) [C:UsersDominiqueDocumentsMascotPSB-330_GEJAEE23614_PRC_7_2p_PSB-330_1.raw]
GSrhino-SNF4 N-starved	1	PSB-330_sample1	E23614_PRC_7_2p_PSB-330_1.raw	2.6.2	2.5.0.0	Araport11plusDE2020	1	AT3G01090.1;AT3G01090.3	AT3G01090	AT3G01090.1 | AKIN10, KIN10, KIN10, SNRK1.1 | SNF1 kinase homolog 10 | 201606	10302	58336	269	28	59.8	512	8.01	13360	1	1	1	960.971	1919.93	2	1919.93	-0.0029	293	308	0	63.13	23	36	2.3e-05	K	IDEEILQEVINMGFDR	N			17760: Scan 19830 (rt=53.851) [C:UsersDominiqueDocumentsMascotPSB-330_GEJAEE23614_PRC_7_2p_PSB-330_1.raw]
GSrhino-SNF4 N-starved	1	PSB-330_sample1	E23614_PRC_7_2p_PSB-330_1.raw	2.6.2	2.5.0.0	Araport11plusDE2020	1	AT3G01090.1;AT3G01090.3	AT3G01090	AT3G01090.1 | AKIN10, KIN10, KIN10, SNRK1.1 | SNF1 kinase homolog 10 | 201606	10302	58336	269	28	59.8	512	8.01	13361	1	1	1	960.971	1919.93	2	1919.93	-0.0027	293	308	0	82.09	25	36	3e-07	K	IDEEILQEVINMGFDR	N			16956: Scan 18530 (rt=49.694) [C:UsersDominiqueDocumentsMascotPSB-330_GEJAEE23614_PRC_7_2p_PSB-330_1.raw]
GSrhino-SNF4 N-starved	1	PSB-330_sample1	E23614_PRC_7_2p_PSB-330_1.raw	2.6.2	2.5.0.0	Araport11plusDE2020	1	AT3G01090.1;AT3G01090.3	AT3G01090	AT3G01090.1 | AKIN10, KIN10, KIN10, SNRK1.1 | SNF1 kinase homolog 10 | 201606	10302	58336	269	28	59.8	512	8.01	13362	1	1	1	960.971	1919.93	2	1919.93	-0.0027	293	308	0	83.08	25	36	2.4e-07	K	IDEEILQEVINMGFDR	N			17188: Scan 18866 (rt=50.7372) [C:UsersDominiqueDocumentsMascotPSB-330_GEJAEE23614_PRC_7_2p_PSB-330_1.raw]
GSrhino-SNF4 N-starved	1	PSB-330_sample1	E23614_PRC_7_2p_PSB-330_1.raw	2.6.2	2.5.0.0	Araport11plusDE2020	1	AT3G01090.1;AT3G01090.3	AT3G01090	AT3G01090.1 | AKIN10, KIN10, KIN10, SNRK1.1 | SNF1 kinase homolog 10 | 201606	10302	58336	269	28	59.8	512	8.01	13363	1	1	1	960.971	1919.93	2	1919.93	-0.0027	293	308	0	62.77	24	36	2.5e-05	K	IDEEILQEVINMGFDR	N			17675: Scan 19689 (rt=53.4322) [C:UsersDominiqueDocumentsMascotPSB-330_GEJAEE23614_PRC_7_2p_PSB-330_1.raw]
GSrhino-SNF4 N-starved	1	PSB-330_sample1	E23614_PRC_7_2p_PSB-330_1.raw	2.6.2	2.5.0.0	Araport11plusDE2020	1	AT3G01090.1;AT3G01090.3	AT3G01090	AT3G01090.1 | AKIN10, KIN10, KIN10, SNRK1.1 | SNF1 kinase homolog 10 | 201606	10302	58336	269	28	59.8	512	8.01	13364	1	1	1	960.971	1919.93	2	1919.93	-0.0024	293	308	0	55.75	23	36	0.00013	K	IDEEILQEVINMGFDR	N			17711: Scan 19756 (rt=53.6389) [C:UsersDominiqueDocumentsMascotPSB-330_GEJAEE23614_PRC_7_2p_PSB-330_1.raw]
GSrhino-SNF4 N-starved	1	PSB-330_sample1	E23614_PRC_7_2p_PSB-330_1.raw	2.6.2	2.5.0.0	Araport11plusDE2020	1	AT3G01090.1;AT3G01090.3	AT3G01090	AT3G01090.1 | AKIN10, KIN10, KIN10, SNRK1.1 | SNF1 kinase homolog 10 | 201606	10302	58336	269	28	59.8	512	8.01	13366	1	1	1	960.971	1919.93	2	1919.93	-0.0022	293	308	0	55.42	23	36	0.00014	K	IDEEILQEVINMGFDR	N			17063: Scan 18674 (rt=50.1081) [C:UsersDominiqueDocumentsMascotPSB-330_GEJAEE23614_PRC_7_2p_PSB-330_1.raw]
GSrhino-SNF4 N-starved	1	PSB-330_sample1	E23614_PRC_7_2p_PSB-330_1.raw	2.6.2	2.5.0.0	Araport11plusDE2020	1	AT3G01090.1;AT3G01090.3	AT3G01090	AT3G01090.1 | AKIN10, KIN10, KIN10, SNRK1.1 | SNF1 kinase homolog 10 | 201606	10302	58336	269	28	59.8	512	8.01	13367	1	1	1	960.971	1919.93	2	1919.93	-0.0021	293	308	0	60.74	23	36	4.1e-05	K	IDEEILQEVINMGFDR	N			16991: Scan 18596 (rt=49.9012) [C:UsersDominiqueDocumentsMascotPSB-330_GEJAEE23614_PRC_7_2p_PSB-330_1.raw]
GSrhino-SNF4 N-starved	1	PSB-330_sample1	E23614_PRC_7_2p_PSB-330_1.raw	2.6.2	2.5.0.0	Araport11plusDE2020	1	AT3G01090.1;AT3G01090.3	AT3G01090	AT3G01090.1 | AKIN10, KIN10, KIN10, SNRK1.1 | SNF1 kinase homolog 10 | 201606	10302	58336	269	28	59.8	512	8.01	13368	1	1	1	640.983	1919.93	3	1919.93	-0.0019	293	308	0	62.86	23	36	2.5e-05	K	IDEEILQEVINMGFDR	N			16628: Scan 18150 (rt=48.6073) [C:UsersDominiqueDocumentsMascotPSB-330_GEJAEE23614_PRC_7_2p_PSB-330_1.raw]
GSrhino-SNF4 N-starved	1	PSB-330_sample1	E23614_PRC_7_2p_PSB-330_1.raw	2.6.2	2.5.0.0	Araport11plusDE2020	1	AT3G01090.1;AT3G01090.3	AT3G01090	AT3G01090.1 | AKIN10, KIN10, KIN10, SNRK1.1 | SNF1 kinase homolog 10 | 201606	10302	58336	269	28	59.8	512	8.01	13369	1	1	1	960.971	1919.93	2	1919.93	-0.0018	293	308	0	69.9	24	36	4.9e-06	K	IDEEILQEVINMGFDR	N			17139: Scan 18797 (rt=50.5231) [C:UsersDominiqueDocumentsMascotPSB-330_GEJAEE23614_PRC_7_2p_PSB-330_1.raw]
GSrhino-SNF4 N-starved	1	PSB-330_sample1	E23614_PRC_7_2p_PSB-330_1.raw	2.6.2	2.5.0.0	Araport11plusDE2020	1	AT3G01090.1;AT3G01090.3	AT3G01090	AT3G01090.1 | AKIN10, KIN10, KIN10, SNRK1.1 | SNF1 kinase homolog 10 | 201606	10302	58336	269	28	59.8	512	8.01	13371	1	1	1	960.971	1919.93	2	1919.93	-0.0017	293	308	0	78.35	24	36	7e-07	K	IDEEILQEVINMGFDR	N			15978: Scan 17475 (rt=47.0932) [C:UsersDominiqueDocumentsMascotPSB-330_GEJAEE23614_PRC_7_2p_PSB-330_1.raw]
GSrhino-SNF4 N-starved	1	PSB-330_sample1	E23614_PRC_7_2p_PSB-330_1.raw	2.6.2	2.5.0.0	Araport11plusDE2020	1	AT3G01090.1;AT3G01090.3	AT3G01090	AT3G01090.1 | AKIN10, KIN10, KIN10, SNRK1.1 | SNF1 kinase homolog 10 | 201606	10302	58336	269	28	59.8	512	8.01	13372	1	1	1	640.983	1919.93	3	1919.93	-0.0016	293	308	0	79.16	24	36	5.8e-07	K	IDEEILQEVINMGFDR	N			16324: Scan 17842 (rt=47.9103) [C:UsersDominiqueDocumentsMascotPSB-330_GEJAEE23614_PRC_7_2p_PSB-330_1.raw]
GSrhino-SNF4 N-starved	1	PSB-330_sample1	E23614_PRC_7_2p_PSB-330_1.raw	2.6.2	2.5.0.0	Araport11plusDE2020	1	AT3G01090.1;AT3G01090.3	AT3G01090	AT3G01090.1 | AKIN10, KIN10, KIN10, SNRK1.1 | SNF1 kinase homolog 10 | 201606	10302	58336	269	28	59.8	512	8.01	13373	1	1	1	960.971	1919.93	2	1919.93	-0.0014	293	308	0	57.8	23	36	7.9e-05	K	IDEEILQEVINMGFDR	N			16380: Scan 17904 (rt=48.0515) [C:UsersDominiqueDocumentsMascotPSB-330_GEJAEE23614_PRC_7_2p_PSB-330_1.raw]
GSrhino-SNF4 N-starved	1	PSB-330_sample1	E23614_PRC_7_2p_PSB-330_1.raw	2.6.2	2.5.0.0	Araport11plusDE2020	1	AT3G01090.1;AT3G01090.3	AT3G01090	AT3G01090.1 | AKIN10, KIN10, KIN10, SNRK1.1 | SNF1 kinase homolog 10 | 201606	10302	58336	269	28	59.8	512	8.01	13374	1	1	1	960.971	1919.93	2	1919.93	-0.0013	293	308	0	56.3	23	36	0.00011	K	IDEEILQEVINMGFDR	N			17533: Scan 19422 (rt=52.6056) [C:UsersDominiqueDocumentsMascotPSB-330_GEJAEE23614_PRC_7_2p_PSB-330_1.raw]
GSrhino-SNF4 N-starved	1	PSB-330_sample1	E23614_PRC_7_2p_PSB-330_1.raw	2.6.2	2.5.0.0	Araport11plusDE2020	1	AT3G01090.1;AT3G01090.3	AT3G01090	AT3G01090.1 | AKIN10, KIN10, KIN10, SNRK1.1 | SNF1 kinase homolog 10 | 201606	10302	58336	269	28	59.8	512	8.01	13375	1	1	1	960.972	1919.93	2	1919.93	-0.0012	293	308	0	89.22	25	36	5.7e-08	K	IDEEILQEVINMGFDR	N			15888: Scan 17379 (rt=46.8808) [C:UsersDominiqueDocumentsMascotPSB-330_GEJAEE23614_PRC_7_2p_PSB-330_1.raw]
GSrhino-SNF4 N-starved	1	PSB-330_sample1	E23614_PRC_7_2p_PSB-330_1.raw	2.6.2	2.5.0.0	Araport11plusDE2020	1	AT3G01090.1;AT3G01090.3	AT3G01090	AT3G01090.1 | AKIN10, KIN10, KIN10, SNRK1.1 | SNF1 kinase homolog 10 | 201606	10302	58336	269	28	59.8	512	8.01	13376	1	1	1	640.984	1919.93	3	1919.93	-0.0012	293	308	0	69.7	24	36	5.1e-06	K	IDEEILQEVINMGFDR	N			16415: Scan 17938 (rt=48.1303) [C:UsersDominiqueDocumentsMascotPSB-330_GEJAEE23614_PRC_7_2p_PSB-330_1.raw]
GSrhino-SNF4 N-starved	1	PSB-330_sample1	E23614_PRC_7_2p_PSB-330_1.raw	2.6.2	2.5.0.0	Araport11plusDE2020	1	AT3G01090.1;AT3G01090.3	AT3G01090	AT3G01090.1 | AKIN10, KIN10, KIN10, SNRK1.1 | SNF1 kinase homolog 10 | 201606	10302	58336	269	28	59.8	512	8.01	13377	1	1	1	960.972	1919.93	2	1919.93	-0.0011	293	308	0	50.94	23	36	0.00038	K	IDEEILQEVINMGFDR	N			16913: Scan 18461 (rt=49.4859) [C:UsersDominiqueDocumentsMascotPSB-330_GEJAEE23614_PRC_7_2p_PSB-330_1.raw]
GSrhino-SNF4 N-starved	1	PSB-330_sample1	E23614_PRC_7_2p_PSB-330_1.raw	2.6.2	2.5.0.0	Araport11plusDE2020	1	AT3G01090.1;AT3G01090.3	AT3G01090	AT3G01090.1 | AKIN10, KIN10, KIN10, SNRK1.1 | SNF1 kinase homolog 10 | 201606	10302	58336	269	28	59.8	512	8.01	13378	1	1	1	640.984	1919.93	3	1919.93	-0.0004	293	308	0	62.83	23	36	2.5e-05	K	IDEEILQEVINMGFDR	N			15869: Scan 17361 (rt=46.8417) [C:UsersDominiqueDocumentsMascotPSB-330_GEJAEE23614_PRC_7_2p_PSB-330_1.raw]
GSrhino-SNF4 N-starved	1	PSB-330_sample1	E23614_PRC_7_2p_PSB-330_1.raw	2.6.2	2.5.0.0	Araport11plusDE2020	1	AT3G01090.1;AT3G01090.3	AT3G01090	AT3G01090.1 | AKIN10, KIN10, KIN10, SNRK1.1 | SNF1 kinase homolog 10 | 201606	10302	58336	269	28	59.8	512	8.01	13379	1	1	1	640.984	1919.93	3	1919.93	-0.0003	293	308	0	60.92	24	36	3.9e-05	K	IDEEILQEVINMGFDR	N			16054: Scan 17553 (rt=47.2657) [C:UsersDominiqueDocumentsMascotPSB-330_GEJAEE23614_PRC_7_2p_PSB-330_1.raw]
GSrhino-SNF4 N-starved	1	PSB-330_sample1	E23614_PRC_7_2p_PSB-330_1.raw	2.6.2	2.5.0.0	Araport11plusDE2020	1	AT3G01090.1;AT3G01090.3	AT3G01090	AT3G01090.1 | AKIN10, KIN10, KIN10, SNRK1.1 | SNF1 kinase homolog 10 | 201606	10302	58336	269	28	59.8	512	8.01	13380	1	1	1	960.972	1919.93	2	1919.93	-0.0002	293	308	0	65.77	24	36	1.3e-05	K	IDEEILQEVINMGFDR	N			17566: Scan 19486 (rt=52.8098) [C:UsersDominiqueDocumentsMascotPSB-330_GEJAEE23614_PRC_7_2p_PSB-330_1.raw]
GSrhino-SNF4 N-starved	1	PSB-330_sample1	E23614_PRC_7_2p_PSB-330_1.raw	2.6.2	2.5.0.0	Araport11plusDE2020	1	AT3G01090.1;AT3G01090.3	AT3G01090	AT3G01090.1 | AKIN10, KIN10, KIN10, SNRK1.1 | SNF1 kinase homolog 10 | 201606	10302	58336	269	28	59.8	512	8.01	13381	1	1	1	960.972	1919.93	2	1919.93	-0.0001	293	308	0	69.95	24	36	4.9e-06	K	IDEEILQEVINMGFDR	N			16259: Scan 17772 (rt=47.7511) [C:UsersDominiqueDocumentsMascotPSB-330_GEJAEE23614_PRC_7_2p_PSB-330_1.raw]
GSrhino-SNF4 N-starved	1	PSB-330_sample1	E23614_PRC_7_2p_PSB-330_1.raw	2.6.2	2.5.0.0	Araport11plusDE2020	1	AT3G01090.1;AT3G01090.3	AT3G01090	AT3G01090.1 | AKIN10, KIN10, KIN10, SNRK1.1 | SNF1 kinase homolog 10 | 201606	10302	58336	269	28	59.8	512	8.01	13382	1	1	1	640.984	1919.93	3	1919.93	-0.0001	293	308	0	71.66	27	36	3.3e-06	K	IDEEILQEVINMGFDR	N			15777: Scan 17262 (rt=46.6301) [C:UsersDominiqueDocumentsMascotPSB-330_GEJAEE23614_PRC_7_2p_PSB-330_1.raw]
GSrhino-SNF4 N-starved	1	PSB-330_sample1	E23614_PRC_7_2p_PSB-330_1.raw	2.6.2	2.5.0.0	Araport11plusDE2020	1	AT3G01090.1;AT3G01090.3	AT3G01090	AT3G01090.1 | AKIN10, KIN10, KIN10, SNRK1.1 | SNF1 kinase homolog 10 | 201606	10302	58336	269	28	59.8	512	8.01	13383	1	1	1	960.972	1919.93	2	1919.93	0.0007	293	308	0	60.85	23	37	4.2e-05	K	IDEEILQEVINMGFDR	N			16484: Scan 18003 (rt=48.2797) [C:UsersDominiqueDocumentsMascotPSB-330_GEJAEE23614_PRC_7_2p_PSB-330_1.raw]
GSrhino-SNF4 N-starved	1	PSB-330_sample1	E23614_PRC_7_2p_PSB-330_1.raw	2.6.2	2.5.0.0	Araport11plusDE2020	1	AT3G01090.1;AT3G01090.3	AT3G01090	AT3G01090.1 | AKIN10, KIN10, KIN10, SNRK1.1 | SNF1 kinase homolog 10 | 201606	10302	58336	269	28	59.8	512	8.01	13384	1	1	1	640.985	1919.93	3	1919.93	0.0017	293	308	0	57.94	23	37	8.2e-05	K	IDEEILQEVINMGFDR	N			16535: Scan 18053 (rt=48.3887) [C:UsersDominiqueDocumentsMascotPSB-330_GEJAEE23614_PRC_7_2p_PSB-330_1.raw]
GSrhino-SNF4 N-starved	1	PSB-330_sample1	E23614_PRC_7_2p_PSB-330_1.raw	2.6.2	2.5.0.0	Araport11plusDE2020	1	AT3G01090.1;AT3G01090.3	AT3G01090	AT3G01090.1 | AKIN10, KIN10, KIN10, SNRK1.1 | SNF1 kinase homolog 10 | 201606	10302	58336	269	28	59.8	512	8.01	13385	1	1	1	640.985	1919.93	3	1919.93	0.002	293	308	0	43.94	22	37	0.0021	K	IDEEILQEVINMGFDR	N			15962: Scan 17457 (rt=47.0546) [C:UsersDominiqueDocumentsMascotPSB-330_GEJAEE23614_PRC_7_2p_PSB-330_1.raw]
GSrhino-SNF4 N-starved	1	PSB-330_sample1	E23614_PRC_7_2p_PSB-330_1.raw	2.6.2	2.5.0.0	Araport11plusDE2020	1	AT3G01090.1;AT3G01090.3	AT3G01090	AT3G01090.1 | AKIN10, KIN10, KIN10, SNRK1.1 | SNF1 kinase homolog 10 | 201606	10302	58336	269	28	59.8	512	8.01	13386	1	1	1	960.973	1919.93	2	1919.93	0.0024	293	308	0	73.22	24	37	2.4e-06	K	IDEEILQEVINMGFDR	N			16677: Scan 18197 (rt=48.7162) [C:UsersDominiqueDocumentsMascotPSB-330_GEJAEE23614_PRC_7_2p_PSB-330_1.raw]
GSrhino-SNF4 N-starved	1	PSB-330_sample1	E23614_PRC_7_2p_PSB-330_1.raw	2.6.2	2.5.0.0	Araport11plusDE2020	1	AT3G01090.1;AT3G01090.3	AT3G01090	AT3G01090.1 | AKIN10, KIN10, KIN10, SNRK1.1 | SNF1 kinase homolog 10 | 201606	10302	58336	269	28	59.8	512	8.01	13387	1	1	1	640.985	1919.93	3	1919.93	0.0024	293	308	0	58.56	23	37	7e-05	K	IDEEILQEVINMGFDR	N			16730: Scan 18240 (rt=48.8175) [C:UsersDominiqueDocumentsMascotPSB-330_GEJAEE23614_PRC_7_2p_PSB-330_1.raw]
GSrhino-SNF4 N-starved	1	PSB-330_sample1	E23614_PRC_7_2p_PSB-330_1.raw	2.6.2	2.5.0.0	Araport11plusDE2020	1	AT3G01090.1;AT3G01090.3	AT3G01090	AT3G01090.1 | AKIN10, KIN10, KIN10, SNRK1.1 | SNF1 kinase homolog 10 | 201606	10302	58336	269	28	59.8	512	8.01	13388	1	1	1	640.985	1919.93	3	1919.93	0.0026	293	308	0	42.78	22	37	0.0026	K	IDEEILQEVINMGFDR	N			16867: Scan 18414 (rt=49.3779) [C:UsersDominiqueDocumentsMascotPSB-330_GEJAEE23614_PRC_7_2p_PSB-330_1.raw]
GSrhino-SNF4 N-starved	1	PSB-330_sample1	E23614_PRC_7_2p_PSB-330_1.raw	2.6.2	2.5.0.0	Araport11plusDE2020	1	AT3G01090.1;AT3G01090.3	AT3G01090	AT3G01090.1 | AKIN10, KIN10, KIN10, SNRK1.1 | SNF1 kinase homolog 10 | 201606	10302	58336	269	28	59.8	512	8.01	13406	1	1	1	641.318	1920.93	3	1919.93	1.0013	293	308	0	37.92	22	36	0.0078	K	IDEEILQEVINMGFDR	N			16143: Scan 17649 (rt=47.4796) [C:UsersDominiqueDocumentsMascotPSB-330_GEJAEE23614_PRC_7_2p_PSB-330_1.raw]
GSrhino-SNF4 N-starved	1	PSB-330_sample1	E23614_PRC_7_2p_PSB-330_1.raw	2.6.2	2.5.0.0	Araport11plusDE2020	1	AT3G01090.1;AT3G01090.3	AT3G01090	AT3G01090.1 | AKIN10, KIN10, KIN10, SNRK1.1 | SNF1 kinase homolog 10 | 201606	10302	58336	269	28	59.8	512	8.01	13407	1	1	1	641.318	1920.93	3	1919.93	1.0036	293	308	0	77.04	24	37	1e-06	K	IDEEILQEVINMGFDR	N			16236: Scan 17747 (rt=47.6986) [C:UsersDominiqueDocumentsMascotPSB-330_GEJAEE23614_PRC_7_2p_PSB-330_1.raw]
GSrhino-SNF4 N-starved	1	PSB-330_sample1	E23614_PRC_7_2p_PSB-330_1.raw	2.6.2	2.5.0.0	Araport11plusDE2020	1	AT3G01090.1;AT3G01090.3	AT3G01090	AT3G01090.1 | AKIN10, KIN10, KIN10, SNRK1.1 | SNF1 kinase homolog 10 | 201606	10302	58336	269	28	59.8	512	8.01	13491	1	1	1	646.314	1935.92	3	1935.92	-0.0037	293	308	0	53.23	23	36	0.0002	K	IDEEILQEVINMGFDR	N	Oxidation (M)	0.0000000000020000.0	15524: Scan 16989 (rt=46.0529) [C:UsersDominiqueDocumentsMascotPSB-330_GEJAEE23614_PRC_7_2p_PSB-330_1.raw]
GSrhino-SNF4 N-starved	1	PSB-330_sample1	E23614_PRC_7_2p_PSB-330_1.raw	2.6.2	2.5.0.0	Araport11plusDE2020	1	AT3G01090.1;AT3G01090.3	AT3G01090	AT3G01090.1 | AKIN10, KIN10, KIN10, SNRK1.1 | SNF1 kinase homolog 10 | 201606	10302	58336	269	28	59.8	512	8.01	13493	1	1	1	968.968	1935.92	2	1935.92	-0.0032	293	308	0	48.48	24	36	0.00062	K	IDEEILQEVINMGFDR	N	Oxidation (M)	0.0000000000020000.0	15508: Scan 16972 (rt=46.0172) [C:UsersDominiqueDocumentsMascotPSB-330_GEJAEE23614_PRC_7_2p_PSB-330_1.raw]
GSrhino-SNF4 N-starved	1	PSB-330_sample1	E23614_PRC_7_2p_PSB-330_1.raw	2.6.2	2.5.0.0	Araport11plusDE2020	1	AT3G01090.1;AT3G01090.3	AT3G01090	AT3G01090.1 | AKIN10, KIN10, KIN10, SNRK1.1 | SNF1 kinase homolog 10 | 201606	10302	58336	269	28	59.8	512	8.01	13495	1	1	1	968.968	1935.92	2	1935.92	-0.0024	293	308	0	58.84	27	36	5.8e-05	K	IDEEILQEVINMGFDR	N	Oxidation (M)	0.0000000000020000.0	15386: Scan 16839 (rt=45.7422) [C:UsersDominiqueDocumentsMascotPSB-330_GEJAEE23614_PRC_7_2p_PSB-330_1.raw]
GSrhino-SNF4 N-starved	1	PSB-330_sample1	E23614_PRC_7_2p_PSB-330_1.raw	2.6.2	2.5.0.0	Araport11plusDE2020	1	AT3G01090.1;AT3G01090.3	AT3G01090	AT3G01090.1 | AKIN10, KIN10, KIN10, SNRK1.1 | SNF1 kinase homolog 10 | 201606	10302	58336	269	28	59.8	512	8.01	13496	1	1	1	646.315	1935.92	3	1935.92	-0.001	293	308	0	54.3	24	36	0.00016	K	IDEEILQEVINMGFDR	N	Oxidation (M)	0.0000000000020000.0	15392: Scan 16845 (rt=45.7543) [C:UsersDominiqueDocumentsMascotPSB-330_GEJAEE23614_PRC_7_2p_PSB-330_1.raw]
GSrhino-SNF4 N-starved	1	PSB-330_sample1	E23614_PRC_7_2p_PSB-330_1.raw	2.6.2	2.5.0.0	Araport11plusDE2020	1	AT3G01090.1;AT3G01090.3	AT3G01090	AT3G01090.1 | AKIN10, KIN10, KIN10, SNRK1.1 | SNF1 kinase homolog 10 | 201606	10302	58336	269	28	59.8	512	8.01	13500	1	1	1	646.316	1935.93	3	1935.92	0.0007	293	308	0	53.19	23	36	0.00022	K	IDEEILQEVINMGFDR	N	Oxidation (M)	0.0000000000020000.0	15297: Scan 16739 (rt=45.5379) [C:UsersDominiqueDocumentsMascotPSB-330_GEJAEE23614_PRC_7_2p_PSB-330_1.raw]
GSrhino-SNF4 N-starved	1	PSB-330_sample1	E23614_PRC_7_2p_PSB-330_1.raw	2.6.2	2.5.0.0	Araport11plusDE2020	1	AT3G01090.1;AT3G01090.3	AT3G01090	AT3G01090.1 | AKIN10, KIN10, KIN10, SNRK1.1 | SNF1 kinase homolog 10 | 201606	10302	58336	269	28	59.8	512	8.01	13501	1	1	1	968.971	1935.93	2	1935.92	0.0023	293	308	0	50.6	23	36	0.00039	K	IDEEILQEVINMGFDR	N	Oxidation (M)	0.0000000000020000.0	15293: Scan 16734 (rt=45.5274) [C:UsersDominiqueDocumentsMascotPSB-330_GEJAEE23614_PRC_7_2p_PSB-330_1.raw]
GSrhino-SNF4 N-starved	1	PSB-330_sample1	E23614_PRC_7_2p_PSB-330_1.raw	2.6.2	2.5.0.0	Araport11plusDE2020	1	AT3G01090.1;AT3G01090.3	AT3G01090	AT3G01090.1 | AKIN10, KIN10, KIN10, SNRK1.1 | SNF1 kinase homolog 10 | 201606	10302	58336	269	28	59.8	512	8.01	14114	1	1	1	1015.96	2029.9	2	2029.91	-0.0095	337	355	0	99.11	26	31	1.7e-09	R	ASSGYLGAEFQETMEGTPR	M			13759: Scan 15046 (rt=42.079) [C:UsersDominiqueDocumentsMascotPSB-330_GEJAEE23614_PRC_7_2p_PSB-330_1.raw]
GSrhino-SNF4 N-starved	1	PSB-330_sample1	E23614_PRC_7_2p_PSB-330_1.raw	2.6.2	2.5.0.0	Araport11plusDE2020	1	AT3G01090.1;AT3G01090.3	AT3G01090	AT3G01090.1 | AKIN10, KIN10, KIN10, SNRK1.1 | SNF1 kinase homolog 10 | 201606	10302	58336	269	28	59.8	512	8.01	14116	1	1	1	1015.96	2029.9	2	2029.91	-0.0069	337	355	0	103.72	26	31	6e-10	R	ASSGYLGAEFQETMEGTPR	M			13979: Scan 15289 (rt=42.5758) [C:UsersDominiqueDocumentsMascotPSB-330_GEJAEE23614_PRC_7_2p_PSB-330_1.raw]
GSrhino-SNF4 N-starved	1	PSB-330_sample1	E23614_PRC_7_2p_PSB-330_1.raw	2.6.2	2.5.0.0	Araport11plusDE2020	1	AT3G01090.1;AT3G01090.3	AT3G01090	AT3G01090.1 | AKIN10, KIN10, KIN10, SNRK1.1 | SNF1 kinase homolog 10 | 201606	10302	58336	269	28	59.8	512	8.01	14117	1	1	1	1015.96	2029.9	2	2029.91	-0.0063	337	355	0	78.66	24	31	1.9e-07	R	ASSGYLGAEFQETMEGTPR	M			13865: Scan 15161 (rt=42.3172) [C:UsersDominiqueDocumentsMascotPSB-330_GEJAEE23614_PRC_7_2p_PSB-330_1.raw]
GSrhino-SNF4 N-starved	1	PSB-330_sample1	E23614_PRC_7_2p_PSB-330_1.raw	2.6.2	2.5.0.0	Araport11plusDE2020	1	AT3G01090.1;AT3G01090.3	AT3G01090	AT3G01090.1 | AKIN10, KIN10, KIN10, SNRK1.1 | SNF1 kinase homolog 10 | 201606	10302	58336	269	28	59.8	512	8.01	14119	1	1	1	1015.96	2029.9	2	2029.91	-0.0041	337	355	0	118.06	28	31	2.4e-11	R	ASSGYLGAEFQETMEGTPR	M			14487: Scan 15856 (rt=43.7632) [C:UsersDominiqueDocumentsMascotPSB-330_GEJAEE23614_PRC_7_2p_PSB-330_1.raw]
GSrhino-SNF4 N-starved	1	PSB-330_sample1	E23614_PRC_7_2p_PSB-330_1.raw	2.6.2	2.5.0.0	Araport11plusDE2020	1	AT3G01090.1;AT3G01090.3	AT3G01090	AT3G01090.1 | AKIN10, KIN10, KIN10, SNRK1.1 | SNF1 kinase homolog 10 | 201606	10302	58336	269	28	59.8	512	8.01	14120	1	1	1	1015.96	2029.9	2	2029.91	-0.0037	337	355	0	121.6	27	31	1.1e-11	R	ASSGYLGAEFQETMEGTPR	M			14274: Scan 15622 (rt=43.2785) [C:UsersDominiqueDocumentsMascotPSB-330_GEJAEE23614_PRC_7_2p_PSB-330_1.raw]
GSrhino-SNF4 N-starved	1	PSB-330_sample1	E23614_PRC_7_2p_PSB-330_1.raw	2.6.2	2.5.0.0	Araport11plusDE2020	1	AT3G01090.1;AT3G01090.3	AT3G01090	AT3G01090.1 | AKIN10, KIN10, KIN10, SNRK1.1 | SNF1 kinase homolog 10 | 201606	10302	58336	269	28	59.8	512	8.01	14121	1	1	1	677.641	2029.9	3	2029.91	-0.0035	337	355	0	40.04	22	31	0.0016	R	ASSGYLGAEFQETMEGTPR	M			12340: Scan 13443 (rt=38.8401) [C:UsersDominiqueDocumentsMascotPSB-330_GEJAEE23614_PRC_7_2p_PSB-330_1.raw]
GSrhino-SNF4 N-starved	1	PSB-330_sample1	E23614_PRC_7_2p_PSB-330_1.raw	2.6.2	2.5.0.0	Araport11plusDE2020	1	AT3G01090.1;AT3G01090.3	AT3G01090	AT3G01090.1 | AKIN10, KIN10, KIN10, SNRK1.1 | SNF1 kinase homolog 10 | 201606	10302	58336	269	28	59.8	512	8.01	14122	1	1	1	1015.96	2029.9	2	2029.91	-0.0035	337	355	0	138.79	31	31	2.1e-13	R	ASSGYLGAEFQETMEGTPR	M			14163: Scan 15496 (rt=43.0162) [C:UsersDominiqueDocumentsMascotPSB-330_GEJAEE23614_PRC_7_2p_PSB-330_1.raw]
GSrhino-SNF4 N-starved	1	PSB-330_sample1	E23614_PRC_7_2p_PSB-330_1.raw	2.6.2	2.5.0.0	Araport11plusDE2020	1	AT3G01090.1;AT3G01090.3	AT3G01090	AT3G01090.1 | AKIN10, KIN10, KIN10, SNRK1.1 | SNF1 kinase homolog 10 | 201606	10302	58336	269	28	59.8	512	8.01	14123	1	1	1	1015.96	2029.9	2	2029.91	-0.0035	337	355	0	124.28	31	31	5.9e-12	R	ASSGYLGAEFQETMEGTPR	M			12881: Scan 14050 (rt=40.0424) [C:UsersDominiqueDocumentsMascotPSB-330_GEJAEE23614_PRC_7_2p_PSB-330_1.raw]
GSrhino-SNF4 N-starved	1	PSB-330_sample1	E23614_PRC_7_2p_PSB-330_1.raw	2.6.2	2.5.0.0	Araport11plusDE2020	1	AT3G01090.1;AT3G01090.3	AT3G01090	AT3G01090.1 | AKIN10, KIN10, KIN10, SNRK1.1 | SNF1 kinase homolog 10 | 201606	10302	58336	269	28	59.8	512	8.01	14124	1	1	1	677.641	2029.9	3	2029.91	-0.0034	337	355	0	53.75	26	31	6.6e-05	R	ASSGYLGAEFQETMEGTPR	M			12059: Scan 13119 (rt=38.1948) [C:UsersDominiqueDocumentsMascotPSB-330_GEJAEE23614_PRC_7_2p_PSB-330_1.raw]
GSrhino-SNF4 N-starved	1	PSB-330_sample1	E23614_PRC_7_2p_PSB-330_1.raw	2.6.2	2.5.0.0	Araport11plusDE2020	1	AT3G01090.1;AT3G01090.3	AT3G01090	AT3G01090.1 | AKIN10, KIN10, KIN10, SNRK1.1 | SNF1 kinase homolog 10 | 201606	10302	58336	269	28	59.8	512	8.01	14126	1	1	1	677.641	2029.9	3	2029.91	-0.0032	337	355	0	54.56	23	31	5.5e-05	R	ASSGYLGAEFQETMEGTPR	M			11869: Scan 12906 (rt=37.7775) [C:UsersDominiqueDocumentsMascotPSB-330_GEJAEE23614_PRC_7_2p_PSB-330_1.raw]
GSrhino-SNF4 N-starved	1	PSB-330_sample1	E23614_PRC_7_2p_PSB-330_1.raw	2.6.2	2.5.0.0	Araport11plusDE2020	1	AT3G01090.1;AT3G01090.3	AT3G01090	AT3G01090.1 | AKIN10, KIN10, KIN10, SNRK1.1 | SNF1 kinase homolog 10 | 201606	10302	58336	269	28	59.8	512	8.01	14127	1	1	1	1015.96	2029.9	2	2029.91	-0.0031	337	355	0	138.36	29	31	2.3e-13	R	ASSGYLGAEFQETMEGTPR	M			14076: Scan 15397 (rt=42.8046) [C:UsersDominiqueDocumentsMascotPSB-330_GEJAEE23614_PRC_7_2p_PSB-330_1.raw]
GSrhino-SNF4 N-starved	1	PSB-330_sample1	E23614_PRC_7_2p_PSB-330_1.raw	2.6.2	2.5.0.0	Araport11plusDE2020	1	AT3G01090.1;AT3G01090.3	AT3G01090	AT3G01090.1 | AKIN10, KIN10, KIN10, SNRK1.1 | SNF1 kinase homolog 10 | 201606	10302	58336	269	28	59.8	512	8.01	14128	1	1	1	677.641	2029.9	3	2029.91	-0.0026	337	355	0	116.7	29	31	3.3e-11	R	ASSGYLGAEFQETMEGTPR	M			12155: Scan 13228 (rt=38.4122) [C:UsersDominiqueDocumentsMascotPSB-330_GEJAEE23614_PRC_7_2p_PSB-330_1.raw]
GSrhino-SNF4 N-starved	1	PSB-330_sample1	E23614_PRC_7_2p_PSB-330_1.raw	2.6.2	2.5.0.0	Araport11plusDE2020	1	AT3G01090.1;AT3G01090.3	AT3G01090	AT3G01090.1 | AKIN10, KIN10, KIN10, SNRK1.1 | SNF1 kinase homolog 10 | 201606	10302	58336	269	28	59.8	512	8.01	14129	1	1	1	1015.96	2029.9	2	2029.91	-0.0025	337	355	0	103.71	27	31	6.7e-10	R	ASSGYLGAEFQETMEGTPR	M			12787: Scan 13942 (rt=39.8262) [C:UsersDominiqueDocumentsMascotPSB-330_GEJAEE23614_PRC_7_2p_PSB-330_1.raw]
GSrhino-SNF4 N-starved	1	PSB-330_sample1	E23614_PRC_7_2p_PSB-330_1.raw	2.6.2	2.5.0.0	Araport11plusDE2020	1	AT3G01090.1;AT3G01090.3	AT3G01090	AT3G01090.1 | AKIN10, KIN10, KIN10, SNRK1.1 | SNF1 kinase homolog 10 | 201606	10302	58336	269	28	59.8	512	8.01	14130	1	1	1	1015.96	2029.9	2	2029.91	-0.0025	337	355	0	129.26	30	31	1.9e-12	R	ASSGYLGAEFQETMEGTPR	M			12220: Scan 13306 (rt=38.5701) [C:UsersDominiqueDocumentsMascotPSB-330_GEJAEE23614_PRC_7_2p_PSB-330_1.raw]
GSrhino-SNF4 N-starved	1	PSB-330_sample1	E23614_PRC_7_2p_PSB-330_1.raw	2.6.2	2.5.0.0	Araport11plusDE2020	1	AT3G01090.1;AT3G01090.3	AT3G01090	AT3G01090.1 | AKIN10, KIN10, KIN10, SNRK1.1 | SNF1 kinase homolog 10 | 201606	10302	58336	269	28	59.8	512	8.01	14131	1	1	1	1015.96	2029.9	2	2029.91	-0.0025	337	355	0	124.14	27	31	6.1e-12	R	ASSGYLGAEFQETMEGTPR	M			12311: Scan 13413 (rt=38.7824) [C:UsersDominiqueDocumentsMascotPSB-330_GEJAEE23614_PRC_7_2p_PSB-330_1.raw]
GSrhino-SNF4 N-starved	1	PSB-330_sample1	E23614_PRC_7_2p_PSB-330_1.raw	2.6.2	2.5.0.0	Araport11plusDE2020	1	AT3G01090.1;AT3G01090.3	AT3G01090	AT3G01090.1 | AKIN10, KIN10, KIN10, SNRK1.1 | SNF1 kinase homolog 10 | 201606	10302	58336	269	28	59.8	512	8.01	14132	1	1	1	1015.96	2029.9	2	2029.91	-0.0023	337	355	0	118.39	28	31	2.3e-11	R	ASSGYLGAEFQETMEGTPR	M			14580: Scan 15959 (rt=43.9762) [C:UsersDominiqueDocumentsMascotPSB-330_GEJAEE23614_PRC_7_2p_PSB-330_1.raw]
GSrhino-SNF4 N-starved	1	PSB-330_sample1	E23614_PRC_7_2p_PSB-330_1.raw	2.6.2	2.5.0.0	Araport11plusDE2020	1	AT3G01090.1;AT3G01090.3	AT3G01090	AT3G01090.1 | AKIN10, KIN10, KIN10, SNRK1.1 | SNF1 kinase homolog 10 | 201606	10302	58336	269	28	59.8	512	8.01	14133	1	1	1	1015.96	2029.9	2	2029.91	-0.0021	337	355	0	118.46	27	31	2.3e-11	R	ASSGYLGAEFQETMEGTPR	M			12414: Scan 13521 (rt=38.99) [C:UsersDominiqueDocumentsMascotPSB-330_GEJAEE23614_PRC_7_2p_PSB-330_1.raw]
GSrhino-SNF4 N-starved	1	PSB-330_sample1	E23614_PRC_7_2p_PSB-330_1.raw	2.6.2	2.5.0.0	Araport11plusDE2020	1	AT3G01090.1;AT3G01090.3	AT3G01090	AT3G01090.1 | AKIN10, KIN10, KIN10, SNRK1.1 | SNF1 kinase homolog 10 | 201606	10302	58336	269	28	59.8	512	8.01	14134	1	1	1	1015.96	2029.9	2	2029.91	-0.0021	337	355	0	124.49	28	31	5.6e-12	R	ASSGYLGAEFQETMEGTPR	M			11854: Scan 12888 (rt=37.7421) [C:UsersDominiqueDocumentsMascotPSB-330_GEJAEE23614_PRC_7_2p_PSB-330_1.raw]
GSrhino-SNF4 N-starved	1	PSB-330_sample1	E23614_PRC_7_2p_PSB-330_1.raw	2.6.2	2.5.0.0	Araport11plusDE2020	1	AT3G01090.1;AT3G01090.3	AT3G01090	AT3G01090.1 | AKIN10, KIN10, KIN10, SNRK1.1 | SNF1 kinase homolog 10 | 201606	10302	58336	269	28	59.8	512	8.01	14135	1	1	1	1015.96	2029.9	2	2029.91	-0.0021	337	355	0	138.08	29	31	2.5e-13	R	ASSGYLGAEFQETMEGTPR	M			14678: Scan 16066 (rt=44.1954) [C:UsersDominiqueDocumentsMascotPSB-330_GEJAEE23614_PRC_7_2p_PSB-330_1.raw]
GSrhino-SNF4 N-starved	1	PSB-330_sample1	E23614_PRC_7_2p_PSB-330_1.raw	2.6.2	2.5.0.0	Araport11plusDE2020	1	AT3G01090.1;AT3G01090.3	AT3G01090	AT3G01090.1 | AKIN10, KIN10, KIN10, SNRK1.1 | SNF1 kinase homolog 10 | 201606	10302	58336	269	28	59.8	512	8.01	14136	1	1	1	1015.96	2029.9	2	2029.91	-0.0019	337	355	0	98.8	26	31	2.1e-09	R	ASSGYLGAEFQETMEGTPR	M			12506: Scan 13629 (rt=39.2028) [C:UsersDominiqueDocumentsMascotPSB-330_GEJAEE23614_PRC_7_2p_PSB-330_1.raw]
GSrhino-SNF4 N-starved	1	PSB-330_sample1	E23614_PRC_7_2p_PSB-330_1.raw	2.6.2	2.5.0.0	Araport11plusDE2020	1	AT3G01090.1;AT3G01090.3	AT3G01090	AT3G01090.1 | AKIN10, KIN10, KIN10, SNRK1.1 | SNF1 kinase homolog 10 | 201606	10302	58336	269	28	59.8	512	8.01	14137	1	1	1	1015.96	2029.9	2	2029.91	-0.0017	337	355	0	117.57	30	32	2.8e-11	R	ASSGYLGAEFQETMEGTPR	M			12043: Scan 13101 (rt=38.1586) [C:UsersDominiqueDocumentsMascotPSB-330_GEJAEE23614_PRC_7_2p_PSB-330_1.raw]
GSrhino-SNF4 N-starved	1	PSB-330_sample1	E23614_PRC_7_2p_PSB-330_1.raw	2.6.2	2.5.0.0	Araport11plusDE2020	1	AT3G01090.1;AT3G01090.3	AT3G01090	AT3G01090.1 | AKIN10, KIN10, KIN10, SNRK1.1 | SNF1 kinase homolog 10 | 201606	10302	58336	269	28	59.8	512	8.01	14138	1	1	1	1015.96	2029.9	2	2029.91	-0.0017	337	355	0	138.19	29	32	2.4e-13	R	ASSGYLGAEFQETMEGTPR	M			13461: Scan 14707 (rt=41.3834) [C:UsersDominiqueDocumentsMascotPSB-330_GEJAEE23614_PRC_7_2p_PSB-330_1.raw]
GSrhino-SNF4 N-starved	1	PSB-330_sample1	E23614_PRC_7_2p_PSB-330_1.raw	2.6.2	2.5.0.0	Araport11plusDE2020	1	AT3G01090.1;AT3G01090.3	AT3G01090	AT3G01090.1 | AKIN10, KIN10, KIN10, SNRK1.1 | SNF1 kinase homolog 10 | 201606	10302	58336	269	28	59.8	512	8.01	14139	1	1	1	1015.96	2029.9	2	2029.91	-0.0015	337	355	0	131.93	28	32	1e-12	R	ASSGYLGAEFQETMEGTPR	M			12135: Scan 13203 (rt=38.3624) [C:UsersDominiqueDocumentsMascotPSB-330_GEJAEE23614_PRC_7_2p_PSB-330_1.raw]
GSrhino-SNF4 N-starved	1	PSB-330_sample1	E23614_PRC_7_2p_PSB-330_1.raw	2.6.2	2.5.0.0	Araport11plusDE2020	1	AT3G01090.1;AT3G01090.3	AT3G01090	AT3G01090.1 | AKIN10, KIN10, KIN10, SNRK1.1 | SNF1 kinase homolog 10 | 201606	10302	58336	269	28	59.8	512	8.01	14140	1	1	1	1015.96	2029.9	2	2029.91	-0.0013	337	355	0	113.18	27	31	7.6e-11	R	ASSGYLGAEFQETMEGTPR	M			12689: Scan 13834 (rt=39.613) [C:UsersDominiqueDocumentsMascotPSB-330_GEJAEE23614_PRC_7_2p_PSB-330_1.raw]
GSrhino-SNF4 N-starved	1	PSB-330_sample1	E23614_PRC_7_2p_PSB-330_1.raw	2.6.2	2.5.0.0	Araport11plusDE2020	1	AT3G01090.1;AT3G01090.3	AT3G01090	AT3G01090.1 | AKIN10, KIN10, KIN10, SNRK1.1 | SNF1 kinase homolog 10 | 201606	10302	58336	269	28	59.8	512	8.01	14141	1	1	1	1015.96	2029.9	2	2029.91	-0.0011	337	355	0	100.4	26	31	1.4e-09	R	ASSGYLGAEFQETMEGTPR	M			13368: Scan 14599 (rt=41.1613) [C:UsersDominiqueDocumentsMascotPSB-330_GEJAEE23614_PRC_7_2p_PSB-330_1.raw]
GSrhino-SNF4 N-starved	1	PSB-330_sample1	E23614_PRC_7_2p_PSB-330_1.raw	2.6.2	2.5.0.0	Araport11plusDE2020	1	AT3G01090.1;AT3G01090.3	AT3G01090	AT3G01090.1 | AKIN10, KIN10, KIN10, SNRK1.1 | SNF1 kinase homolog 10 | 201606	10302	58336	269	28	59.8	512	8.01	14142	1	1	1	1015.96	2029.9	2	2029.91	-0.0009	337	355	0	110.97	27	32	1.3e-10	R	ASSGYLGAEFQETMEGTPR	M			11947: Scan 12993 (rt=37.9493) [C:UsersDominiqueDocumentsMascotPSB-330_GEJAEE23614_PRC_7_2p_PSB-330_1.raw]
GSrhino-SNF4 N-starved	1	PSB-330_sample1	E23614_PRC_7_2p_PSB-330_1.raw	2.6.2	2.5.0.0	Araport11plusDE2020	1	AT3G01090.1;AT3G01090.3	AT3G01090	AT3G01090.1 | AKIN10, KIN10, KIN10, SNRK1.1 | SNF1 kinase homolog 10 | 201606	10302	58336	269	28	59.8	512	8.01	14143	1	1	1	677.642	2029.91	3	2029.91	0.0001	337	355	0	60.5	23	31	1.4e-05	R	ASSGYLGAEFQETMEGTPR	M			12244: Scan 13335 (rt=38.6282) [C:UsersDominiqueDocumentsMascotPSB-330_GEJAEE23614_PRC_7_2p_PSB-330_1.raw]
GSrhino-SNF4 N-starved	1	PSB-330_sample1	E23614_PRC_7_2p_PSB-330_1.raw	2.6.2	2.5.0.0	Araport11plusDE2020	1	AT3G01090.1;AT3G01090.3	AT3G01090	AT3G01090.1 | AKIN10, KIN10, KIN10, SNRK1.1 | SNF1 kinase homolog 10 | 201606	10302	58336	269	28	59.8	512	8.01	14144	1	1	1	677.643	2029.91	3	2029.91	0.0018	337	355	0	71.04	25	32	1.3e-06	R	ASSGYLGAEFQETMEGTPR	M			11963: Scan 13011 (rt=37.9845) [C:UsersDominiqueDocumentsMascotPSB-330_GEJAEE23614_PRC_7_2p_PSB-330_1.raw]
GSrhino-SNF4 N-starved	1	PSB-330_sample1	E23614_PRC_7_2p_PSB-330_1.raw	2.6.2	2.5.0.0	Araport11plusDE2020	1	AT3G01090.1;AT3G01090.3	AT3G01090	AT3G01090.1 | AKIN10, KIN10, KIN10, SNRK1.1 | SNF1 kinase homolog 10 | 201606	10302	58336	269	28	59.8	512	8.01	14145	1	1	1	1015.96	2029.91	2	2029.91	0.0021	337	355	0	100.41	26	32	1.5e-09	R	ASSGYLGAEFQETMEGTPR	M			12598: Scan 13731 (rt=39.4076) [C:UsersDominiqueDocumentsMascotPSB-330_GEJAEE23614_PRC_7_2p_PSB-330_1.raw]
GSrhino-SNF4 N-starved	1	PSB-330_sample1	E23614_PRC_7_2p_PSB-330_1.raw	2.6.2	2.5.0.0	Araport11plusDE2020	1	AT3G01090.1;AT3G01090.3	AT3G01090	AT3G01090.1 | AKIN10, KIN10, KIN10, SNRK1.1 | SNF1 kinase homolog 10 | 201606	10302	58336	269	28	59.8	512	8.01	14146	1	1	1	1015.96	2029.91	2	2029.91	0.0027	337	355	0	73.6	24	32	7.4e-07	R	ASSGYLGAEFQETMEGTPR	M			16896: Scan 18445 (rt=49.4472) [C:UsersDominiqueDocumentsMascotPSB-330_GEJAEE23614_PRC_7_2p_PSB-330_1.raw]
GSrhino-SNF4 N-starved	1	PSB-330_sample1	E23614_PRC_7_2p_PSB-330_1.raw	2.6.2	2.5.0.0	Araport11plusDE2020	1	AT3G01090.1;AT3G01090.3	AT3G01090	AT3G01090.1 | AKIN10, KIN10, KIN10, SNRK1.1 | SNF1 kinase homolog 10 | 201606	10302	58336	269	28	59.8	512	8.01	14154	1	1	1	1016.46	2030.9	2	2029.91	0.9987	337	355	0	104.32	30	31	5.7e-10	R	ASSGYLGAEFQETMEGTPR	M			14787: Scan 16185 (rt=44.4335) [C:UsersDominiqueDocumentsMascotPSB-330_GEJAEE23614_PRC_7_2p_PSB-330_1.raw]
GSrhino-SNF4 N-starved	1	PSB-330_sample1	E23614_PRC_7_2p_PSB-330_1.raw	2.6.2	2.5.0.0	Araport11plusDE2020	1	AT3G01090.1;AT3G01090.3	AT3G01090	AT3G01090.1 | AKIN10, KIN10, KIN10, SNRK1.1 | SNF1 kinase homolog 10 | 201606	10302	58336	269	28	59.8	512	8.01	14250	1	1	1	1023.96	2045.9	2	2045.9	-0.0046	337	355	0	74.34	24	31	4.7e-07	R	ASSGYLGAEFQETMEGTPR	M	Oxidation (M)	0.0000000000000200000.0	10156: Scan 10990 (rt=34.0473) [C:UsersDominiqueDocumentsMascotPSB-330_GEJAEE23614_PRC_7_2p_PSB-330_1.raw]
GSrhino-SNF4 N-starved	1	PSB-330_sample1	E23614_PRC_7_2p_PSB-330_1.raw	2.6.2	2.5.0.0	Araport11plusDE2020	1	AT3G01090.1;AT3G01090.3	AT3G01090	AT3G01090.1 | AKIN10, KIN10, KIN10, SNRK1.1 | SNF1 kinase homolog 10 | 201606	10302	58336	269	28	59.8	512	8.01	14251	1	1	1	682.973	2045.9	3	2045.9	-0.0034	337	355	0	76.43	27	31	2.9e-07	R	ASSGYLGAEFQETMEGTPR	M	Oxidation (M)	0.0000000000000200000.0	9875: Scan 10675 (rt=33.4383) [C:UsersDominiqueDocumentsMascotPSB-330_GEJAEE23614_PRC_7_2p_PSB-330_1.raw]
GSrhino-SNF4 N-starved	1	PSB-330_sample1	E23614_PRC_7_2p_PSB-330_1.raw	2.6.2	2.5.0.0	Araport11plusDE2020	1	AT3G01090.1;AT3G01090.3	AT3G01090	AT3G01090.1 | AKIN10, KIN10, KIN10, SNRK1.1 | SNF1 kinase homolog 10 | 201606	10302	58336	269	28	59.8	512	8.01	14252	1	1	1	1023.96	2045.9	2	2045.9	-0.0026	337	355	0	95.77	25	31	3.4e-09	R	ASSGYLGAEFQETMEGTPR	M	Oxidation (M)	0.0000000000000200000.0	9961: Scan 10774 (rt=33.6302) [C:UsersDominiqueDocumentsMascotPSB-330_GEJAEE23614_PRC_7_2p_PSB-330_1.raw]
GSrhino-SNF4 N-starved	1	PSB-330_sample1	E23614_PRC_7_2p_PSB-330_1.raw	2.6.2	2.5.0.0	Araport11plusDE2020	1	AT3G01090.1;AT3G01090.3	AT3G01090	AT3G01090.1 | AKIN10, KIN10, KIN10, SNRK1.1 | SNF1 kinase homolog 10 | 201606	10302	58336	269	28	59.8	512	8.01	14253	1	1	1	1023.96	2045.9	2	2045.9	-0.0016	337	355	0	94.4	25	31	4.7e-09	R	ASSGYLGAEFQETMEGTPR	M	Oxidation (M)	0.0000000000000200000.0	10249: Scan 11098 (rt=34.2561) [C:UsersDominiqueDocumentsMascotPSB-330_GEJAEE23614_PRC_7_2p_PSB-330_1.raw]
GSrhino-SNF4 N-starved	1	PSB-330_sample1	E23614_PRC_7_2p_PSB-330_1.raw	2.6.2	2.5.0.0	Araport11plusDE2020	1	AT3G01090.1;AT3G01090.3	AT3G01090	AT3G01090.1 | AKIN10, KIN10, KIN10, SNRK1.1 | SNF1 kinase homolog 10 | 201606	10302	58336	269	28	59.8	512	8.01	14254	1	1	1	1023.96	2045.9	2	2045.9	-0.0016	337	355	0	86.66	25	31	2.8e-08	R	ASSGYLGAEFQETMEGTPR	M	Oxidation (M)	0.0000000000000200000.0	9863: Scan 10661 (rt=33.4126) [C:UsersDominiqueDocumentsMascotPSB-330_GEJAEE23614_PRC_7_2p_PSB-330_1.raw]
GSrhino-SNF4 N-starved	1	PSB-330_sample1	E23614_PRC_7_2p_PSB-330_1.raw	2.6.2	2.5.0.0	Araport11plusDE2020	1	AT3G01090.1;AT3G01090.3	AT3G01090	AT3G01090.1 | AKIN10, KIN10, KIN10, SNRK1.1 | SNF1 kinase homolog 10 | 201606	10302	58336	269	28	59.8	512	8.01	14255	1	1	1	1023.96	2045.9	2	2045.9	-0.0014	337	355	0	92.01	25	31	8.3e-09	R	ASSGYLGAEFQETMEGTPR	M	Oxidation (M)	0.0000000000000200000.0	10059: Scan 10882 (rt=33.8386) [C:UsersDominiqueDocumentsMascotPSB-330_GEJAEE23614_PRC_7_2p_PSB-330_1.raw]
GSrhino-SNF4 N-starved	1	PSB-330_sample1	E23614_PRC_7_2p_PSB-330_1.raw	2.6.2	2.5.0.0	Araport11plusDE2020	1	AT3G01090.1;AT3G01090.3	AT3G01090	AT3G01090.1 | AKIN10, KIN10, KIN10, SNRK1.1 | SNF1 kinase homolog 10 | 201606	10302	58336	269	28	59.8	512	8.01	14256	1	1	1	682.974	2045.9	3	2045.9	-0.0006	337	355	0	37.08	22	31	0.0026	R	ASSGYLGAEFQETMEGTPR	M	Oxidation (M)	0.0000000000000200000.0	9973: Scan 10787 (rt=33.6545) [C:UsersDominiqueDocumentsMascotPSB-330_GEJAEE23614_PRC_7_2p_PSB-330_1.raw]
GSrhino-SNF4 N-starved	1	PSB-330_sample1	E23614_PRC_7_2p_PSB-330_1.raw	2.6.2	2.5.0.0	Araport11plusDE2020	1	AT3G01090.1;AT3G01090.3	AT3G01090	AT3G01090.1 | AKIN10, KIN10, KIN10, SNRK1.1 | SNF1 kinase homolog 10 | 201606	10302	58336	269	28	59.8	512	8.01	14263	1	1	1	1025.02	2048.02	2	2048.02	-0.0076	292	308	1	101.65	26	36	3.1e-09	K	KIDEEILQEVINMGFDR	N			15673: Scan 17149 (rt=46.3845) [C:UsersDominiqueDocumentsMascotPSB-330_GEJAEE23614_PRC_7_2p_PSB-330_1.raw]
GSrhino-SNF4 N-starved	1	PSB-330_sample1	E23614_PRC_7_2p_PSB-330_1.raw	2.6.2	2.5.0.0	Araport11plusDE2020	1	AT3G01090.1;AT3G01090.3	AT3G01090	AT3G01090.1 | AKIN10, KIN10, KIN10, SNRK1.1 | SNF1 kinase homolog 10 | 201606	10302	58336	269	28	59.8	512	8.01	14264	1	1	1	1025.02	2048.02	2	2048.02	-0.0052	292	308	1	138.67	28	36	6.5e-13	K	KIDEEILQEVINMGFDR	N			15769: Scan 17253 (rt=46.6127) [C:UsersDominiqueDocumentsMascotPSB-330_GEJAEE23614_PRC_7_2p_PSB-330_1.raw]
GSrhino-SNF4 N-starved	1	PSB-330_sample1	E23614_PRC_7_2p_PSB-330_1.raw	2.6.2	2.5.0.0	Araport11plusDE2020	1	AT3G01090.1;AT3G01090.3	AT3G01090	AT3G01090.1 | AKIN10, KIN10, KIN10, SNRK1.1 | SNF1 kinase homolog 10 | 201606	10302	58336	269	28	59.8	512	8.01	14265	1	1	1	683.681	2048.02	3	2048.02	-0.0041	292	308	1	58.24	23	36	7.2e-05	K	KIDEEILQEVINMGFDR	N			15861: Scan 17351 (rt=46.8181) [C:UsersDominiqueDocumentsMascotPSB-330_GEJAEE23614_PRC_7_2p_PSB-330_1.raw]
GSrhino-SNF4 N-starved	1	PSB-330_sample1	E23614_PRC_7_2p_PSB-330_1.raw	2.6.2	2.5.0.0	Araport11plusDE2020	1	AT3G01090.1;AT3G01090.3	AT3G01090	AT3G01090.1 | AKIN10, KIN10, KIN10, SNRK1.1 | SNF1 kinase homolog 10 | 201606	10302	58336	269	28	59.8	512	8.01	14266	1	1	1	683.681	2048.02	3	2048.02	-0.0027	292	308	1	65.47	24	36	1.4e-05	K	KIDEEILQEVINMGFDR	N			15764: Scan 17247 (rt=46.6002) [C:UsersDominiqueDocumentsMascotPSB-330_GEJAEE23614_PRC_7_2p_PSB-330_1.raw]
GSrhino-SNF4 N-starved	1	PSB-330_sample1	E23614_PRC_7_2p_PSB-330_1.raw	2.6.2	2.5.0.0	Araport11plusDE2020	1	AT3G01090.1;AT3G01090.3	AT3G01090	AT3G01090.1 | AKIN10, KIN10, KIN10, SNRK1.1 | SNF1 kinase homolog 10 | 201606	10302	58336	269	28	59.8	512	8.01	14267	1	1	1	1025.02	2048.02	2	2048.02	-0.0016	292	308	1	110.68	26	36	4.2e-10	K	KIDEEILQEVINMGFDR	N			15957: Scan 17452 (rt=47.0428) [C:UsersDominiqueDocumentsMascotPSB-330_GEJAEE23614_PRC_7_2p_PSB-330_1.raw]
GSrhino-SNF4 N-starved	1	PSB-330_sample1	E23614_PRC_7_2p_PSB-330_1.raw	2.6.2	2.5.0.0	Araport11plusDE2020	1	AT3G01090.1;AT3G01090.3	AT3G01090	AT3G01090.1 | AKIN10, KIN10, KIN10, SNRK1.1 | SNF1 kinase homolog 10 | 201606	10302	58336	269	28	59.8	512	8.01	14268	1	1	1	1025.02	2048.02	2	2048.02	-0.0014	292	308	1	128.67	28	36	6.7e-12	K	KIDEEILQEVINMGFDR	N			15864: Scan 17355 (rt=46.8276) [C:UsersDominiqueDocumentsMascotPSB-330_GEJAEE23614_PRC_7_2p_PSB-330_1.raw]
GSrhino-SNF4 N-starved	1	PSB-330_sample1	E23614_PRC_7_2p_PSB-330_1.raw	2.6.2	2.5.0.0	Araport11plusDE2020	1	AT3G01090.1;AT3G01090.3	AT3G01090	AT3G01090.1 | AKIN10, KIN10, KIN10, SNRK1.1 | SNF1 kinase homolog 10 | 201606	10302	58336	269	28	59.8	512	8.01	14270	1	1	1	683.682	2048.03	3	2048.02	0.0003	292	308	1	47.68	22	36	0.00085	K	KIDEEILQEVINMGFDR	N			16046: Scan 17543 (rt=47.2421) [C:UsersDominiqueDocumentsMascotPSB-330_GEJAEE23614_PRC_7_2p_PSB-330_1.raw]
GSrhino-SNF4 N-starved	1	PSB-330_sample1	E23614_PRC_7_2p_PSB-330_1.raw	2.6.2	2.5.0.0	Araport11plusDE2020	1	AT3G01090.1;AT3G01090.3	AT3G01090	AT3G01090.1 | AKIN10, KIN10, KIN10, SNRK1.1 | SNF1 kinase homolog 10 | 201606	10302	58336	269	28	59.8	512	8.01	14272	1	1	1	683.683	2048.03	3	2048.02	0.0012	292	308	1	62	23	36	3.1e-05	K	KIDEEILQEVINMGFDR	N			15950: Scan 17445 (rt=47.0285) [C:UsersDominiqueDocumentsMascotPSB-330_GEJAEE23614_PRC_7_2p_PSB-330_1.raw]
GSrhino-SNF4 N-starved	1	PSB-330_sample1	E23614_PRC_7_2p_PSB-330_1.raw	2.6.2	2.5.0.0	Araport11plusDE2020	1	AT3G01090.1;AT3G01090.3	AT3G01090	AT3G01090.1 | AKIN10, KIN10, KIN10, SNRK1.1 | SNF1 kinase homolog 10 | 201606	10302	58336	269	28	59.8	512	8.01	14273	1	1	1	1025.02	2048.03	2	2048.02	0.0014	292	308	1	50.58		36	0.00044	K	KIDEEILQEVINMGFDR	N			16051: Scan 17549 (rt=47.2562) [C:UsersDominiqueDocumentsMascotPSB-330_GEJAEE23614_PRC_7_2p_PSB-330_1.raw]
GSrhino-SNF4 N-starved	1	PSB-330_sample1	E23614_PRC_7_2p_PSB-330_1.raw	2.6.2	2.5.0.0	Araport11plusDE2020	1	AT3G01090.1;AT3G01090.3	AT3G01090	AT3G01090.1 | AKIN10, KIN10, KIN10, SNRK1.1 | SNF1 kinase homolog 10 | 201606	10302	58336	269	28	59.8	512	8.01	14282	1	1	1	684.014	2049.02	3	2048.02	0.9955	292	308	1	65.57	25	37	1.4e-05	K	KIDEEILQEVINMGFDR	N			15674: Scan 17151 (rt=46.391) [C:UsersDominiqueDocumentsMascotPSB-330_GEJAEE23614_PRC_7_2p_PSB-330_1.raw]
GSrhino-SNF4 N-starved	1	PSB-330_sample1	E23614_PRC_7_2p_PSB-330_1.raw	2.6.2	2.5.0.0	Araport11plusDE2020	1	AT3G01090.1;AT3G01090.3	AT3G01090	AT3G01090.1 | AKIN10, KIN10, KIN10, SNRK1.1 | SNF1 kinase homolog 10 | 201606	10302	58336	269	28	59.8	512	8.01	17928	1	1	1	957.921	3827.66	4	3827.67	-0.012	431	465	0	46.83	22	27	0.00011	R	WVPNSSADGMLSNSMHDNNYFGDESSIIENEAAVK	S			14088: Scan 15412 (rt=42.8391) [C:UsersDominiqueDocumentsMascotPSB-330_GEJAEE23614_PRC_7_2p_PSB-330_1.raw]
GSrhino-SNF4 N-starved	1	PSB-330_sample1	E23614_PRC_7_2p_PSB-330_1.raw	2.6.2	2.5.0.0	Araport11plusDE2020	1	AT3G01090.1;AT3G01090.3	AT3G01090	AT3G01090.1 | AKIN10, KIN10, KIN10, SNRK1.1 | SNF1 kinase homolog 10 | 201606	10302	58336	269	28	59.8	512	8.01	17929	1	1	1	957.923	3827.66	4	3827.67	-0.0051	431	465	0	63.14	23	27	2.6e-06	R	WVPNSSADGMLSNSMHDNNYFGDESSIIENEAAVK	S			13997: Scan 15310 (rt=42.6215) [C:UsersDominiqueDocumentsMascotPSB-330_GEJAEE23614_PRC_7_2p_PSB-330_1.raw]
GSrhino-SNF4 N-starved	1	PSB-330_sample1	E23614_PRC_7_2p_PSB-330_1.raw	2.6.2	2.5.0.0	Araport11plusDE2020	1	AT3G01090.1;AT3G01090.3	AT3G01090	AT3G01090.1 | AKIN10, KIN10, KIN10, SNRK1.1 | SNF1 kinase homolog 10 | 201606	10302	58336	269	28	59.8	512	8.01	17930	1	1	1	958.17	3828.65	4	3827.67	0.9834	431	465	0	44.94		26	0.00014	R	WVPNSSADGMLSNSMHDNNYFGDESSIIENEAAVK	S			13906: Scan 15205 (rt=42.4062) [C:UsersDominiqueDocumentsMascotPSB-330_GEJAEE23614_PRC_7_2p_PSB-330_1.raw]
GSrhino-SNF4 N-starved	1	PSB-330_sample1	E23614_PRC_7_2p_PSB-330_1.raw	2.6.2	2.5.0.0	Araport11plusDE2020	1	AT3G01090.1;AT3G01090.3	AT3G01090	AT3G01090.1 | AKIN10, KIN10, KIN10, SNRK1.1 | SNF1 kinase homolog 10 | 201606	10302	58336	269	28	59.8	512	8.01	17942	1	1	1	961.921	3843.65	4	3843.66	-0.0088	431	465	0	47.35	22	27	0.00011	R	WVPNSSADGMLSNSMHDNNYFGDESSIIENEAAVK	S	Oxidation (M)	0.00000000000000200000000000000000000.0	13307: Scan 14531 (rt=41.0181) [C:UsersDominiqueDocumentsMascotPSB-330_GEJAEE23614_PRC_7_2p_PSB-330_1.raw]
GSrhino-SNF4 N-starved	1	PSB-330_sample1	E23614_PRC_7_2p_PSB-330_1.raw	2.6.2	2.5.0.0	Araport11plusDE2020	2	AT3G29160.1;AT3G29160.2	AT3G29160	AT3G29160.1 | AKIN11, ATKIN11, KIN11, SNRK1.2 | SNF1 kinase homolog 11 | 201606	9862	58652	239	30	57.6	512	7.01	40	1	1	1	400.717	799.419	2	799.419	0.0005	385	391	0	43.06	22	34	0.0013	R	SQVPVDR	K			1194: Scan 1581 (rt=14.8497) [C:UsersDominiqueDocumentsMascotPSB-330_GEJAEE23614_PRC_7_2p_PSB-330_1.raw]
GSrhino-SNF4 N-starved	1	PSB-330_sample1	E23614_PRC_7_2p_PSB-330_1.raw	2.6.2	2.5.0.0	Araport11plusDE2020	2	AT3G29160.1;AT3G29160.2	AT3G29160	AT3G29160.1 | AKIN11, ATKIN11, KIN11, SNRK1.2 | SNF1 kinase homolog 11 | 201606	9862	58652	239	30	57.6	512	7.01	512	1	1	1	421.259	840.503	2	840.507	-0.0041	261	267	0	58.66		31	1.9e-05	R	ITIPEIR	Q			10736: Scan 11644 (rt=35.3116) [C:UsersDominiqueDocumentsMascotPSB-330_GEJAEE23614_PRC_7_2p_PSB-330_1.raw]
GSrhino-SNF4 N-starved	1	PSB-330_sample1	E23614_PRC_7_2p_PSB-330_1.raw	2.6.2	2.5.0.0	Araport11plusDE2020	2	AT3G29160.1;AT3G29160.2	AT3G29160	AT3G29160.1 | AKIN11, ATKIN11, KIN11, SNRK1.2 | SNF1 kinase homolog 11 | 201606	9862	58652	239	30	57.6	512	7.01	513	1	1	1	421.26	840.505	2	840.507	-0.0024	261	267	0	58.32		31	2.1e-05	R	ITIPEIR	Q			10640: Scan 11535 (rt=35.1006) [C:UsersDominiqueDocumentsMascotPSB-330_GEJAEE23614_PRC_7_2p_PSB-330_1.raw]
GSrhino-SNF4 N-starved	1	PSB-330_sample1	E23614_PRC_7_2p_PSB-330_1.raw	2.6.2	2.5.0.0	Araport11plusDE2020	2	AT3G29160.1;AT3G29160.2	AT3G29160	AT3G29160.1 | AKIN11, ATKIN11, KIN11, SNRK1.2 | SNF1 kinase homolog 11 | 201606	9862	58652	239	30	57.6	512	7.01	514	1	1	1	421.26	840.505	2	840.507	-0.0022	261	267	0	51.24		31	0.00011	R	ITIPEIR	Q			10539: Scan 11423 (rt=34.884) [C:UsersDominiqueDocumentsMascotPSB-330_GEJAEE23614_PRC_7_2p_PSB-330_1.raw]
GSrhino-SNF4 N-starved	1	PSB-330_sample1	E23614_PRC_7_2p_PSB-330_1.raw	2.6.2	2.5.0.0	Araport11plusDE2020	2	AT3G29160.1;AT3G29160.2	AT3G29160	AT3G29160.1 | AKIN11, ATKIN11, KIN11, SNRK1.2 | SNF1 kinase homolog 11 | 201606	9862	58652	239	30	57.6	512	7.01	515	1	1	1	421.26	840.506	2	840.507	-0.001	261	267	0	48.67		31	0.00019	R	ITIPEIR	Q			11132: Scan 12089 (rt=36.1791) [C:UsersDominiqueDocumentsMascotPSB-330_GEJAEE23614_PRC_7_2p_PSB-330_1.raw]
GSrhino-SNF4 N-starved	1	PSB-330_sample1	E23614_PRC_7_2p_PSB-330_1.raw	2.6.2	2.5.0.0	Araport11plusDE2020	2	AT3G29160.1;AT3G29160.2	AT3G29160	AT3G29160.1 | AKIN11, ATKIN11, KIN11, SNRK1.2 | SNF1 kinase homolog 11 | 201606	9862	58652	239	30	57.6	512	7.01	516	1	1	1	421.26	840.506	2	840.507	-0.0008	261	267	0	45.71		31	0.00037	R	ITIPEIR	Q			11030: Scan 11974 (rt=35.9579) [C:UsersDominiqueDocumentsMascotPSB-330_GEJAEE23614_PRC_7_2p_PSB-330_1.raw]
GSrhino-SNF4 N-starved	1	PSB-330_sample1	E23614_PRC_7_2p_PSB-330_1.raw	2.6.2	2.5.0.0	Araport11plusDE2020	2	AT3G29160.1;AT3G29160.2	AT3G29160	AT3G29160.1 | AKIN11, ATKIN11, KIN11, SNRK1.2 | SNF1 kinase homolog 11 | 201606	9862	58652	239	30	57.6	512	7.01	519	1	1	1	421.261	840.507	2	840.507	-0.0001	261	267	0	49.47		31	0.00017	R	ITIPEIR	Q			10934: Scan 11862 (rt=35.7394) [C:UsersDominiqueDocumentsMascotPSB-330_GEJAEE23614_PRC_7_2p_PSB-330_1.raw]
GSrhino-SNF4 N-starved	1	PSB-330_sample1	E23614_PRC_7_2p_PSB-330_1.raw	2.6.2	2.5.0.0	Araport11plusDE2020	2	AT3G29160.1;AT3G29160.2	AT3G29160	AT3G29160.1 | AKIN11, ATKIN11, KIN11, SNRK1.2 | SNF1 kinase homolog 11 | 201606	9862	58652	239	30	57.6	512	7.01	520	1	1	1	421.261	840.507	2	840.507	0.0003	261	267	0	48.02		31	0.00024	R	ITIPEIR	Q			10835: Scan 11753 (rt=35.5276) [C:UsersDominiqueDocumentsMascotPSB-330_GEJAEE23614_PRC_7_2p_PSB-330_1.raw]
GSrhino-SNF4 N-starved	1	PSB-330_sample1	E23614_PRC_7_2p_PSB-330_1.raw	2.6.2	2.5.0.0	Araport11plusDE2020	2	AT3G29160.1;AT3G29160.2	AT3G29160	AT3G29160.1 | AKIN11, ATKIN11, KIN11, SNRK1.2 | SNF1 kinase homolog 11 | 201606	9862	58652	239	30	57.6	512	7.01	760	1	0	0	431.715	861.416	2	861.417	-0.001	424	430	0	43.19	28	35	0.0019	K	IGHYNMK	C			1025: Scan 1415 (rt=14.4913) [C:UsersDominiqueDocumentsMascotPSB-330_GEJAEE23614_PRC_7_2p_PSB-330_1.raw]
GSrhino-SNF4 N-starved	1	PSB-330_sample1	E23614_PRC_7_2p_PSB-330_1.raw	2.6.2	2.5.0.0	Araport11plusDE2020	2	AT3G29160.1;AT3G29160.2	AT3G29160	AT3G29160.1 | AKIN11, ATKIN11, KIN11, SNRK1.2 | SNF1 kinase homolog 11 | 201606	9862	58652	239	30	57.6	512	7.01	762	1	0	0	431.715	861.416	2	861.417	-0.0005	424	430	0	39.23	28	36	0.0049	K	IGHYNMK	C			1320: Scan 1707 (rt=15.1241) [C:UsersDominiqueDocumentsMascotPSB-330_GEJAEE23614_PRC_7_2p_PSB-330_1.raw]
GSrhino-SNF4 N-starved	1	PSB-330_sample1	E23614_PRC_7_2p_PSB-330_1.raw	2.6.2	2.5.0.0	Araport11plusDE2020	2	AT3G29160.1;AT3G29160.2	AT3G29160	AT3G29160.1 | AKIN11, ATKIN11, KIN11, SNRK1.2 | SNF1 kinase homolog 11 | 201606	9862	58652	239	30	57.6	512	7.01	765	1	0	0	431.716	861.417	2	861.417	0.0004	424	430	0	47.51	32	35	0.00066	K	IGHYNMK	C			1130: Scan 1515 (rt=14.7089) [C:UsersDominiqueDocumentsMascotPSB-330_GEJAEE23614_PRC_7_2p_PSB-330_1.raw]
GSrhino-SNF4 N-starved	1	PSB-330_sample1	E23614_PRC_7_2p_PSB-330_1.raw	2.6.2	2.5.0.0	Araport11plusDE2020	2	AT3G29160.1;AT3G29160.2	AT3G29160	AT3G29160.1 | AKIN11, ATKIN11, KIN11, SNRK1.2 | SNF1 kinase homolog 11 | 201606	9862	58652	239	30	57.6	512	7.01	994	1	1	1	440.249	878.484	2	878.486	-0.0021	25	33	0	56.69	31	35	7.4e-05	K	TLGIGSFGK	V			9731: Scan 10510 (rt=33.1154) [C:UsersDominiqueDocumentsMascotPSB-330_GEJAEE23614_PRC_7_2p_PSB-330_1.raw]
GSrhino-SNF4 N-starved	1	PSB-330_sample1	E23614_PRC_7_2p_PSB-330_1.raw	2.6.2	2.5.0.0	Araport11plusDE2020	2	AT3G29160.1;AT3G29160.2	AT3G29160	AT3G29160.1 | AKIN11, ATKIN11, KIN11, SNRK1.2 | SNF1 kinase homolog 11 | 201606	9862	58652	239	30	57.6	512	7.01	995	1	1	1	440.25	878.485	2	878.486	-0.0011	25	33	0	55.94	29	35	8.4e-05	K	TLGIGSFGK	V			9824: Scan 10618 (rt=33.3288) [C:UsersDominiqueDocumentsMascotPSB-330_GEJAEE23614_PRC_7_2p_PSB-330_1.raw]
GSrhino-SNF4 N-starved	1	PSB-330_sample1	E23614_PRC_7_2p_PSB-330_1.raw	2.6.2	2.5.0.0	Araport11plusDE2020	2	AT3G29160.1;AT3G29160.2	AT3G29160	AT3G29160.1 | AKIN11, ATKIN11, KIN11, SNRK1.2 | SNF1 kinase homolog 11 | 201606	9862	58652	239	30	57.6	512	7.01	996	1	1	1	440.25	878.486	2	878.486	-0.0004	25	33	0	41.92	22	35	0.0023	K	TLGIGSFGK	V			9918: Scan 10726 (rt=33.5383) [C:UsersDominiqueDocumentsMascotPSB-330_GEJAEE23614_PRC_7_2p_PSB-330_1.raw]
GSrhino-SNF4 N-starved	1	PSB-330_sample1	E23614_PRC_7_2p_PSB-330_1.raw	2.6.2	2.5.0.0	Araport11plusDE2020	2	AT3G29160.1;AT3G29160.2	AT3G29160	AT3G29160.1 | AKIN11, ATKIN11, KIN11, SNRK1.2 | SNF1 kinase homolog 11 | 201606	9862	58652	239	30	57.6	512	7.01	997	1	1	1	440.25	878.486	2	878.486	-0.0001	25	33	0	45.21	28	35	0.0011	K	TLGIGSFGK	V			10117: Scan 10947 (rt=33.9646) [C:UsersDominiqueDocumentsMascotPSB-330_GEJAEE23614_PRC_7_2p_PSB-330_1.raw]
GSrhino-SNF4 N-starved	1	PSB-330_sample1	E23614_PRC_7_2p_PSB-330_1.raw	2.6.2	2.5.0.0	Araport11plusDE2020	2	AT3G29160.1;AT3G29160.2	AT3G29160	AT3G29160.1 | AKIN11, ATKIN11, KIN11, SNRK1.2 | SNF1 kinase homolog 11 | 201606	9862	58652	239	30	57.6	512	7.01	998	1	1	1	440.25	878.486	2	878.486	0.0002	25	33	0	46.98	24	35	0.00073	K	TLGIGSFGK	V			10022: Scan 10840 (rt=33.7573) [C:UsersDominiqueDocumentsMascotPSB-330_GEJAEE23614_PRC_7_2p_PSB-330_1.raw]
GSrhino-SNF4 N-starved	1	PSB-330_sample1	E23614_PRC_7_2p_PSB-330_1.raw	2.6.2	2.5.0.0	Araport11plusDE2020	2	AT3G29160.1;AT3G29160.2	AT3G29160	AT3G29160.1 | AKIN11, ATKIN11, KIN11, SNRK1.2 | SNF1 kinase homolog 11 | 201606	9862	58652	239	30	57.6	512	7.01	999	1	1	1	440.251	878.487	2	878.486	0.0013	25	33	0	50.97	29	35	0.0003	K	TLGIGSFGK	V			9628: Scan 10399 (rt=32.8962) [C:UsersDominiqueDocumentsMascotPSB-330_GEJAEE23614_PRC_7_2p_PSB-330_1.raw]
GSrhino-SNF4 N-starved	1	PSB-330_sample1	E23614_PRC_7_2p_PSB-330_1.raw	2.6.2	2.5.0.0	Araport11plusDE2020	2	AT3G29160.1;AT3G29160.2	AT3G29160	AT3G29160.1 | AKIN11, ATKIN11, KIN11, SNRK1.2 | SNF1 kinase homolog 11 | 201606	9862	58652	239	30	57.6	512	7.01	1386	1	0	0	455.686	909.357	2	909.357	-0.0004	58	64	0	40.04		25	0.00035	K	NMEMEEK	V			1080: Scan 1467 (rt=14.6058) [C:UsersDominiqueDocumentsMascotPSB-330_GEJAEE23614_PRC_7_2p_PSB-330_1.raw]
GSrhino-SNF4 N-starved	1	PSB-330_sample1	E23614_PRC_7_2p_PSB-330_1.raw	2.6.2	2.5.0.0	Araport11plusDE2020	2	AT3G29160.1;AT3G29160.2	AT3G29160	AT3G29160.1 | AKIN11, ATKIN11, KIN11, SNRK1.2 | SNF1 kinase homolog 11 | 201606	9862	58652	239	30	57.6	512	7.01	1387	1	0	0	455.686	909.357	2	909.357	-0.0004	58	64	0	37.44		25	0.00063	K	NMEMEEK	V			1175: Scan 1563 (rt=14.8121) [C:UsersDominiqueDocumentsMascotPSB-330_GEJAEE23614_PRC_7_2p_PSB-330_1.raw]
GSrhino-SNF4 N-starved	1	PSB-330_sample1	E23614_PRC_7_2p_PSB-330_1.raw	2.6.2	2.5.0.0	Araport11plusDE2020	2	AT3G29160.1;AT3G29160.2	AT3G29160	AT3G29160.1 | AKIN11, ATKIN11, KIN11, SNRK1.2 | SNF1 kinase homolog 11 | 201606	9862	58652	239	30	57.6	512	7.01	1388	1	0	0	455.686	909.357	2	909.357	0.0003	58	64	0	29.61		25	0.0038	K	NMEMEEK	V			975: Scan 1365 (rt=14.3885) [C:UsersDominiqueDocumentsMascotPSB-330_GEJAEE23614_PRC_7_2p_PSB-330_1.raw]
GSrhino-SNF4 N-starved	1	PSB-330_sample1	E23614_PRC_7_2p_PSB-330_1.raw	2.6.2	2.5.0.0	Araport11plusDE2020	2	AT3G29160.1;AT3G29160.2	AT3G29160	AT3G29160.1 | AKIN11, ATKIN11, KIN11, SNRK1.2 | SNF1 kinase homolog 11 | 201606	9862	58652	239	30	57.6	512	7.01	1441	1	1	1	457.771	913.527	2	913.531	-0.0039	252	259	0	36.41	29	35	0.008	R	MLIVDPVK	R			10710: Scan 11613 (rt=35.2515) [C:UsersDominiqueDocumentsMascotPSB-330_GEJAEE23614_PRC_7_2p_PSB-330_1.raw]
GSrhino-SNF4 N-starved	1	PSB-330_sample1	E23614_PRC_7_2p_PSB-330_1.raw	2.6.2	2.5.0.0	Araport11plusDE2020	2	AT3G29160.1;AT3G29160.2	AT3G29160	AT3G29160.1 | AKIN11, ATKIN11, KIN11, SNRK1.2 | SNF1 kinase homolog 11 | 201606	9862	58652	239	30	57.6	512	7.01	1442	1	1	1	457.771	913.527	2	913.531	-0.0039	252	259	0	36.16	24	35	0.0084	R	MLIVDPVK	R			10610: Scan 11502 (rt=35.0347) [C:UsersDominiqueDocumentsMascotPSB-330_GEJAEE23614_PRC_7_2p_PSB-330_1.raw]
GSrhino-SNF4 N-starved	1	PSB-330_sample1	E23614_PRC_7_2p_PSB-330_1.raw	2.6.2	2.5.0.0	Araport11plusDE2020	2	AT3G29160.1;AT3G29160.2	AT3G29160	AT3G29160.1 | AKIN11, ATKIN11, KIN11, SNRK1.2 | SNF1 kinase homolog 11 | 201606	9862	58652	239	30	57.6	512	7.01	1443	1	1	1	457.771	913.528	2	913.531	-0.0029	252	259	0	39.86	28	35	0.0037	R	MLIVDPVK	R			10807: Scan 11721 (rt=35.4655) [C:UsersDominiqueDocumentsMascotPSB-330_GEJAEE23614_PRC_7_2p_PSB-330_1.raw]
GSrhino-SNF4 N-starved	1	PSB-330_sample1	E23614_PRC_7_2p_PSB-330_1.raw	2.6.2	2.5.0.0	Araport11plusDE2020	2	AT3G29160.1;AT3G29160.2	AT3G29160	AT3G29160.1 | AKIN11, ATKIN11, KIN11, SNRK1.2 | SNF1 kinase homolog 11 | 201606	9862	58652	239	30	57.6	512	7.01	1446	1	1	1	457.773	913.532	2	913.531	0.0008	252	259	0	35.35	26	35	0.0094	R	MLIVDPVK	R			10905: Scan 11829 (rt=35.6765) [C:UsersDominiqueDocumentsMascotPSB-330_GEJAEE23614_PRC_7_2p_PSB-330_1.raw]
GSrhino-SNF4 N-starved	1	PSB-330_sample1	E23614_PRC_7_2p_PSB-330_1.raw	2.6.2	2.5.0.0	Araport11plusDE2020	2	AT3G29160.1;AT3G29160.2	AT3G29160	AT3G29160.1 | AKIN11, ATKIN11, KIN11, SNRK1.2 | SNF1 kinase homolog 11 | 201606	9862	58652	239	30	57.6	512	7.01	1513	1	0	1	460.761	919.508	2	919.513	-0.0044	484	490	0	39.83		37	0.0054	K	YLLDIQR	V			10690: Scan 11589 (rt=35.2053) [C:UsersDominiqueDocumentsMascotPSB-330_GEJAEE23614_PRC_7_2p_PSB-330_1.raw]
GSrhino-SNF4 N-starved	1	PSB-330_sample1	E23614_PRC_7_2p_PSB-330_1.raw	2.6.2	2.5.0.0	Araport11plusDE2020	2	AT3G29160.1;AT3G29160.2	AT3G29160	AT3G29160.1 | AKIN11, ATKIN11, KIN11, SNRK1.2 | SNF1 kinase homolog 11 | 201606	9862	58652	239	30	57.6	512	7.01	1514	1	0	1	460.762	919.509	2	919.513	-0.0035	484	490	0	46.98		37	0.0011	K	YLLDIQR	V			10786: Scan 11697 (rt=35.4189) [C:UsersDominiqueDocumentsMascotPSB-330_GEJAEE23614_PRC_7_2p_PSB-330_1.raw]
GSrhino-SNF4 N-starved	1	PSB-330_sample1	E23614_PRC_7_2p_PSB-330_1.raw	2.6.2	2.5.0.0	Araport11plusDE2020	2	AT3G29160.1;AT3G29160.2	AT3G29160	AT3G29160.1 | AKIN11, ATKIN11, KIN11, SNRK1.2 | SNF1 kinase homolog 11 | 201606	9862	58652	239	30	57.6	512	7.01	1515	1	0	1	460.762	919.51	2	919.513	-0.0023	484	490	0	46.97		37	0.0011	K	YLLDIQR	V			10592: Scan 11481 (rt=34.9965) [C:UsersDominiqueDocumentsMascotPSB-330_GEJAEE23614_PRC_7_2p_PSB-330_1.raw]
GSrhino-SNF4 N-starved	1	PSB-330_sample1	E23614_PRC_7_2p_PSB-330_1.raw	2.6.2	2.5.0.0	Araport11plusDE2020	2	AT3G29160.1;AT3G29160.2	AT3G29160	AT3G29160.1 | AKIN11, ATKIN11, KIN11, SNRK1.2 | SNF1 kinase homolog 11 | 201606	9862	58652	239	30	57.6	512	7.01	1516	1	0	1	460.763	919.511	2	919.513	-0.0019	484	490	0	55.17		37	0.00016	K	YLLDIQR	V			10491: Scan 11370 (rt=34.7812) [C:UsersDominiqueDocumentsMascotPSB-330_GEJAEE23614_PRC_7_2p_PSB-330_1.raw]
GSrhino-SNF4 N-starved	1	PSB-330_sample1	E23614_PRC_7_2p_PSB-330_1.raw	2.6.2	2.5.0.0	Araport11plusDE2020	2	AT3G29160.1;AT3G29160.2	AT3G29160	AT3G29160.1 | AKIN11, ATKIN11, KIN11, SNRK1.2 | SNF1 kinase homolog 11 | 201606	9862	58652	239	30	57.6	512	7.01	1518	1	0	1	460.763	919.512	2	919.513	-0.0004	484	490	0	42.73		37	0.0028	K	YLLDIQR	V			11087: Scan 12040 (rt=36.0857) [C:UsersDominiqueDocumentsMascotPSB-330_GEJAEE23614_PRC_7_2p_PSB-330_1.raw]
GSrhino-SNF4 N-starved	1	PSB-330_sample1	E23614_PRC_7_2p_PSB-330_1.raw	2.6.2	2.5.0.0	Araport11plusDE2020	2	AT3G29160.1;AT3G29160.2	AT3G29160	AT3G29160.1 | AKIN11, ATKIN11, KIN11, SNRK1.2 | SNF1 kinase homolog 11 | 201606	9862	58652	239	30	57.6	512	7.01	1519	1	0	1	460.764	919.513	2	919.513	-0.0001	484	490	0	47.44		37	0.00095	K	YLLDIQR	V			10990: Scan 11928 (rt=35.868) [C:UsersDominiqueDocumentsMascotPSB-330_GEJAEE23614_PRC_7_2p_PSB-330_1.raw]
GSrhino-SNF4 N-starved	1	PSB-330_sample1	E23614_PRC_7_2p_PSB-330_1.raw	2.6.2	2.5.0.0	Araport11plusDE2020	2	AT3G29160.1;AT3G29160.2	AT3G29160	AT3G29160.1 | AKIN11, ATKIN11, KIN11, SNRK1.2 | SNF1 kinase homolog 11 | 201606	9862	58652	239	30	57.6	512	7.01	1520	1	0	1	460.764	919.513	2	919.513	0	484	490	0	47.9		37	0.00085	K	YLLDIQR	V			10060: Scan 10883 (rt=33.8399) [C:UsersDominiqueDocumentsMascotPSB-330_GEJAEE23614_PRC_7_2p_PSB-330_1.raw]
GSrhino-SNF4 N-starved	1	PSB-330_sample1	E23614_PRC_7_2p_PSB-330_1.raw	2.6.2	2.5.0.0	Araport11plusDE2020	2	AT3G29160.1;AT3G29160.2	AT3G29160	AT3G29160.1 | AKIN11, ATKIN11, KIN11, SNRK1.2 | SNF1 kinase homolog 11 | 201606	9862	58652	239	30	57.6	512	7.01	1521	1	0	1	460.764	919.513	2	919.513	0.0005	484	490	0	52.01		37	0.00033	K	YLLDIQR	V			10160: Scan 10995 (rt=34.0575) [C:UsersDominiqueDocumentsMascotPSB-330_GEJAEE23614_PRC_7_2p_PSB-330_1.raw]
GSrhino-SNF4 N-starved	1	PSB-330_sample1	E23614_PRC_7_2p_PSB-330_1.raw	2.6.2	2.5.0.0	Araport11plusDE2020	2	AT3G29160.1;AT3G29160.2	AT3G29160	AT3G29160.1 | AKIN11, ATKIN11, KIN11, SNRK1.2 | SNF1 kinase homolog 11 | 201606	9862	58652	239	30	57.6	512	7.01	1522	1	0	1	460.764	919.513	2	919.513	0.0007	484	490	0	46.36		37	0.0012	K	YLLDIQR	V			10354: Scan 11211 (rt=34.4769) [C:UsersDominiqueDocumentsMascotPSB-330_GEJAEE23614_PRC_7_2p_PSB-330_1.raw]
GSrhino-SNF4 N-starved	1	PSB-330_sample1	E23614_PRC_7_2p_PSB-330_1.raw	2.6.2	2.5.0.0	Araport11plusDE2020	2	AT3G29160.1;AT3G29160.2	AT3G29160	AT3G29160.1 | AKIN11, ATKIN11, KIN11, SNRK1.2 | SNF1 kinase homolog 11 | 201606	9862	58652	239	30	57.6	512	7.01	1523	1	0	1	460.764	919.514	2	919.513	0.0017	484	490	0	47.63		37	0.00089	K	YLLDIQR	V			10253: Scan 11103 (rt=34.2665) [C:UsersDominiqueDocumentsMascotPSB-330_GEJAEE23614_PRC_7_2p_PSB-330_1.raw]
GSrhino-SNF4 N-starved	1	PSB-330_sample1	E23614_PRC_7_2p_PSB-330_1.raw	2.6.2	2.5.0.0	Araport11plusDE2020	2	AT3G29160.1;AT3G29160.2	AT3G29160	AT3G29160.1 | AKIN11, ATKIN11, KIN11, SNRK1.2 | SNF1 kinase homolog 11 | 201606	9862	58652	239	30	57.6	512	7.01	1612	1	1	1	464.764	927.514	2	927.514	-0.0003	385	392	1	35.95	22	33	0.006	R	SQVPVDRK	W			92: Scan 488 (rt=12.4529) [C:UsersDominiqueDocumentsMascotPSB-330_GEJAEE23614_PRC_7_2p_PSB-330_1.raw]
GSrhino-SNF4 N-starved	1	PSB-330_sample1	E23614_PRC_7_2p_PSB-330_1.raw	2.6.2	2.5.0.0	Araport11plusDE2020	2	AT3G29160.1;AT3G29160.2	AT3G29160	AT3G29160.1 | AKIN11, ATKIN11, KIN11, SNRK1.2 | SNF1 kinase homolog 11 | 201606	9862	58652	239	30	57.6	512	7.01	1661	1	1	1	465.769	929.523	2	929.526	-0.0025	252	259	0	50.22	23	37	0.00056	R	MLIVDPVK	R	Oxidation (M)	0.20000000.0	9278: Scan 10018 (rt=32.1533) [C:UsersDominiqueDocumentsMascotPSB-330_GEJAEE23614_PRC_7_2p_PSB-330_1.raw]
GSrhino-SNF4 N-starved	1	PSB-330_sample1	E23614_PRC_7_2p_PSB-330_1.raw	2.6.2	2.5.0.0	Araport11plusDE2020	2	AT3G29160.1;AT3G29160.2	AT3G29160	AT3G29160.1 | AKIN11, ATKIN11, KIN11, SNRK1.2 | SNF1 kinase homolog 11 | 201606	9862	58652	239	30	57.6	512	7.01	1662	1	1	1	465.769	929.524	2	929.526	-0.0019	252	259	0	38.62	22	37	0.0081	R	MLIVDPVK	R	Oxidation (M)	0.20000000.0	9384: Scan 10126 (rt=32.3626) [C:UsersDominiqueDocumentsMascotPSB-330_GEJAEE23614_PRC_7_2p_PSB-330_1.raw]
GSrhino-SNF4 N-starved	1	PSB-330_sample1	E23614_PRC_7_2p_PSB-330_1.raw	2.6.2	2.5.0.0	Araport11plusDE2020	2	AT3G29160.1;AT3G29160.2	AT3G29160	AT3G29160.1 | AKIN11, ATKIN11, KIN11, SNRK1.2 | SNF1 kinase homolog 11 | 201606	9862	58652	239	30	57.6	512	7.01	1796	1	0	1	470.76	939.506	2	939.506	-0.0003	472	478	0	49.94	31	34	0.00029	K	FELQLYK	A			11425: Scan 12411 (rt=36.8046) [C:UsersDominiqueDocumentsMascotPSB-330_GEJAEE23614_PRC_7_2p_PSB-330_1.raw]
GSrhino-SNF4 N-starved	1	PSB-330_sample1	E23614_PRC_7_2p_PSB-330_1.raw	2.6.2	2.5.0.0	Araport11plusDE2020	2	AT3G29160.1;AT3G29160.2	AT3G29160	AT3G29160.1 | AKIN11, ATKIN11, KIN11, SNRK1.2 | SNF1 kinase homolog 11 | 201606	9862	58652	239	30	57.6	512	7.01	1797	1	0	1	470.76	939.506	2	939.506	-0.0001	472	478	0	36.87	30	34	0.006	K	FELQLYK	A			11125: Scan 12083 (rt=36.1676) [C:UsersDominiqueDocumentsMascotPSB-330_GEJAEE23614_PRC_7_2p_PSB-330_1.raw]
GSrhino-SNF4 N-starved	1	PSB-330_sample1	E23614_PRC_7_2p_PSB-330_1.raw	2.6.2	2.5.0.0	Araport11plusDE2020	2	AT3G29160.1;AT3G29160.2	AT3G29160	AT3G29160.1 | AKIN11, ATKIN11, KIN11, SNRK1.2 | SNF1 kinase homolog 11 | 201606	9862	58652	239	30	57.6	512	7.01	1799	1	0	1	470.761	939.507	2	939.506	0.0001	472	478	0	45.99		34	0.00073	K	FELQLYK	A			11322: Scan 12303 (rt=36.5918) [C:UsersDominiqueDocumentsMascotPSB-330_GEJAEE23614_PRC_7_2p_PSB-330_1.raw]
GSrhino-SNF4 N-starved	1	PSB-330_sample1	E23614_PRC_7_2p_PSB-330_1.raw	2.6.2	2.5.0.0	Araport11plusDE2020	2	AT3G29160.1;AT3G29160.2	AT3G29160	AT3G29160.1 | AKIN11, ATKIN11, KIN11, SNRK1.2 | SNF1 kinase homolog 11 | 201606	9862	58652	239	30	57.6	512	7.01	1801	1	0	1	470.761	939.507	2	939.506	0.0003	472	478	0	41.64	32	34	0.002	K	FELQLYK	A			11225: Scan 12195 (rt=36.3844) [C:UsersDominiqueDocumentsMascotPSB-330_GEJAEE23614_PRC_7_2p_PSB-330_1.raw]
GSrhino-SNF4 N-starved	1	PSB-330_sample1	E23614_PRC_7_2p_PSB-330_1.raw	2.6.2	2.5.0.0	Araport11plusDE2020	2	AT3G29160.1;AT3G29160.2	AT3G29160	AT3G29160.1 | AKIN11, ATKIN11, KIN11, SNRK1.2 | SNF1 kinase homolog 11 | 201606	9862	58652	239	30	57.6	512	7.01	2009	1	1	1	479.769	957.523	2	957.524	-0.0016	310	317	0	38.88	24	35	0.0047	R	NQVLESLR	N			7568: Scan 8123 (rt=28.4551) [C:UsersDominiqueDocumentsMascotPSB-330_GEJAEE23614_PRC_7_2p_PSB-330_1.raw]
GSrhino-SNF4 N-starved	1	PSB-330_sample1	E23614_PRC_7_2p_PSB-330_1.raw	2.6.2	2.5.0.0	Araport11plusDE2020	2	AT3G29160.1;AT3G29160.2	AT3G29160	AT3G29160.1 | AKIN11, ATKIN11, KIN11, SNRK1.2 | SNF1 kinase homolog 11 | 201606	9862	58652	239	30	57.6	512	7.01	2014	1	1	1	479.769	957.524	2	957.524	-0.0002	310	317	0	41.22	28	36	0.0033	R	NQVLESLR	N			7952: Scan 8542 (rt=29.2915) [C:UsersDominiqueDocumentsMascotPSB-330_GEJAEE23614_PRC_7_2p_PSB-330_1.raw]
GSrhino-SNF4 N-starved	1	PSB-330_sample1	E23614_PRC_7_2p_PSB-330_1.raw	2.6.2	2.5.0.0	Araport11plusDE2020	2	AT3G29160.1;AT3G29160.2	AT3G29160	AT3G29160.1 | AKIN11, ATKIN11, KIN11, SNRK1.2 | SNF1 kinase homolog 11 | 201606	9862	58652	239	30	57.6	512	7.01	2016	1	1	1	479.77	957.525	2	957.524	0.001	310	317	0	38.71	25	36	0.0058	R	NQVLESLR	N			7665: Scan 8229 (rt=28.6659) [C:UsersDominiqueDocumentsMascotPSB-330_GEJAEE23614_PRC_7_2p_PSB-330_1.raw]
GSrhino-SNF4 N-starved	1	PSB-330_sample1	E23614_PRC_7_2p_PSB-330_1.raw	2.6.2	2.5.0.0	Araport11plusDE2020	2	AT3G29160.1;AT3G29160.2	AT3G29160	AT3G29160.1 | AKIN11, ATKIN11, KIN11, SNRK1.2 | SNF1 kinase homolog 11 | 201606	9862	58652	239	30	57.6	512	7.01	2247	1	1	1	488.262	974.51	2	974.511	-0.001	405	412	0	43.57	32	37	0.0027	R	EIMNEVLK	A			9067: Scan 9775 (rt=31.6843) [C:UsersDominiqueDocumentsMascotPSB-330_GEJAEE23614_PRC_7_2p_PSB-330_1.raw]
GSrhino-SNF4 N-starved	1	PSB-330_sample1	E23614_PRC_7_2p_PSB-330_1.raw	2.6.2	2.5.0.0	Araport11plusDE2020	2	AT3G29160.1;AT3G29160.2	AT3G29160	AT3G29160.1 | AKIN11, ATKIN11, KIN11, SNRK1.2 | SNF1 kinase homolog 11 | 201606	9862	58652	239	30	57.6	512	7.01	2552	1	1	1	499.311	996.607	2	996.608	-0.0011	260	267	1	36.92		30	0.0022	K	RITIPEIR	Q			9652: Scan 10425 (rt=32.9486) [C:UsersDominiqueDocumentsMascotPSB-330_GEJAEE23614_PRC_7_2p_PSB-330_1.raw]
GSrhino-SNF4 N-starved	1	PSB-330_sample1	E23614_PRC_7_2p_PSB-330_1.raw	2.6.2	2.5.0.0	Araport11plusDE2020	2	AT3G29160.1;AT3G29160.2	AT3G29160	AT3G29160.1 | AKIN11, ATKIN11, KIN11, SNRK1.2 | SNF1 kinase homolog 11 | 201606	9862	58652	239	30	57.6	512	7.01	2554	1	1	1	499.311	996.607	2	996.608	-0.0006	260	267	1	35.74		30	0.0029	K	RITIPEIR	Q			9461: Scan 10204 (rt=32.5156) [C:UsersDominiqueDocumentsMascotPSB-330_GEJAEE23614_PRC_7_2p_PSB-330_1.raw]
GSrhino-SNF4 N-starved	1	PSB-330_sample1	E23614_PRC_7_2p_PSB-330_1.raw	2.6.2	2.5.0.0	Araport11plusDE2020	2	AT3G29160.1;AT3G29160.2	AT3G29160	AT3G29160.1 | AKIN11, ATKIN11, KIN11, SNRK1.2 | SNF1 kinase homolog 11 | 201606	9862	58652	239	30	57.6	512	7.01	2556	1	1	1	499.311	996.608	2	996.608	0.0003	260	267	1	40.43		30	0.00098	K	RITIPEIR	Q			9555: Scan 10312 (rt=32.731) [C:UsersDominiqueDocumentsMascotPSB-330_GEJAEE23614_PRC_7_2p_PSB-330_1.raw]
GSrhino-SNF4 N-starved	1	PSB-330_sample1	E23614_PRC_7_2p_PSB-330_1.raw	2.6.2	2.5.0.0	Araport11plusDE2020	2	AT3G29160.1;AT3G29160.2	AT3G29160	AT3G29160.1 | AKIN11, ATKIN11, KIN11, SNRK1.2 | SNF1 kinase homolog 11 | 201606	9862	58652	239	30	57.6	512	7.01	3501	1	1	1	535.822	1069.63	2	1069.63	-0.0014	252	260	1	45.83		34	0.00066	R	MLIVDPVKR	I			9066: Scan 9774 (rt=31.683) [C:UsersDominiqueDocumentsMascotPSB-330_GEJAEE23614_PRC_7_2p_PSB-330_1.raw]
GSrhino-SNF4 N-starved	1	PSB-330_sample1	E23614_PRC_7_2p_PSB-330_1.raw	2.6.2	2.5.0.0	Araport11plusDE2020	2	AT3G29160.1;AT3G29160.2	AT3G29160	AT3G29160.1 | AKIN11, ATKIN11, KIN11, SNRK1.2 | SNF1 kinase homolog 11 | 201606	9862	58652	239	30	57.6	512	7.01	3502	1	1	1	535.824	1069.63	2	1069.63	0.0013	252	260	1	45.85		34	0.00068	R	MLIVDPVKR	I			9165: Scan 9886 (rt=31.9003) [C:UsersDominiqueDocumentsMascotPSB-330_GEJAEE23614_PRC_7_2p_PSB-330_1.raw]
GSrhino-SNF4 N-starved	1	PSB-330_sample1	E23614_PRC_7_2p_PSB-330_1.raw	2.6.2	2.5.0.0	Araport11plusDE2020	2	AT3G29160.1;AT3G29160.2	AT3G29160	AT3G29160.1 | AKIN11, ATKIN11, KIN11, SNRK1.2 | SNF1 kinase homolog 11 | 201606	9862	58652	239	30	57.6	512	7.01	3723	1	1	1	542.788	1083.56	2	1083.56	-0.0002	271	278	0	37.07	29	34	0.0062	R	WFQTHLPR	Y			9192: Scan 9918 (rt=31.9602) [C:UsersDominiqueDocumentsMascotPSB-330_GEJAEE23614_PRC_7_2p_PSB-330_1.raw]
GSrhino-SNF4 N-starved	1	PSB-330_sample1	E23614_PRC_7_2p_PSB-330_1.raw	2.6.2	2.5.0.0	Araport11plusDE2020	2	AT3G29160.1;AT3G29160.2	AT3G29160	AT3G29160.1 | AKIN11, ATKIN11, KIN11, SNRK1.2 | SNF1 kinase homolog 11 | 201606	9862	58652	239	30	57.6	512	7.01	3724	1	1	1	542.789	1083.56	2	1083.56	0.0012	271	278	0	55.17	24	35	9.7e-05	R	WFQTHLPR	Y			9091: Scan 9807 (rt=31.7483) [C:UsersDominiqueDocumentsMascotPSB-330_GEJAEE23614_PRC_7_2p_PSB-330_1.raw]
GSrhino-SNF4 N-starved	1	PSB-330_sample1	E23614_PRC_7_2p_PSB-330_1.raw	2.6.2	2.5.0.0	Araport11plusDE2020	2	AT3G29160.1;AT3G29160.2	AT3G29160	AT3G29160.1 | AKIN11, ATKIN11, KIN11, SNRK1.2 | SNF1 kinase homolog 11 | 201606	9862	58652	239	30	57.6	512	7.01	3725	1	1	1	542.789	1083.56	2	1083.56	0.0017	271	278	0	46.28	24	35	0.00075	R	WFQTHLPR	Y			8998: Scan 9696 (rt=31.5337) [C:UsersDominiqueDocumentsMascotPSB-330_GEJAEE23614_PRC_7_2p_PSB-330_1.raw]
GSrhino-SNF4 N-starved	1	PSB-330_sample1	E23614_PRC_7_2p_PSB-330_1.raw	2.6.2	2.5.0.0	Araport11plusDE2020	2	AT3G29160.1;AT3G29160.2	AT3G29160	AT3G29160.1 | AKIN11, ATKIN11, KIN11, SNRK1.2 | SNF1 kinase homolog 11 | 201606	9862	58652	239	30	57.6	512	7.01	3801	1	1	1	545.804	1089.59	2	1089.59	0.0001	36	45	0	68.92	30	37	7.4e-06	K	IAEHVVTGHK	V			731: Scan 1128 (rt=13.862) [C:UsersDominiqueDocumentsMascotPSB-330_GEJAEE23614_PRC_7_2p_PSB-330_1.raw]
GSrhino-SNF4 N-starved	1	PSB-330_sample1	E23614_PRC_7_2p_PSB-330_1.raw	2.6.2	2.5.0.0	Araport11plusDE2020	2	AT3G29160.1;AT3G29160.2	AT3G29160	AT3G29160.1 | AKIN11, ATKIN11, KIN11, SNRK1.2 | SNF1 kinase homolog 11 | 201606	9862	58652	239	30	57.6	512	7.01	3802	1	1	1	545.804	1089.59	2	1089.59	0.0002	36	45	0	58.92	23	37	7.4e-05	K	IAEHVVTGHK	V			928: Scan 1317 (rt=14.2853) [C:UsersDominiqueDocumentsMascotPSB-330_GEJAEE23614_PRC_7_2p_PSB-330_1.raw]
GSrhino-SNF4 N-starved	1	PSB-330_sample1	E23614_PRC_7_2p_PSB-330_1.raw	2.6.2	2.5.0.0	Araport11plusDE2020	2	AT3G29160.1;AT3G29160.2	AT3G29160	AT3G29160.1 | AKIN11, ATKIN11, KIN11, SNRK1.2 | SNF1 kinase homolog 11 | 201606	9862	58652	239	30	57.6	512	7.01	3804	1	1	1	545.804	1089.59	2	1089.59	0.0012	36	45	0	46.27	30	38	0.0016	K	IAEHVVTGHK	V			817: Scan 1221 (rt=14.0744) [C:UsersDominiqueDocumentsMascotPSB-330_GEJAEE23614_PRC_7_2p_PSB-330_1.raw]
GSrhino-SNF4 N-starved	1	PSB-330_sample1	E23614_PRC_7_2p_PSB-330_1.raw	2.6.2	2.5.0.0	Araport11plusDE2020	2	AT3G29160.1;AT3G29160.2	AT3G29160	AT3G29160.1 | AKIN11, ATKIN11, KIN11, SNRK1.2 | SNF1 kinase homolog 11 | 201606	9862	58652	239	30	57.6	512	7.01	5710	1	1	1	611.816	1221.62	2	1221.62	-0.0002	159	169	0	88.51	37	37	7.8e-08	K	IADFGLSNVMR	D			12483: Scan 13601 (rt=39.1453) [C:UsersDominiqueDocumentsMascotPSB-330_GEJAEE23614_PRC_7_2p_PSB-330_1.raw]
GSrhino-SNF4 N-starved	1	PSB-330_sample1	E23614_PRC_7_2p_PSB-330_1.raw	2.6.2	2.5.0.0	Araport11plusDE2020	2	AT3G29160.1;AT3G29160.2	AT3G29160	AT3G29160.1 | AKIN11, ATKIN11, KIN11, SNRK1.2 | SNF1 kinase homolog 11 | 201606	9862	58652	239	30	57.6	512	7.01	5711	1	1	1	611.816	1221.62	2	1221.62	0.0006	159	169	0	45.62	28	37	0.0015	K	IADFGLSNVMR	D			12957: Scan 14135 (rt=40.2149) [C:UsersDominiqueDocumentsMascotPSB-330_GEJAEE23614_PRC_7_2p_PSB-330_1.raw]
GSrhino-SNF4 N-starved	1	PSB-330_sample1	E23614_PRC_7_2p_PSB-330_1.raw	2.6.2	2.5.0.0	Araport11plusDE2020	2	AT3G29160.1;AT3G29160.2	AT3G29160	AT3G29160.1 | AKIN11, ATKIN11, KIN11, SNRK1.2 | SNF1 kinase homolog 11 | 201606	9862	58652	239	30	57.6	512	7.01	5712	1	1	1	611.816	1221.62	2	1221.62	0.0007	159	169	0	72.48	34	37	3.1e-06	K	IADFGLSNVMR	D			12764: Scan 13917 (rt=39.7781) [C:UsersDominiqueDocumentsMascotPSB-330_GEJAEE23614_PRC_7_2p_PSB-330_1.raw]
GSrhino-SNF4 N-starved	1	PSB-330_sample1	E23614_PRC_7_2p_PSB-330_1.raw	2.6.2	2.5.0.0	Araport11plusDE2020	2	AT3G29160.1;AT3G29160.2	AT3G29160	AT3G29160.1 | AKIN11, ATKIN11, KIN11, SNRK1.2 | SNF1 kinase homolog 11 | 201606	9862	58652	239	30	57.6	512	7.01	5713	1	1	1	611.817	1221.62	2	1221.62	0.0008	159	169	0	71.07		37	4.3e-06	K	IADFGLSNVMR	D			13050: Scan 14241 (rt=40.4287) [C:UsersDominiqueDocumentsMascotPSB-330_GEJAEE23614_PRC_7_2p_PSB-330_1.raw]
GSrhino-SNF4 N-starved	1	PSB-330_sample1	E23614_PRC_7_2p_PSB-330_1.raw	2.6.2	2.5.0.0	Araport11plusDE2020	2	AT3G29160.1;AT3G29160.2	AT3G29160	AT3G29160.1 | AKIN11, ATKIN11, KIN11, SNRK1.2 | SNF1 kinase homolog 11 | 201606	9862	58652	239	30	57.6	512	7.01	5714	1	1	1	611.817	1221.62	2	1221.62	0.001	159	169	0	64.69	35	37	1.8e-05	K	IADFGLSNVMR	D			12861: Scan 14026 (rt=39.9952) [C:UsersDominiqueDocumentsMascotPSB-330_GEJAEE23614_PRC_7_2p_PSB-330_1.raw]
GSrhino-SNF4 N-starved	1	PSB-330_sample1	E23614_PRC_7_2p_PSB-330_1.raw	2.6.2	2.5.0.0	Araport11plusDE2020	2	AT3G29160.1;AT3G29160.2	AT3G29160	AT3G29160.1 | AKIN11, ATKIN11, KIN11, SNRK1.2 | SNF1 kinase homolog 11 | 201606	9862	58652	239	30	57.6	512	7.01	5715	1	1	1	611.817	1221.62	2	1221.62	0.0011	159	169	0	83.37	36	37	2.5e-07	K	IADFGLSNVMR	D			12576: Scan 13707 (rt=39.3602) [C:UsersDominiqueDocumentsMascotPSB-330_GEJAEE23614_PRC_7_2p_PSB-330_1.raw]
GSrhino-SNF4 N-starved	1	PSB-330_sample1	E23614_PRC_7_2p_PSB-330_1.raw	2.6.2	2.5.0.0	Araport11plusDE2020	2	AT3G29160.1;AT3G29160.2	AT3G29160	AT3G29160.1 | AKIN11, ATKIN11, KIN11, SNRK1.2 | SNF1 kinase homolog 11 | 201606	9862	58652	239	30	57.6	512	7.01	5716	1	1	1	611.817	1221.62	2	1221.62	0.0012	159	169	0	75.32	36	37	1.6e-06	K	IADFGLSNVMR	D			12667: Scan 13809 (rt=39.5639) [C:UsersDominiqueDocumentsMascotPSB-330_GEJAEE23614_PRC_7_2p_PSB-330_1.raw]
GSrhino-SNF4 N-starved	1	PSB-330_sample1	E23614_PRC_7_2p_PSB-330_1.raw	2.6.2	2.5.0.0	Araport11plusDE2020	2	AT3G29160.1;AT3G29160.2	AT3G29160	AT3G29160.1 | AKIN11, ATKIN11, KIN11, SNRK1.2 | SNF1 kinase homolog 11 | 201606	9862	58652	239	30	57.6	512	7.01	5738	1	1	1	612.318	1222.62	2	1221.62	1.003	159	169	0	41.02	27	36	0.0038	K	IADFGLSNVMR	D			16882: Scan 18432 (rt=49.419) [C:UsersDominiqueDocumentsMascotPSB-330_GEJAEE23614_PRC_7_2p_PSB-330_1.raw]
GSrhino-SNF4 N-starved	1	PSB-330_sample1	E23614_PRC_7_2p_PSB-330_1.raw	2.6.2	2.5.0.0	Araport11plusDE2020	2	AT3G29160.1;AT3G29160.2	AT3G29160	AT3G29160.1 | AKIN11, ATKIN11, KIN11, SNRK1.2 | SNF1 kinase homolog 11 | 201606	9862	58652	239	30	57.6	512	7.01	5963	1	1	1	619.813	1237.61	2	1237.61	-0.0007	159	169	0	45.94	22	37	0.0013	K	IADFGLSNVMR	D	Oxidation (M)	0.00000000020.0	10444: Scan 11314 (rt=34.6749) [C:UsersDominiqueDocumentsMascotPSB-330_GEJAEE23614_PRC_7_2p_PSB-330_1.raw]
GSrhino-SNF4 N-starved	1	PSB-330_sample1	E23614_PRC_7_2p_PSB-330_1.raw	2.6.2	2.5.0.0	Araport11plusDE2020	2	AT3G29160.1;AT3G29160.2	AT3G29160	AT3G29160.1 | AKIN11, ATKIN11, KIN11, SNRK1.2 | SNF1 kinase homolog 11 | 201606	9862	58652	239	30	57.6	512	7.01	5964	1	1	1	619.813	1237.61	2	1237.61	-0.0003	159	169	0	65.86	24	37	1.3e-05	K	IADFGLSNVMR	D	Oxidation (M)	0.00000000020.0	10348: Scan 11205 (rt=34.4654) [C:UsersDominiqueDocumentsMascotPSB-330_GEJAEE23614_PRC_7_2p_PSB-330_1.raw]
GSrhino-SNF4 N-starved	1	PSB-330_sample1	E23614_PRC_7_2p_PSB-330_1.raw	2.6.2	2.5.0.0	Araport11plusDE2020	2	AT3G29160.1;AT3G29160.2	AT3G29160	AT3G29160.1 | AKIN11, ATKIN11, KIN11, SNRK1.2 | SNF1 kinase homolog 11 | 201606	9862	58652	239	30	57.6	512	7.01	5965	1	1	1	619.814	1237.61	2	1237.61	0.0005	159	169	0	44.93	22	37	0.0017	K	IADFGLSNVMR	D	Oxidation (M)	0.00000000020.0	10251: Scan 11100 (rt=34.2588) [C:UsersDominiqueDocumentsMascotPSB-330_GEJAEE23614_PRC_7_2p_PSB-330_1.raw]
GSrhino-SNF4 N-starved	1	PSB-330_sample1	E23614_PRC_7_2p_PSB-330_1.raw	2.6.2	2.5.0.0	Araport11plusDE2020	2	AT3G29160.1;AT3G29160.2	AT3G29160	AT3G29160.1 | AKIN11, ATKIN11, KIN11, SNRK1.2 | SNF1 kinase homolog 11 | 201606	9862	58652	239	30	57.6	512	7.01	6853	1	1	0	650.327	1298.64	2	1298.64	-0.0009	102	112	0	40.46	22	35	0.0033	K	SGELFDYIVEK	G			17025: Scan 18635 (rt=50.0035) [C:UsersDominiqueDocumentsMascotPSB-330_GEJAEE23614_PRC_7_2p_PSB-330_1.raw]
GSrhino-SNF4 N-starved	1	PSB-330_sample1	E23614_PRC_7_2p_PSB-330_1.raw	2.6.2	2.5.0.0	Araport11plusDE2020	2	AT3G29160.1;AT3G29160.2	AT3G29160	AT3G29160.1 | AKIN11, ATKIN11, KIN11, SNRK1.2 | SNF1 kinase homolog 11 | 201606	9862	58652	239	30	57.6	512	7.01	6854	1	1	0	650.327	1298.64	2	1298.64	-0.0002	102	112	0	55.47	33	35	0.00011	K	SGELFDYIVEK	G			13200: Scan 14409 (rt=40.7696) [C:UsersDominiqueDocumentsMascotPSB-330_GEJAEE23614_PRC_7_2p_PSB-330_1.raw]
GSrhino-SNF4 N-starved	1	PSB-330_sample1	E23614_PRC_7_2p_PSB-330_1.raw	2.6.2	2.5.0.0	Araport11plusDE2020	2	AT3G29160.1;AT3G29160.2	AT3G29160	AT3G29160.1 | AKIN11, ATKIN11, KIN11, SNRK1.2 | SNF1 kinase homolog 11 | 201606	9862	58652	239	30	57.6	512	7.01	6855	1	1	0	650.327	1298.64	2	1298.64	0	102	112	0	52.05	32	35	0.00024	K	SGELFDYIVEK	G			13109: Scan 14307 (rt=40.5613) [C:UsersDominiqueDocumentsMascotPSB-330_GEJAEE23614_PRC_7_2p_PSB-330_1.raw]
GSrhino-SNF4 N-starved	1	PSB-330_sample1	E23614_PRC_7_2p_PSB-330_1.raw	2.6.2	2.5.0.0	Araport11plusDE2020	2	AT3G29160.1;AT3G29160.2	AT3G29160	AT3G29160.1 | AKIN11, ATKIN11, KIN11, SNRK1.2 | SNF1 kinase homolog 11 | 201606	9862	58652	239	30	57.6	512	7.01	6857	1	1	0	650.327	1298.64	2	1298.64	0.0002	102	112	0	55.5	32	35	0.00011	K	SGELFDYIVEK	G			13381: Scan 14614 (rt=41.1951) [C:UsersDominiqueDocumentsMascotPSB-330_GEJAEE23614_PRC_7_2p_PSB-330_1.raw]
GSrhino-SNF4 N-starved	1	PSB-330_sample1	E23614_PRC_7_2p_PSB-330_1.raw	2.6.2	2.5.0.0	Araport11plusDE2020	2	AT3G29160.1;AT3G29160.2	AT3G29160	AT3G29160.1 | AKIN11, ATKIN11, KIN11, SNRK1.2 | SNF1 kinase homolog 11 | 201606	9862	58652	239	30	57.6	512	7.01	6858	1	1	0	650.327	1298.64	2	1298.64	0.0003	102	112	0	67.57	32	35	6.6e-06	K	SGELFDYIVEK	G			13016: Scan 14205 (rt=40.3561) [C:UsersDominiqueDocumentsMascotPSB-330_GEJAEE23614_PRC_7_2p_PSB-330_1.raw]
GSrhino-SNF4 N-starved	1	PSB-330_sample1	E23614_PRC_7_2p_PSB-330_1.raw	2.6.2	2.5.0.0	Araport11plusDE2020	2	AT3G29160.1;AT3G29160.2	AT3G29160	AT3G29160.1 | AKIN11, ATKIN11, KIN11, SNRK1.2 | SNF1 kinase homolog 11 | 201606	9862	58652	239	30	57.6	512	7.01	6859	1	1	0	650.327	1298.64	2	1298.64	0.0004	102	112	0	46.11	26	35	0.00093	K	SGELFDYIVEK	G			13611: Scan 14883 (rt=41.7393) [C:UsersDominiqueDocumentsMascotPSB-330_GEJAEE23614_PRC_7_2p_PSB-330_1.raw]
GSrhino-SNF4 N-starved	1	PSB-330_sample1	E23614_PRC_7_2p_PSB-330_1.raw	2.6.2	2.5.0.0	Araport11plusDE2020	2	AT3G29160.1;AT3G29160.2	AT3G29160	AT3G29160.1 | AKIN11, ATKIN11, KIN11, SNRK1.2 | SNF1 kinase homolog 11 | 201606	9862	58652	239	30	57.6	512	7.01	6860	1	1	0	650.327	1298.64	2	1298.64	0.0005	102	112	0	50.5	29	35	0.00034	K	SGELFDYIVEK	G			13289: Scan 14511 (rt=40.9783) [C:UsersDominiqueDocumentsMascotPSB-330_GEJAEE23614_PRC_7_2p_PSB-330_1.raw]
GSrhino-SNF4 N-starved	1	PSB-330_sample1	E23614_PRC_7_2p_PSB-330_1.raw	2.6.2	2.5.0.0	Araport11plusDE2020	2	AT3G29160.1;AT3G29160.2	AT3G29160	AT3G29160.1 | AKIN11, ATKIN11, KIN11, SNRK1.2 | SNF1 kinase homolog 11 | 201606	9862	58652	239	30	57.6	512	7.01	6861	1	1	0	650.327	1298.64	2	1298.64	0.0008	102	112	0	49.2	25	35	0.00044	K	SGELFDYIVEK	G			13705: Scan 14985 (rt=41.9544) [C:UsersDominiqueDocumentsMascotPSB-330_GEJAEE23614_PRC_7_2p_PSB-330_1.raw]
GSrhino-SNF4 N-starved	1	PSB-330_sample1	E23614_PRC_7_2p_PSB-330_1.raw	2.6.2	2.5.0.0	Araport11plusDE2020	2	AT3G29160.1;AT3G29160.2	AT3G29160	AT3G29160.1 | AKIN11, ATKIN11, KIN11, SNRK1.2 | SNF1 kinase homolog 11 | 201606	9862	58652	239	30	57.6	512	7.01	6862	1	1	0	650.329	1298.64	2	1298.64	0.0042	102	112	0	39.95	22	35	0.0038	K	SGELFDYIVEK	G			16858: Scan 18403 (rt=49.3518) [C:UsersDominiqueDocumentsMascotPSB-330_GEJAEE23614_PRC_7_2p_PSB-330_1.raw]
GSrhino-SNF4 N-starved	1	PSB-330_sample1	E23614_PRC_7_2p_PSB-330_1.raw	2.6.2	2.5.0.0	Araport11plusDE2020	2	AT3G29160.1;AT3G29160.2	AT3G29160	AT3G29160.1 | AKIN11, ATKIN11, KIN11, SNRK1.2 | SNF1 kinase homolog 11 | 201606	9862	58652	239	30	57.6	512	7.01	7889	1	1	1	686.865	1371.71	2	1371.72	-0.0012	393	404	0	100.74	30	36	4.1e-09	K	WALGLQSHAHPR	E			7953: Scan 8543 (rt=29.2928) [C:UsersDominiqueDocumentsMascotPSB-330_GEJAEE23614_PRC_7_2p_PSB-330_1.raw]
GSrhino-SNF4 N-starved	1	PSB-330_sample1	E23614_PRC_7_2p_PSB-330_1.raw	2.6.2	2.5.0.0	Araport11plusDE2020	2	AT3G29160.1;AT3G29160.2	AT3G29160	AT3G29160.1 | AKIN11, ATKIN11, KIN11, SNRK1.2 | SNF1 kinase homolog 11 | 201606	9862	58652	239	30	57.6	512	7.01	7890	1	1	1	458.246	1371.72	3	1371.72	-0.0006	393	404	0	53.41	23	36	0.00022	K	WALGLQSHAHPR	E			8019: Scan 8614 (rt=29.4331) [C:UsersDominiqueDocumentsMascotPSB-330_GEJAEE23614_PRC_7_2p_PSB-330_1.raw]
GSrhino-SNF4 N-starved	1	PSB-330_sample1	E23614_PRC_7_2p_PSB-330_1.raw	2.6.2	2.5.0.0	Araport11plusDE2020	2	AT3G29160.1;AT3G29160.2	AT3G29160	AT3G29160.1 | AKIN11, ATKIN11, KIN11, SNRK1.2 | SNF1 kinase homolog 11 | 201606	9862	58652	239	30	57.6	512	7.01	7891	1	1	1	458.246	1371.72	3	1371.72	0.0003	393	404	0	41.92	22	37	0.0034	K	WALGLQSHAHPR	E			7923: Scan 8509 (rt=29.2233) [C:UsersDominiqueDocumentsMascotPSB-330_GEJAEE23614_PRC_7_2p_PSB-330_1.raw]
GSrhino-SNF4 N-starved	1	PSB-330_sample1	E23614_PRC_7_2p_PSB-330_1.raw	2.6.2	2.5.0.0	Araport11plusDE2020	2	AT3G29160.1;AT3G29160.2	AT3G29160	AT3G29160.1 | AKIN11, ATKIN11, KIN11, SNRK1.2 | SNF1 kinase homolog 11 | 201606	9862	58652	239	30	57.6	512	7.01	7892	1	1	1	686.866	1371.72	2	1371.72	0.001	393	404	0	85.07	27	37	1.6e-07	K	WALGLQSHAHPR	E			8057: Scan 8653 (rt=29.5073) [C:UsersDominiqueDocumentsMascotPSB-330_GEJAEE23614_PRC_7_2p_PSB-330_1.raw]
GSrhino-SNF4 N-starved	1	PSB-330_sample1	E23614_PRC_7_2p_PSB-330_1.raw	2.6.2	2.5.0.0	Araport11plusDE2020	2	AT3G29160.1;AT3G29160.2	AT3G29160	AT3G29160.1 | AKIN11, ATKIN11, KIN11, SNRK1.2 | SNF1 kinase homolog 11 | 201606	9862	58652	239	30	57.6	512	7.01	8412	1	1	1	706.89	1411.77	2	1411.77	-0.0015	143	154	1	57.62	26	35	6.8e-05	R	DLKPENLLLDSR	C			12071: Scan 13132 (rt=38.2191) [C:UsersDominiqueDocumentsMascotPSB-330_GEJAEE23614_PRC_7_2p_PSB-330_1.raw]
GSrhino-SNF4 N-starved	1	PSB-330_sample1	E23614_PRC_7_2p_PSB-330_1.raw	2.6.2	2.5.0.0	Araport11plusDE2020	2	AT3G29160.1;AT3G29160.2	AT3G29160	AT3G29160.1 | AKIN11, ATKIN11, KIN11, SNRK1.2 | SNF1 kinase homolog 11 | 201606	9862	58652	239	30	57.6	512	7.01	8419	1	1	1	706.891	1411.77	2	1411.77	0	143	154	1	48.23	26	36	0.00063	R	DLKPENLLLDSR	C			11587: Scan 12591 (rt=37.1545) [C:UsersDominiqueDocumentsMascotPSB-330_GEJAEE23614_PRC_7_2p_PSB-330_1.raw]
GSrhino-SNF4 N-starved	1	PSB-330_sample1	E23614_PRC_7_2p_PSB-330_1.raw	2.6.2	2.5.0.0	Araport11plusDE2020	2	AT3G29160.1;AT3G29160.2	AT3G29160	AT3G29160.1 | AKIN11, ATKIN11, KIN11, SNRK1.2 | SNF1 kinase homolog 11 | 201606	9862	58652	239	30	57.6	512	7.01	8420	1	1	1	706.891	1411.77	2	1411.77	0.0001	143	154	1	41.08	26	36	0.0033	R	DLKPENLLLDSR	C			12165: Scan 13240 (rt=38.4359) [C:UsersDominiqueDocumentsMascotPSB-330_GEJAEE23614_PRC_7_2p_PSB-330_1.raw]
GSrhino-SNF4 N-starved	1	PSB-330_sample1	E23614_PRC_7_2p_PSB-330_1.raw	2.6.2	2.5.0.0	Araport11plusDE2020	2	AT3G29160.1;AT3G29160.2	AT3G29160	AT3G29160.1 | AKIN11, ATKIN11, KIN11, SNRK1.2 | SNF1 kinase homolog 11 | 201606	9862	58652	239	30	57.6	512	7.01	8421	1	1	1	706.891	1411.77	2	1411.77	0.0007	143	154	1	73.32	30	36	1.9e-06	R	DLKPENLLLDSR	C			11782: Scan 12808 (rt=37.5816) [C:UsersDominiqueDocumentsMascotPSB-330_GEJAEE23614_PRC_7_2p_PSB-330_1.raw]
GSrhino-SNF4 N-starved	1	PSB-330_sample1	E23614_PRC_7_2p_PSB-330_1.raw	2.6.2	2.5.0.0	Araport11plusDE2020	2	AT3G29160.1;AT3G29160.2	AT3G29160	AT3G29160.1 | AKIN11, ATKIN11, KIN11, SNRK1.2 | SNF1 kinase homolog 11 | 201606	9862	58652	239	30	57.6	512	7.01	8424	1	1	1	706.891	1411.77	2	1411.77	0.001	143	154	1	43.7	24	36	0.0017	R	DLKPENLLLDSR	C			12259: Scan 13351 (rt=38.6592) [C:UsersDominiqueDocumentsMascotPSB-330_GEJAEE23614_PRC_7_2p_PSB-330_1.raw]
GSrhino-SNF4 N-starved	1	PSB-330_sample1	E23614_PRC_7_2p_PSB-330_1.raw	2.6.2	2.5.0.0	Araport11plusDE2020	2	AT3G29160.1;AT3G29160.2	AT3G29160	AT3G29160.1 | AKIN11, ATKIN11, KIN11, SNRK1.2 | SNF1 kinase homolog 11 | 201606	9862	58652	239	30	57.6	512	7.01	8425	1	1	1	706.891	1411.77	2	1411.77	0.0011	143	154	1	66.17	26	36	9.7e-06	R	DLKPENLLLDSR	C			11876: Scan 12915 (rt=37.7973) [C:UsersDominiqueDocumentsMascotPSB-330_GEJAEE23614_PRC_7_2p_PSB-330_1.raw]
GSrhino-SNF4 N-starved	1	PSB-330_sample1	E23614_PRC_7_2p_PSB-330_1.raw	2.6.2	2.5.0.0	Araport11plusDE2020	2	AT3G29160.1;AT3G29160.2	AT3G29160	AT3G29160.1 | AKIN11, ATKIN11, KIN11, SNRK1.2 | SNF1 kinase homolog 11 | 201606	9862	58652	239	30	57.6	512	7.01	8426	1	1	1	706.892	1411.77	2	1411.77	0.0015	143	154	1	38.35	29	35	0.0058	R	DLKPENLLLDSR	C			11975: Scan 13024 (rt=38.0088) [C:UsersDominiqueDocumentsMascotPSB-330_GEJAEE23614_PRC_7_2p_PSB-330_1.raw]
GSrhino-SNF4 N-starved	1	PSB-330_sample1	E23614_PRC_7_2p_PSB-330_1.raw	2.6.2	2.5.0.0	Araport11plusDE2020	2	AT3G29160.1;AT3G29160.2	AT3G29160	AT3G29160.1 | AKIN11, ATKIN11, KIN11, SNRK1.2 | SNF1 kinase homolog 11 | 201606	9862	58652	239	30	57.6	512	7.01	8428	1	1	1	706.892	1411.77	2	1411.77	0.0018	143	154	1	67.4	26	35	7.1e-06	R	DLKPENLLLDSR	C			11489: Scan 12484 (rt=36.9461) [C:UsersDominiqueDocumentsMascotPSB-330_GEJAEE23614_PRC_7_2p_PSB-330_1.raw]
GSrhino-SNF4 N-starved	1	PSB-330_sample1	E23614_PRC_7_2p_PSB-330_1.raw	2.6.2	2.5.0.0	Araport11plusDE2020	2	AT3G29160.1;AT3G29160.2	AT3G29160	AT3G29160.1 | AKIN11, ATKIN11, KIN11, SNRK1.2 | SNF1 kinase homolog 11 | 201606	9862	58652	239	30	57.6	512	7.01	8430	1	1	1	706.892	1411.77	2	1411.77	0.0024	143	154	1	67.68	24	35	6.5e-06	R	DLKPENLLLDSR	C			11686: Scan 12700 (rt=37.3676) [C:UsersDominiqueDocumentsMascotPSB-330_GEJAEE23614_PRC_7_2p_PSB-330_1.raw]
GSrhino-SNF4 N-starved	1	PSB-330_sample1	E23614_PRC_7_2p_PSB-330_1.raw	2.6.2	2.5.0.0	Araport11plusDE2020	2	AT3G29160.1;AT3G29160.2	AT3G29160	AT3G29160.1 | AKIN11, ATKIN11, KIN11, SNRK1.2 | SNF1 kinase homolog 11 | 201606	9862	58652	239	30	57.6	512	7.01	9700	1	1	1	759.394	1516.77	2	1516.78	-0.0049	279	292	0	58.46	25	36	7e-05	R	YLAVSPPDTVEQAK	K			9319: Scan 10059 (rt=32.2324) [C:UsersDominiqueDocumentsMascotPSB-330_GEJAEE23614_PRC_7_2p_PSB-330_1.raw]
GSrhino-SNF4 N-starved	1	PSB-330_sample1	E23614_PRC_7_2p_PSB-330_1.raw	2.6.2	2.5.0.0	Araport11plusDE2020	2	AT3G29160.1;AT3G29160.2	AT3G29160	AT3G29160.1 | AKIN11, ATKIN11, KIN11, SNRK1.2 | SNF1 kinase homolog 11 | 201606	9862	58652	239	30	57.6	512	7.01	9701	1	1	1	759.394	1516.77	2	1516.78	-0.0044	279	292	0	41.67	23	36	0.0033	R	YLAVSPPDTVEQAK	K			9713: Scan 10491 (rt=33.0773) [C:UsersDominiqueDocumentsMascotPSB-330_GEJAEE23614_PRC_7_2p_PSB-330_1.raw]
GSrhino-SNF4 N-starved	1	PSB-330_sample1	E23614_PRC_7_2p_PSB-330_1.raw	2.6.2	2.5.0.0	Araport11plusDE2020	2	AT3G29160.1;AT3G29160.2	AT3G29160	AT3G29160.1 | AKIN11, ATKIN11, KIN11, SNRK1.2 | SNF1 kinase homolog 11 | 201606	9862	58652	239	30	57.6	512	7.01	9702	1	1	1	759.395	1516.77	2	1516.78	-0.0027	279	292	0	52.05	29	36	0.00031	R	YLAVSPPDTVEQAK	K			9217: Scan 9946 (rt=32.0152) [C:UsersDominiqueDocumentsMascotPSB-330_GEJAEE23614_PRC_7_2p_PSB-330_1.raw]
GSrhino-SNF4 N-starved	1	PSB-330_sample1	E23614_PRC_7_2p_PSB-330_1.raw	2.6.2	2.5.0.0	Araport11plusDE2020	2	AT3G29160.1;AT3G29160.2	AT3G29160	AT3G29160.1 | AKIN11, ATKIN11, KIN11, SNRK1.2 | SNF1 kinase homolog 11 | 201606	9862	58652	239	30	57.6	512	7.01	9703	1	1	1	759.395	1516.78	2	1516.78	-0.0022	279	292	0	66.75	25	36	1.1e-05	R	YLAVSPPDTVEQAK	K			9424: Scan 10167 (rt=32.444) [C:UsersDominiqueDocumentsMascotPSB-330_GEJAEE23614_PRC_7_2p_PSB-330_1.raw]
GSrhino-SNF4 N-starved	1	PSB-330_sample1	E23614_PRC_7_2p_PSB-330_1.raw	2.6.2	2.5.0.0	Araport11plusDE2020	2	AT3G29160.1;AT3G29160.2	AT3G29160	AT3G29160.1 | AKIN11, ATKIN11, KIN11, SNRK1.2 | SNF1 kinase homolog 11 | 201606	9862	58652	239	30	57.6	512	7.01	9704	1	1	1	759.395	1516.78	2	1516.78	-0.002	279	292	0	43.16	24	36	0.0024	R	YLAVSPPDTVEQAK	K			9613: Scan 10383 (rt=32.8682) [C:UsersDominiqueDocumentsMascotPSB-330_GEJAEE23614_PRC_7_2p_PSB-330_1.raw]
GSrhino-SNF4 N-starved	1	PSB-330_sample1	E23614_PRC_7_2p_PSB-330_1.raw	2.6.2	2.5.0.0	Araport11plusDE2020	2	AT3G29160.1;AT3G29160.2	AT3G29160	AT3G29160.1 | AKIN11, ATKIN11, KIN11, SNRK1.2 | SNF1 kinase homolog 11 | 201606	9862	58652	239	30	57.6	512	7.01	9705	1	1	1	759.395	1516.78	2	1516.78	-0.0017	279	292	0	47.07	24	36	0.00096	R	YLAVSPPDTVEQAK	K			9523: Scan 10275 (rt=32.6587) [C:UsersDominiqueDocumentsMascotPSB-330_GEJAEE23614_PRC_7_2p_PSB-330_1.raw]
GSrhino-SNF4 N-starved	1	PSB-330_sample1	E23614_PRC_7_2p_PSB-330_1.raw	2.6.2	2.5.0.0	Araport11plusDE2020	2	AT3G29160.1;AT3G29160.2	AT3G29160	AT3G29160.1 | AKIN11, ATKIN11, KIN11, SNRK1.2 | SNF1 kinase homolog 11 | 201606	9862	58652	239	30	57.6	512	7.01	9707	1	1	1	759.395	1516.78	2	1516.78	-0.0011	279	292	0	59.97	25	36	4.9e-05	R	YLAVSPPDTVEQAK	K			9902: Scan 10707 (rt=33.5026) [C:UsersDominiqueDocumentsMascotPSB-330_GEJAEE23614_PRC_7_2p_PSB-330_1.raw]
GSrhino-SNF4 N-starved	1	PSB-330_sample1	E23614_PRC_7_2p_PSB-330_1.raw	2.6.2	2.5.0.0	Araport11plusDE2020	2	AT3G29160.1;AT3G29160.2	AT3G29160	AT3G29160.1 | AKIN11, ATKIN11, KIN11, SNRK1.2 | SNF1 kinase homolog 11 | 201606	9862	58652	239	30	57.6	512	7.01	9708	1	1	1	759.395	1516.78	2	1516.78	-0.001	279	292	0	43.75	23	36	0.002	R	YLAVSPPDTVEQAK	K			9807: Scan 10599 (rt=33.2923) [C:UsersDominiqueDocumentsMascotPSB-330_GEJAEE23614_PRC_7_2p_PSB-330_1.raw]
GSrhino-SNF4 N-starved	1	PSB-330_sample1	E23614_PRC_7_2p_PSB-330_1.raw	2.6.2	2.5.0.0	Araport11plusDE2020	2	AT3G29160.1;AT3G29160.2	AT3G29160	AT3G29160.1 | AKIN11, ATKIN11, KIN11, SNRK1.2 | SNF1 kinase homolog 11 | 201606	9862	58652	239	30	57.6	512	7.01	9709	1	1	1	759.395	1516.78	2	1516.78	-0.0009	279	292	0	52.95	23	36	0.00024	R	YLAVSPPDTVEQAK	K			10118: Scan 10948 (rt=33.9659) [C:UsersDominiqueDocumentsMascotPSB-330_GEJAEE23614_PRC_7_2p_PSB-330_1.raw]
GSrhino-SNF4 N-starved	1	PSB-330_sample1	E23614_PRC_7_2p_PSB-330_1.raw	2.6.2	2.5.0.0	Araport11plusDE2020	2	AT3G29160.1;AT3G29160.2	AT3G29160	AT3G29160.1 | AKIN11, ATKIN11, KIN11, SNRK1.2 | SNF1 kinase homolog 11 | 201606	9862	58652	239	30	57.6	512	7.01	9710	1	1	1	759.396	1516.78	2	1516.78	0.0011	279	292	0	65.56	25	37	1.5e-05	R	YLAVSPPDTVEQAK	K			10014: Scan 10830 (rt=33.7368) [C:UsersDominiqueDocumentsMascotPSB-330_GEJAEE23614_PRC_7_2p_PSB-330_1.raw]
GSrhino-SNF4 N-starved	1	PSB-330_sample1	E23614_PRC_7_2p_PSB-330_1.raw	2.6.2	2.5.0.0	Araport11plusDE2020	2	AT3G29160.1;AT3G29160.2	AT3G29160	AT3G29160.1 | AKIN11, ATKIN11, KIN11, SNRK1.2 | SNF1 kinase homolog 11 | 201606	9862	58652	239	30	57.6	512	7.01	10089	1	1	1	776.392	1550.77	2	1550.77	-0.0028	8	21	0	71.57	24	37	3.6e-06	R	FGNNGVESILPNYK	L			11833: Scan 12864 (rt=37.6925) [C:UsersDominiqueDocumentsMascotPSB-330_GEJAEE23614_PRC_7_2p_PSB-330_1.raw]
GSrhino-SNF4 N-starved	1	PSB-330_sample1	E23614_PRC_7_2p_PSB-330_1.raw	2.6.2	2.5.0.0	Araport11plusDE2020	2	AT3G29160.1;AT3G29160.2	AT3G29160	AT3G29160.1 | AKIN11, ATKIN11, KIN11, SNRK1.2 | SNF1 kinase homolog 11 | 201606	9862	58652	239	30	57.6	512	7.01	10090	1	1	1	776.394	1550.77	2	1550.77	0.0008	8	21	0	91.22	33	37	4.3e-08	R	FGNNGVESILPNYK	L			11926: Scan 12969 (rt=37.903) [C:UsersDominiqueDocumentsMascotPSB-330_GEJAEE23614_PRC_7_2p_PSB-330_1.raw]
GSrhino-SNF4 N-starved	1	PSB-330_sample1	E23614_PRC_7_2p_PSB-330_1.raw	2.6.2	2.5.0.0	Araport11plusDE2020	2	AT3G29160.1;AT3G29160.2	AT3G29160	AT3G29160.1 | AKIN11, ATKIN11, KIN11, SNRK1.2 | SNF1 kinase homolog 11 | 201606	9862	58652	239	30	57.6	512	7.01	10439	1	1	1	794.407	1586.8	2	1586.81	-0.005	232	246	0	68.05	30	36	7.5e-06	K	GGIYTLPSHLSSEAR	D			9691: Scan 10467 (rt=33.0302) [C:UsersDominiqueDocumentsMascotPSB-330_GEJAEE23614_PRC_7_2p_PSB-330_1.raw]
GSrhino-SNF4 N-starved	1	PSB-330_sample1	E23614_PRC_7_2p_PSB-330_1.raw	2.6.2	2.5.0.0	Araport11plusDE2020	2	AT3G29160.1;AT3G29160.2	AT3G29160	AT3G29160.1 | AKIN11, ATKIN11, KIN11, SNRK1.2 | SNF1 kinase homolog 11 | 201606	9862	58652	239	30	57.6	512	7.01	10440	1	1	1	794.408	1586.8	2	1586.81	-0.0043	232	246	0	71.28	33	36	3.7e-06	K	GGIYTLPSHLSSEAR	D			9782: Scan 10569 (rt=33.2339) [C:UsersDominiqueDocumentsMascotPSB-330_GEJAEE23614_PRC_7_2p_PSB-330_1.raw]
GSrhino-SNF4 N-starved	1	PSB-330_sample1	E23614_PRC_7_2p_PSB-330_1.raw	2.6.2	2.5.0.0	Araport11plusDE2020	2	AT3G29160.1;AT3G29160.2	AT3G29160	AT3G29160.1 | AKIN11, ATKIN11, KIN11, SNRK1.2 | SNF1 kinase homolog 11 | 201606	9862	58652	239	30	57.6	512	7.01	10441	1	1	1	794.409	1586.8	2	1586.81	-0.0024	232	246	0	62.15	32	37	3.1e-05	K	GGIYTLPSHLSSEAR	D			9876: Scan 10677 (rt=33.4447) [C:UsersDominiqueDocumentsMascotPSB-330_GEJAEE23614_PRC_7_2p_PSB-330_1.raw]
GSrhino-SNF4 N-starved	1	PSB-330_sample1	E23614_PRC_7_2p_PSB-330_1.raw	2.6.2	2.5.0.0	Araport11plusDE2020	2	AT3G29160.1;AT3G29160.2	AT3G29160	AT3G29160.1 | AKIN11, ATKIN11, KIN11, SNRK1.2 | SNF1 kinase homolog 11 | 201606	9862	58652	239	30	57.6	512	7.01	10442	1	1	1	794.409	1586.8	2	1586.81	-0.0023	232	246	0	71.86	27	37	3.3e-06	K	GGIYTLPSHLSSEAR	D			9591: Scan 10356 (rt=32.8145) [C:UsersDominiqueDocumentsMascotPSB-330_GEJAEE23614_PRC_7_2p_PSB-330_1.raw]
GSrhino-SNF4 N-starved	1	PSB-330_sample1	E23614_PRC_7_2p_PSB-330_1.raw	2.6.2	2.5.0.0	Araport11plusDE2020	2	AT3G29160.1;AT3G29160.2	AT3G29160	AT3G29160.1 | AKIN11, ATKIN11, KIN11, SNRK1.2 | SNF1 kinase homolog 11 | 201606	9862	58652	239	30	57.6	512	7.01	10443	1	1	1	529.942	1586.8	3	1586.81	-0.002	232	246	0	64.93	26	36	1.6e-05	K	GGIYTLPSHLSSEAR	D			9787: Scan 10575 (rt=33.2458) [C:UsersDominiqueDocumentsMascotPSB-330_GEJAEE23614_PRC_7_2p_PSB-330_1.raw]
GSrhino-SNF4 N-starved	1	PSB-330_sample1	E23614_PRC_7_2p_PSB-330_1.raw	2.6.2	2.5.0.0	Araport11plusDE2020	2	AT3G29160.1;AT3G29160.2	AT3G29160	AT3G29160.1 | AKIN11, ATKIN11, KIN11, SNRK1.2 | SNF1 kinase homolog 11 | 201606	9862	58652	239	30	57.6	512	7.01	10444	1	1	1	529.942	1586.8	3	1586.81	-0.0015	232	246	0	59.82	27	36	5.1e-05	K	GGIYTLPSHLSSEAR	D			9881: Scan 10683 (rt=33.4562) [C:UsersDominiqueDocumentsMascotPSB-330_GEJAEE23614_PRC_7_2p_PSB-330_1.raw]
GSrhino-SNF4 N-starved	1	PSB-330_sample1	E23614_PRC_7_2p_PSB-330_1.raw	2.6.2	2.5.0.0	Araport11plusDE2020	2	AT3G29160.1;AT3G29160.2	AT3G29160	AT3G29160.1 | AKIN11, ATKIN11, KIN11, SNRK1.2 | SNF1 kinase homolog 11 | 201606	9862	58652	239	30	57.6	512	7.01	10445	1	1	1	529.942	1586.8	3	1586.81	-0.0013	232	246	0	54.86	25	36	0.00016	K	GGIYTLPSHLSSEAR	D			9697: Scan 10473 (rt=33.0423) [C:UsersDominiqueDocumentsMascotPSB-330_GEJAEE23614_PRC_7_2p_PSB-330_1.raw]
GSrhino-SNF4 N-starved	1	PSB-330_sample1	E23614_PRC_7_2p_PSB-330_1.raw	2.6.2	2.5.0.0	Araport11plusDE2020	2	AT3G29160.1;AT3G29160.2	AT3G29160	AT3G29160.1 | AKIN11, ATKIN11, KIN11, SNRK1.2 | SNF1 kinase homolog 11 | 201606	9862	58652	239	30	57.6	512	7.01	10446	1	1	1	794.409	1586.8	2	1586.81	-0.001	232	246	0	73.95	28	36	1.9e-06	K	GGIYTLPSHLSSEAR	D			9972: Scan 10786 (rt=33.6533) [C:UsersDominiqueDocumentsMascotPSB-330_GEJAEE23614_PRC_7_2p_PSB-330_1.raw]
GSrhino-SNF4 N-starved	1	PSB-330_sample1	E23614_PRC_7_2p_PSB-330_1.raw	2.6.2	2.5.0.0	Araport11plusDE2020	2	AT3G29160.1;AT3G29160.2	AT3G29160	AT3G29160.1 | AKIN11, ATKIN11, KIN11, SNRK1.2 | SNF1 kinase homolog 11 | 201606	9862	58652	239	30	57.6	512	7.01	10447	1	1	1	794.409	1586.8	2	1586.81	-0.0008	232	246	0	77.54	31	36	8.5e-07	K	GGIYTLPSHLSSEAR	D			10069: Scan 10894 (rt=33.8618) [C:UsersDominiqueDocumentsMascotPSB-330_GEJAEE23614_PRC_7_2p_PSB-330_1.raw]
GSrhino-SNF4 N-starved	1	PSB-330_sample1	E23614_PRC_7_2p_PSB-330_1.raw	2.6.2	2.5.0.0	Araport11plusDE2020	2	AT3G29160.1;AT3G29160.2	AT3G29160	AT3G29160.1 | AKIN11, ATKIN11, KIN11, SNRK1.2 | SNF1 kinase homolog 11 | 201606	9862	58652	239	30	57.6	512	7.01	10448	1	1	1	529.942	1586.81	3	1586.81	0.0005	232	246	0	64.36	31	37	1.9e-05	K	GGIYTLPSHLSSEAR	D			10045: Scan 10866 (rt=33.8062) [C:UsersDominiqueDocumentsMascotPSB-330_GEJAEE23614_PRC_7_2p_PSB-330_1.raw]
GSrhino-SNF4 N-starved	1	PSB-330_sample1	E23614_PRC_7_2p_PSB-330_1.raw	2.6.2	2.5.0.0	Araport11plusDE2020	2	AT3G29160.1;AT3G29160.2	AT3G29160	AT3G29160.1 | AKIN11, ATKIN11, KIN11, SNRK1.2 | SNF1 kinase homolog 11 | 201606	9862	58652	239	30	57.6	512	7.01	10452	1	1	1	794.411	1586.81	2	1586.81	0.0022	232	246	0	85.96	27	36	1.2e-07	K	GGIYTLPSHLSSEAR	D			10165: Scan 11001 (rt=34.069) [C:UsersDominiqueDocumentsMascotPSB-330_GEJAEE23614_PRC_7_2p_PSB-330_1.raw]
GSrhino-SNF4 N-starved	1	PSB-330_sample1	E23614_PRC_7_2p_PSB-330_1.raw	2.6.2	2.5.0.0	Araport11plusDE2020	2	AT3G29160.1;AT3G29160.2	AT3G29160	AT3G29160.1 | AKIN11, ATKIN11, KIN11, SNRK1.2 | SNF1 kinase homolog 11 | 201606	9862	58652	239	30	57.6	512	7.01	10453	1	1	1	529.943	1586.81	3	1586.81	0.0024	232	246	0	49.57	29	36	0.00052	K	GGIYTLPSHLSSEAR	D			9596: Scan 10362 (rt=32.826) [C:UsersDominiqueDocumentsMascotPSB-330_GEJAEE23614_PRC_7_2p_PSB-330_1.raw]
GSrhino-SNF4 N-starved	1	PSB-330_sample1	E23614_PRC_7_2p_PSB-330_1.raw	2.6.2	2.5.0.0	Araport11plusDE2020	2	AT3G29160.1;AT3G29160.2	AT3G29160	AT3G29160.1 | AKIN11, ATKIN11, KIN11, SNRK1.2 | SNF1 kinase homolog 11 | 201606	9862	58652	239	30	57.6	512	7.01	10454	1	1	1	794.412	1586.81	2	1586.81	0.0033	232	246	0	56.69	24	36	0.0001	K	GGIYTLPSHLSSEAR	D			10258: Scan 11109 (rt=34.2781) [C:UsersDominiqueDocumentsMascotPSB-330_GEJAEE23614_PRC_7_2p_PSB-330_1.raw]
GSrhino-SNF4 N-starved	1	PSB-330_sample1	E23614_PRC_7_2p_PSB-330_1.raw	2.6.2	2.5.0.0	Araport11plusDE2020	2	AT3G29160.1;AT3G29160.2	AT3G29160	AT3G29160.1 | AKIN11, ATKIN11, KIN11, SNRK1.2 | SNF1 kinase homolog 11 | 201606	9862	58652	239	30	57.6	512	7.01	12706	1	0	0	614.299	1839.88	3	1839.87	0.0029	122	136	0	43.09	22	35	0.0017	R	NFFQQIISGVEYCHR	N			15291: Scan 16732 (rt=45.5249) [C:UsersDominiqueDocumentsMascotPSB-330_GEJAEE23614_PRC_7_2p_PSB-330_1.raw]
GSrhino-SNF4 N-starved	1	PSB-330_sample1	E23614_PRC_7_2p_PSB-330_1.raw	2.6.2	2.5.0.0	Araport11plusDE2020	2	AT3G29160.1;AT3G29160.2	AT3G29160	AT3G29160.1 | AKIN11, ATKIN11, KIN11, SNRK1.2 | SNF1 kinase homolog 11 | 201606	9862	58652	239	30	57.6	512	7.01	13092	1	1	1	946.458	1890.9	2	1890.91	-0.0129	294	309	0	59.12	23	35	4.5e-05	K	INEEIVQEVVNMGFDR	N			15823: Scan 17313 (rt=46.7406) [C:UsersDominiqueDocumentsMascotPSB-330_GEJAEE23614_PRC_7_2p_PSB-330_1.raw]
GSrhino-SNF4 N-starved	1	PSB-330_sample1	E23614_PRC_7_2p_PSB-330_1.raw	2.6.2	2.5.0.0	Araport11plusDE2020	2	AT3G29160.1;AT3G29160.2	AT3G29160	AT3G29160.1 | AKIN11, ATKIN11, KIN11, SNRK1.2 | SNF1 kinase homolog 11 | 201606	9862	58652	239	30	57.6	512	7.01	13093	1	1	1	631.31	1890.91	3	1890.91	-0.0067	294	309	0	55.84	23	36	0.00011	K	INEEIVQEVVNMGFDR	N			15345: Scan 16791 (rt=45.6449) [C:UsersDominiqueDocumentsMascotPSB-330_GEJAEE23614_PRC_7_2p_PSB-330_1.raw]
GSrhino-SNF4 N-starved	1	PSB-330_sample1	E23614_PRC_7_2p_PSB-330_1.raw	2.6.2	2.5.0.0	Araport11plusDE2020	2	AT3G29160.1;AT3G29160.2	AT3G29160	AT3G29160.1 | AKIN11, ATKIN11, KIN11, SNRK1.2 | SNF1 kinase homolog 11 | 201606	9862	58652	239	30	57.6	512	7.01	13094	1	1	1	946.461	1890.91	2	1890.91	-0.0067	294	309	0	103.69	26	36	1.8e-09	K	INEEIVQEVVNMGFDR	N			15421: Scan 16878 (rt=45.8211) [C:UsersDominiqueDocumentsMascotPSB-330_GEJAEE23614_PRC_7_2p_PSB-330_1.raw]
GSrhino-SNF4 N-starved	1	PSB-330_sample1	E23614_PRC_7_2p_PSB-330_1.raw	2.6.2	2.5.0.0	Araport11plusDE2020	2	AT3G29160.1;AT3G29160.2	AT3G29160	AT3G29160.1 | AKIN11, ATKIN11, KIN11, SNRK1.2 | SNF1 kinase homolog 11 | 201606	9862	58652	239	30	57.6	512	7.01	13095	1	1	1	946.461	1890.91	2	1890.91	-0.0066	294	309	0	82.84	25	36	2.2e-07	K	INEEIVQEVVNMGFDR	N			15142: Scan 16567 (rt=45.1929) [C:UsersDominiqueDocumentsMascotPSB-330_GEJAEE23614_PRC_7_2p_PSB-330_1.raw]
GSrhino-SNF4 N-starved	1	PSB-330_sample1	E23614_PRC_7_2p_PSB-330_1.raw	2.6.2	2.5.0.0	Araport11plusDE2020	2	AT3G29160.1;AT3G29160.2	AT3G29160	AT3G29160.1 | AKIN11, ATKIN11, KIN11, SNRK1.2 | SNF1 kinase homolog 11 | 201606	9862	58652	239	30	57.6	512	7.01	13097	1	1	1	946.462	1890.91	2	1890.91	-0.0058	294	309	0	84.92	25	36	1.3e-07	K	INEEIVQEVVNMGFDR	N			15640: Scan 17113 (rt=46.313) [C:UsersDominiqueDocumentsMascotPSB-330_GEJAEE23614_PRC_7_2p_PSB-330_1.raw]
GSrhino-SNF4 N-starved	1	PSB-330_sample1	E23614_PRC_7_2p_PSB-330_1.raw	2.6.2	2.5.0.0	Araport11plusDE2020	2	AT3G29160.1;AT3G29160.2	AT3G29160	AT3G29160.1 | AKIN11, ATKIN11, KIN11, SNRK1.2 | SNF1 kinase homolog 11 | 201606	9862	58652	239	30	57.6	512	7.01	13099	1	1	1	631.31	1890.91	3	1890.91	-0.0053	294	309	0	87.76	25	36	6.8e-08	K	INEEIVQEVVNMGFDR	N			15158: Scan 16583 (rt=45.2257) [C:UsersDominiqueDocumentsMascotPSB-330_GEJAEE23614_PRC_7_2p_PSB-330_1.raw]
GSrhino-SNF4 N-starved	1	PSB-330_sample1	E23614_PRC_7_2p_PSB-330_1.raw	2.6.2	2.5.0.0	Araport11plusDE2020	2	AT3G29160.1;AT3G29160.2	AT3G29160	AT3G29160.1 | AKIN11, ATKIN11, KIN11, SNRK1.2 | SNF1 kinase homolog 11 | 201606	9862	58652	239	30	57.6	512	7.01	13101	1	1	1	946.462	1890.91	2	1890.91	-0.0048	294	309	0	53.4	23	36	0.00019	K	INEEIVQEVVNMGFDR	N			17311: Scan 19040 (rt=51.2651) [C:UsersDominiqueDocumentsMascotPSB-330_GEJAEE23614_PRC_7_2p_PSB-330_1.raw]
GSrhino-SNF4 N-starved	1	PSB-330_sample1	E23614_PRC_7_2p_PSB-330_1.raw	2.6.2	2.5.0.0	Araport11plusDE2020	2	AT3G29160.1;AT3G29160.2	AT3G29160	AT3G29160.1 | AKIN11, ATKIN11, KIN11, SNRK1.2 | SNF1 kinase homolog 11 | 201606	9862	58652	239	30	57.6	512	7.01	13102	1	1	1	946.462	1890.91	2	1890.91	-0.0047	294	309	0	41.68	22	36	0.0028	K	INEEIVQEVVNMGFDR	N			17213: Scan 18897 (rt=50.832) [C:UsersDominiqueDocumentsMascotPSB-330_GEJAEE23614_PRC_7_2p_PSB-330_1.raw]
GSrhino-SNF4 N-starved	1	PSB-330_sample1	E23614_PRC_7_2p_PSB-330_1.raw	2.6.2	2.5.0.0	Araport11plusDE2020	2	AT3G29160.1;AT3G29160.2	AT3G29160	AT3G29160.1 | AKIN11, ATKIN11, KIN11, SNRK1.2 | SNF1 kinase homolog 11 | 201606	9862	58652	239	30	57.6	512	7.01	13105	1	1	1	946.463	1890.91	2	1890.91	-0.004	294	309	0	90.67	25	36	3.5e-08	K	INEEIVQEVVNMGFDR	N			17021: Scan 18630 (rt=49.9913) [C:UsersDominiqueDocumentsMascotPSB-330_GEJAEE23614_PRC_7_2p_PSB-330_1.raw]
GSrhino-SNF4 N-starved	1	PSB-330_sample1	E23614_PRC_7_2p_PSB-330_1.raw	2.6.2	2.5.0.0	Araport11plusDE2020	2	AT3G29160.1;AT3G29160.2	AT3G29160	AT3G29160.1 | AKIN11, ATKIN11, KIN11, SNRK1.2 | SNF1 kinase homolog 11 | 201606	9862	58652	239	30	57.6	512	7.01	13106	1	1	1	946.463	1890.91	2	1890.91	-0.0038	294	309	0	78.39	24	36	5.9e-07	K	INEEIVQEVVNMGFDR	N			15327: Scan 16773 (rt=45.6088) [C:UsersDominiqueDocumentsMascotPSB-330_GEJAEE23614_PRC_7_2p_PSB-330_1.raw]
GSrhino-SNF4 N-starved	1	PSB-330_sample1	E23614_PRC_7_2p_PSB-330_1.raw	2.6.2	2.5.0.0	Araport11plusDE2020	2	AT3G29160.1;AT3G29160.2	AT3G29160	AT3G29160.1 | AKIN11, ATKIN11, KIN11, SNRK1.2 | SNF1 kinase homolog 11 | 201606	9862	58652	239	30	57.6	512	7.01	13109	1	1	1	946.463	1890.91	2	1890.91	-0.0034	294	309	0	58.04	23	36	6.4e-05	K	INEEIVQEVVNMGFDR	N			16772: Scan 18302 (rt=49.0315) [C:UsersDominiqueDocumentsMascotPSB-330_GEJAEE23614_PRC_7_2p_PSB-330_1.raw]
GSrhino-SNF4 N-starved	1	PSB-330_sample1	E23614_PRC_7_2p_PSB-330_1.raw	2.6.2	2.5.0.0	Araport11plusDE2020	2	AT3G29160.1;AT3G29160.2	AT3G29160	AT3G29160.1 | AKIN11, ATKIN11, KIN11, SNRK1.2 | SNF1 kinase homolog 11 | 201606	9862	58652	239	30	57.6	512	7.01	13111	1	1	1	946.463	1890.91	2	1890.91	-0.0032	294	309	0	67.2	24	36	7.8e-06	K	INEEIVQEVVNMGFDR	N			15513: Scan 16977 (rt=46.028) [C:UsersDominiqueDocumentsMascotPSB-330_GEJAEE23614_PRC_7_2p_PSB-330_1.raw]
GSrhino-SNF4 N-starved	1	PSB-330_sample1	E23614_PRC_7_2p_PSB-330_1.raw	2.6.2	2.5.0.0	Araport11plusDE2020	2	AT3G29160.1;AT3G29160.2	AT3G29160	AT3G29160.1 | AKIN11, ATKIN11, KIN11, SNRK1.2 | SNF1 kinase homolog 11 | 201606	9862	58652	239	30	57.6	512	7.01	13113	1	1	1	946.463	1890.91	2	1890.91	-0.0026	294	309	0	76.32	24	36	9.8e-07	K	INEEIVQEVVNMGFDR	N			15923: Scan 17413 (rt=46.9564) [C:UsersDominiqueDocumentsMascotPSB-330_GEJAEE23614_PRC_7_2p_PSB-330_1.raw]
GSrhino-SNF4 N-starved	1	PSB-330_sample1	E23614_PRC_7_2p_PSB-330_1.raw	2.6.2	2.5.0.0	Araport11plusDE2020	2	AT3G29160.1;AT3G29160.2	AT3G29160	AT3G29160.1 | AKIN11, ATKIN11, KIN11, SNRK1.2 | SNF1 kinase homolog 11 | 201606	9862	58652	239	30	57.6	512	7.01	13114	1	1	1	946.463	1890.91	2	1890.91	-0.0024	294	309	0	38.63	22	36	0.0058	K	INEEIVQEVVNMGFDR	N			17267: Sum of 2 scans in range 18970 (rt=51.0502) to 18972 (rt=51.0541) [C:UsersDominiqueDocumentsMascotPSB-330_GEJAEE23614_PRC_7_2p_PSB-330_1.raw]
GSrhino-SNF4 N-starved	1	PSB-330_sample1	E23614_PRC_7_2p_PSB-330_1.raw	2.6.2	2.5.0.0	Araport11plusDE2020	2	AT3G29160.1;AT3G29160.2	AT3G29160	AT3G29160.1 | AKIN11, ATKIN11, KIN11, SNRK1.2 | SNF1 kinase homolog 11 | 201606	9862	58652	239	30	57.6	512	7.01	13115	1	1	1	946.463	1890.91	2	1890.91	-0.0024	294	309	0	49.86	23	36	0.00043	K	INEEIVQEVVNMGFDR	N			16939: Scan 18497 (rt=49.5785) [C:UsersDominiqueDocumentsMascotPSB-330_GEJAEE23614_PRC_7_2p_PSB-330_1.raw]
GSrhino-SNF4 N-starved	1	PSB-330_sample1	E23614_PRC_7_2p_PSB-330_1.raw	2.6.2	2.5.0.0	Araport11plusDE2020	2	AT3G29160.1;AT3G29160.2	AT3G29160	AT3G29160.1 | AKIN11, ATKIN11, KIN11, SNRK1.2 | SNF1 kinase homolog 11 | 201606	9862	58652	239	30	57.6	512	7.01	13116	1	1	1	946.463	1890.91	2	1890.91	-0.0022	294	309	0	41.7	22	36	0.0028	K	INEEIVQEVVNMGFDR	N			16978: Scan 18563 (rt=49.7852) [C:UsersDominiqueDocumentsMascotPSB-330_GEJAEE23614_PRC_7_2p_PSB-330_1.raw]
GSrhino-SNF4 N-starved	1	PSB-330_sample1	E23614_PRC_7_2p_PSB-330_1.raw	2.6.2	2.5.0.0	Araport11plusDE2020	2	AT3G29160.1;AT3G29160.2	AT3G29160	AT3G29160.1 | AKIN11, ATKIN11, KIN11, SNRK1.2 | SNF1 kinase homolog 11 | 201606	9862	58652	239	30	57.6	512	7.01	13117	1	1	1	946.463	1890.91	2	1890.91	-0.0022	294	309	0	82.44	25	36	2.4e-07	K	INEEIVQEVVNMGFDR	N			15733: Scan 17212 (rt=46.5224) [C:UsersDominiqueDocumentsMascotPSB-330_GEJAEE23614_PRC_7_2p_PSB-330_1.raw]
GSrhino-SNF4 N-starved	1	PSB-330_sample1	E23614_PRC_7_2p_PSB-330_1.raw	2.6.2	2.5.0.0	Araport11plusDE2020	2	AT3G29160.1;AT3G29160.2	AT3G29160	AT3G29160.1 | AKIN11, ATKIN11, KIN11, SNRK1.2 | SNF1 kinase homolog 11 | 201606	9862	58652	239	30	57.6	512	7.01	13120	1	1	1	946.464	1890.91	2	1890.91	-0.0017	294	309	0	62.17	23	36	2.5e-05	K	INEEIVQEVVNMGFDR	N			16331: Scan 17850 (rt=47.9283) [C:UsersDominiqueDocumentsMascotPSB-330_GEJAEE23614_PRC_7_2p_PSB-330_1.raw]
GSrhino-SNF4 N-starved	1	PSB-330_sample1	E23614_PRC_7_2p_PSB-330_1.raw	2.6.2	2.5.0.0	Araport11plusDE2020	2	AT3G29160.1;AT3G29160.2	AT3G29160	AT3G29160.1 | AKIN11, ATKIN11, KIN11, SNRK1.2 | SNF1 kinase homolog 11 | 201606	9862	58652	239	30	57.6	512	7.01	13122	1	1	1	631.312	1890.91	3	1890.91	-0.0014	294	309	0	50.27	23	36	0.00039	K	INEEIVQEVVNMGFDR	N			15436: Scan 16895 (rt=45.8572) [C:UsersDominiqueDocumentsMascotPSB-330_GEJAEE23614_PRC_7_2p_PSB-330_1.raw]
GSrhino-SNF4 N-starved	1	PSB-330_sample1	E23614_PRC_7_2p_PSB-330_1.raw	2.6.2	2.5.0.0	Araport11plusDE2020	2	AT3G29160.1;AT3G29160.2	AT3G29160	AT3G29160.1 | AKIN11, ATKIN11, KIN11, SNRK1.2 | SNF1 kinase homolog 11 | 201606	9862	58652	239	30	57.6	512	7.01	13123	1	1	1	946.464	1890.91	2	1890.91	-0.0012	294	309	0	54.2	23	36	0.00016	K	INEEIVQEVVNMGFDR	N			16688: Scan 18205 (rt=48.7344) [C:UsersDominiqueDocumentsMascotPSB-330_GEJAEE23614_PRC_7_2p_PSB-330_1.raw]
GSrhino-SNF4 N-starved	1	PSB-330_sample1	E23614_PRC_7_2p_PSB-330_1.raw	2.6.2	2.5.0.0	Araport11plusDE2020	2	AT3G29160.1;AT3G29160.2	AT3G29160	AT3G29160.1 | AKIN11, ATKIN11, KIN11, SNRK1.2 | SNF1 kinase homolog 11 | 201606	9862	58652	239	30	57.6	512	7.01	13124	1	1	1	946.464	1890.91	2	1890.91	-0.0007	294	309	0	81.04	25	36	3.4e-07	K	INEEIVQEVVNMGFDR	N			16862: Scan 18408 (rt=49.3637) [C:UsersDominiqueDocumentsMascotPSB-330_GEJAEE23614_PRC_7_2p_PSB-330_1.raw]
GSrhino-SNF4 N-starved	1	PSB-330_sample1	E23614_PRC_7_2p_PSB-330_1.raw	2.6.2	2.5.0.0	Araport11plusDE2020	2	AT3G29160.1;AT3G29160.2	AT3G29160	AT3G29160.1 | AKIN11, ATKIN11, KIN11, SNRK1.2 | SNF1 kinase homolog 11 | 201606	9862	58652	239	30	57.6	512	7.01	13125	1	1	1	946.464	1890.91	2	1890.91	-0.0004	294	309	0	98.73	26	36	5.7e-09	K	INEEIVQEVVNMGFDR	N			15238: Scan 16671 (rt=45.4011) [C:UsersDominiqueDocumentsMascotPSB-330_GEJAEE23614_PRC_7_2p_PSB-330_1.raw]
GSrhino-SNF4 N-starved	1	PSB-330_sample1	E23614_PRC_7_2p_PSB-330_1.raw	2.6.2	2.5.0.0	Araport11plusDE2020	2	AT3G29160.1;AT3G29160.2	AT3G29160	AT3G29160.1 | AKIN11, ATKIN11, KIN11, SNRK1.2 | SNF1 kinase homolog 11 | 201606	9862	58652	239	30	57.6	512	7.01	13126	1	1	1	946.464	1890.91	2	1890.91	-0.0004	294	309	0	83.43	25	36	1.9e-07	K	INEEIVQEVVNMGFDR	N			16175: Scan 17683 (rt=47.5527) [C:UsersDominiqueDocumentsMascotPSB-330_GEJAEE23614_PRC_7_2p_PSB-330_1.raw]
GSrhino-SNF4 N-starved	1	PSB-330_sample1	E23614_PRC_7_2p_PSB-330_1.raw	2.6.2	2.5.0.0	Araport11plusDE2020	2	AT3G29160.1;AT3G29160.2	AT3G29160	AT3G29160.1 | AKIN11, ATKIN11, KIN11, SNRK1.2 | SNF1 kinase homolog 11 | 201606	9862	58652	239	30	57.6	512	7.01	13127	1	1	1	631.312	1890.91	3	1890.91	0.0003	294	309	0	71.11	24	36	3.4e-06	K	INEEIVQEVVNMGFDR	N			15254: Scan 16689 (rt=45.4377) [C:UsersDominiqueDocumentsMascotPSB-330_GEJAEE23614_PRC_7_2p_PSB-330_1.raw]
GSrhino-SNF4 N-starved	1	PSB-330_sample1	E23614_PRC_7_2p_PSB-330_1.raw	2.6.2	2.5.0.0	Araport11plusDE2020	2	AT3G29160.1;AT3G29160.2	AT3G29160	AT3G29160.1 | AKIN11, ATKIN11, KIN11, SNRK1.2 | SNF1 kinase homolog 11 | 201606	9862	58652	239	30	57.6	512	7.01	13128	1	1	1	946.465	1890.92	2	1890.91	0.0015	294	309	0	52.95	23	36	0.00023	K	INEEIVQEVVNMGFDR	N			16557: Scan 18075 (rt=48.4409) [C:UsersDominiqueDocumentsMascotPSB-330_GEJAEE23614_PRC_7_2p_PSB-330_1.raw]
GSrhino-SNF4 N-starved	1	PSB-330_sample1	E23614_PRC_7_2p_PSB-330_1.raw	2.6.2	2.5.0.0	Araport11plusDE2020	2	AT3G29160.1;AT3G29160.2	AT3G29160	AT3G29160.1 | AKIN11, ATKIN11, KIN11, SNRK1.2 | SNF1 kinase homolog 11 | 201606	9862	58652	239	30	57.6	512	7.01	13129	1	1	1	631.313	1890.92	3	1890.91	0.0027	294	309	0	61.68	23	36	3e-05	K	INEEIVQEVVNMGFDR	N			15915: Scan 17404 (rt=46.9382) [C:UsersDominiqueDocumentsMascotPSB-330_GEJAEE23614_PRC_7_2p_PSB-330_1.raw]
GSrhino-SNF4 N-starved	1	PSB-330_sample1	E23614_PRC_7_2p_PSB-330_1.raw	2.6.2	2.5.0.0	Araport11plusDE2020	2	AT3G29160.1;AT3G29160.2	AT3G29160	AT3G29160.1 | AKIN11, ATKIN11, KIN11, SNRK1.2 | SNF1 kinase homolog 11 | 201606	9862	58652	239	30	57.6	512	7.01	13192	1	1	1	950.472	1898.93	2	1898.94	-0.007	320	335	0	119.67	27	36	4.6e-11	R	TQNDATVTYYLLLDNR	F			13861: Scan 15156 (rt=42.3057) [C:UsersDominiqueDocumentsMascotPSB-330_GEJAEE23614_PRC_7_2p_PSB-330_1.raw]
GSrhino-SNF4 N-starved	1	PSB-330_sample1	E23614_PRC_7_2p_PSB-330_1.raw	2.6.2	2.5.0.0	Araport11plusDE2020	2	AT3G29160.1;AT3G29160.2	AT3G29160	AT3G29160.1 | AKIN11, ATKIN11, KIN11, SNRK1.2 | SNF1 kinase homolog 11 | 201606	9862	58652	239	30	57.6	512	7.01	13194	1	1	1	633.985	1898.93	3	1898.94	-0.0039	320	335	0	80.11	24	36	4.1e-07	R	TQNDATVTYYLLLDNR	F			14162: Scan 15495 (rt=43.0142) [C:UsersDominiqueDocumentsMascotPSB-330_GEJAEE23614_PRC_7_2p_PSB-330_1.raw]
GSrhino-SNF4 N-starved	1	PSB-330_sample1	E23614_PRC_7_2p_PSB-330_1.raw	2.6.2	2.5.0.0	Araport11plusDE2020	2	AT3G29160.1;AT3G29160.2	AT3G29160	AT3G29160.1 | AKIN11, ATKIN11, KIN11, SNRK1.2 | SNF1 kinase homolog 11 | 201606	9862	58652	239	30	57.6	512	7.01	13195	1	1	1	950.474	1898.93	2	1898.94	-0.0035	320	335	0	134.07	28	36	1.7e-12	R	TQNDATVTYYLLLDNR	F			14408: Scan 15767 (rt=43.5766) [C:UsersDominiqueDocumentsMascotPSB-330_GEJAEE23614_PRC_7_2p_PSB-330_1.raw]
GSrhino-SNF4 N-starved	1	PSB-330_sample1	E23614_PRC_7_2p_PSB-330_1.raw	2.6.2	2.5.0.0	Araport11plusDE2020	2	AT3G29160.1;AT3G29160.2	AT3G29160	AT3G29160.1 | AKIN11, ATKIN11, KIN11, SNRK1.2 | SNF1 kinase homolog 11 | 201606	9862	58652	239	30	57.6	512	7.01	13196	1	1	1	950.475	1898.94	2	1898.94	-0.002	320	335	0	120.51	27	36	3.8e-11	R	TQNDATVTYYLLLDNR	F			14310: Scan 15663 (rt=43.3635) [C:UsersDominiqueDocumentsMascotPSB-330_GEJAEE23614_PRC_7_2p_PSB-330_1.raw]
GSrhino-SNF4 N-starved	1	PSB-330_sample1	E23614_PRC_7_2p_PSB-330_1.raw	2.6.2	2.5.0.0	Araport11plusDE2020	2	AT3G29160.1;AT3G29160.2	AT3G29160	AT3G29160.1 | AKIN11, ATKIN11, KIN11, SNRK1.2 | SNF1 kinase homolog 11 | 201606	9862	58652	239	30	57.6	512	7.01	13198	1	1	1	950.475	1898.94	2	1898.94	-0.0016	320	335	0	107.28	26	36	7.9e-10	R	TQNDATVTYYLLLDNR	F			14131: Scan 15459 (rt=42.9395) [C:UsersDominiqueDocumentsMascotPSB-330_GEJAEE23614_PRC_7_2p_PSB-330_1.raw]
GSrhino-SNF4 N-starved	1	PSB-330_sample1	E23614_PRC_7_2p_PSB-330_1.raw	2.6.2	2.5.0.0	Araport11plusDE2020	2	AT3G29160.1;AT3G29160.2	AT3G29160	AT3G29160.1 | AKIN11, ATKIN11, KIN11, SNRK1.2 | SNF1 kinase homolog 11 | 201606	9862	58652	239	30	57.6	512	7.01	13199	1	1	1	950.475	1898.94	2	1898.94	-0.0016	320	335	0	126.98	27	36	8.5e-12	R	TQNDATVTYYLLLDNR	F			14044: Scan 15363 (rt=42.7345) [C:UsersDominiqueDocumentsMascotPSB-330_GEJAEE23614_PRC_7_2p_PSB-330_1.raw]
GSrhino-SNF4 N-starved	1	PSB-330_sample1	E23614_PRC_7_2p_PSB-330_1.raw	2.6.2	2.5.0.0	Araport11plusDE2020	2	AT3G29160.1;AT3G29160.2	AT3G29160	AT3G29160.1 | AKIN11, ATKIN11, KIN11, SNRK1.2 | SNF1 kinase homolog 11 | 201606	9862	58652	239	30	57.6	512	7.01	13200	1	1	1	950.475	1898.94	2	1898.94	-0.0015	320	335	0	134.22	28	36	1.6e-12	R	TQNDATVTYYLLLDNR	F			13953: Scan 15261 (rt=42.5226) [C:UsersDominiqueDocumentsMascotPSB-330_GEJAEE23614_PRC_7_2p_PSB-330_1.raw]
GSrhino-SNF4 N-starved	1	PSB-330_sample1	E23614_PRC_7_2p_PSB-330_1.raw	2.6.2	2.5.0.0	Araport11plusDE2020	2	AT3G29160.1;AT3G29160.2	AT3G29160	AT3G29160.1 | AKIN11, ATKIN11, KIN11, SNRK1.2 | SNF1 kinase homolog 11 | 201606	9862	58652	239	30	57.6	512	7.01	13201	1	1	1	950.476	1898.94	2	1898.94	-0.001	320	335	0	119.38	27	36	4.8e-11	R	TQNDATVTYYLLLDNR	F			14689: Scan 16078 (rt=44.2187) [C:UsersDominiqueDocumentsMascotPSB-330_GEJAEE23614_PRC_7_2p_PSB-330_1.raw]
GSrhino-SNF4 N-starved	1	PSB-330_sample1	E23614_PRC_7_2p_PSB-330_1.raw	2.6.2	2.5.0.0	Araport11plusDE2020	2	AT3G29160.1;AT3G29160.2	AT3G29160	AT3G29160.1 | AKIN11, ATKIN11, KIN11, SNRK1.2 | SNF1 kinase homolog 11 | 201606	9862	58652	239	30	57.6	512	7.01	13202	1	1	1	950.476	1898.94	2	1898.94	-0.0005	320	335	0	113.82	27	36	1.7e-10	R	TQNDATVTYYLLLDNR	F			14591: Scan 15971 (rt=44.002) [C:UsersDominiqueDocumentsMascotPSB-330_GEJAEE23614_PRC_7_2p_PSB-330_1.raw]
GSrhino-SNF4 N-starved	1	PSB-330_sample1	E23614_PRC_7_2p_PSB-330_1.raw	2.6.2	2.5.0.0	Araport11plusDE2020	2	AT3G29160.1;AT3G29160.2	AT3G29160	AT3G29160.1 | AKIN11, ATKIN11, KIN11, SNRK1.2 | SNF1 kinase homolog 11 | 201606	9862	58652	239	30	57.6	512	7.01	13203	1	1	1	633.986	1898.94	3	1898.94	-0.0002	320	335	0	47.04	22	36	0.00085	R	TQNDATVTYYLLLDNR	F			14397: Scan 15756 (rt=43.5526) [C:UsersDominiqueDocumentsMascotPSB-330_GEJAEE23614_PRC_7_2p_PSB-330_1.raw]
GSrhino-SNF4 N-starved	1	PSB-330_sample1	E23614_PRC_7_2p_PSB-330_1.raw	2.6.2	2.5.0.0	Araport11plusDE2020	2	AT3G29160.1;AT3G29160.2	AT3G29160	AT3G29160.1 | AKIN11, ATKIN11, KIN11, SNRK1.2 | SNF1 kinase homolog 11 | 201606	9862	58652	239	30	57.6	512	7.01	13205	1	1	1	633.987	1898.94	3	1898.94	0.0008	320	335	0	49.17	23	36	0.00054	R	TQNDATVTYYLLLDNR	F			13894: Scan 15192 (rt=42.3805) [C:UsersDominiqueDocumentsMascotPSB-330_GEJAEE23614_PRC_7_2p_PSB-330_1.raw]
GSrhino-SNF4 N-starved	1	PSB-330_sample1	E23614_PRC_7_2p_PSB-330_1.raw	2.6.2	2.5.0.0	Araport11plusDE2020	2	AT3G29160.1;AT3G29160.2	AT3G29160	AT3G29160.1 | AKIN11, ATKIN11, KIN11, SNRK1.2 | SNF1 kinase homolog 11 | 201606	9862	58652	239	30	57.6	512	7.01	13206	1	1	1	633.987	1898.94	3	1898.94	0.0009	320	335	0	79.96	24	36	4.5e-07	R	TQNDATVTYYLLLDNR	F			14072: Scan 15393 (rt=42.7989) [C:UsersDominiqueDocumentsMascotPSB-330_GEJAEE23614_PRC_7_2p_PSB-330_1.raw]
GSrhino-SNF4 N-starved	1	PSB-330_sample1	E23614_PRC_7_2p_PSB-330_1.raw	2.6.2	2.5.0.0	Araport11plusDE2020	2	AT3G29160.1;AT3G29160.2	AT3G29160	AT3G29160.1 | AKIN11, ATKIN11, KIN11, SNRK1.2 | SNF1 kinase homolog 11 | 201606	9862	58652	239	30	57.6	512	7.01	13207	1	1	1	633.987	1898.94	3	1898.94	0.001	320	335	0	80.49	25	36	4e-07	R	TQNDATVTYYLLLDNR	F			13986: Scan 15297 (rt=42.5952) [C:UsersDominiqueDocumentsMascotPSB-330_GEJAEE23614_PRC_7_2p_PSB-330_1.raw]
GSrhino-SNF4 N-starved	1	PSB-330_sample1	E23614_PRC_7_2p_PSB-330_1.raw	2.6.2	2.5.0.0	Araport11plusDE2020	2	AT3G29160.1;AT3G29160.2	AT3G29160	AT3G29160.1 | AKIN11, ATKIN11, KIN11, SNRK1.2 | SNF1 kinase homolog 11 | 201606	9862	58652	239	30	57.6	512	7.01	13208	1	1	1	950.477	1898.94	2	1898.94	0.0018	320	335	0	78.95		36	5.6e-07	R	TQNDATVTYYLLLDNR	F			14498: Scan 15868 (rt=43.788) [C:UsersDominiqueDocumentsMascotPSB-330_GEJAEE23614_PRC_7_2p_PSB-330_1.raw]
GSrhino-SNF4 N-starved	1	PSB-330_sample1	E23614_PRC_7_2p_PSB-330_1.raw	2.6.2	2.5.0.0	Araport11plusDE2020	2	AT3G29160.1;AT3G29160.2	AT3G29160	AT3G29160.1 | AKIN11, ATKIN11, KIN11, SNRK1.2 | SNF1 kinase homolog 11 | 201606	9862	58652	239	30	57.6	512	7.01	13210	1	1	1	633.987	1898.94	3	1898.94	0.0033	320	335	0	55.57	23	36	0.00012	R	TQNDATVTYYLLLDNR	F			14502: Scan 15871 (rt=43.792) [C:UsersDominiqueDocumentsMascotPSB-330_GEJAEE23614_PRC_7_2p_PSB-330_1.raw]
GSrhino-SNF4 N-starved	1	PSB-330_sample1	E23614_PRC_7_2p_PSB-330_1.raw	2.6.2	2.5.0.0	Araport11plusDE2020	2	AT3G29160.1;AT3G29160.2	AT3G29160	AT3G29160.1 | AKIN11, ATKIN11, KIN11, SNRK1.2 | SNF1 kinase homolog 11 | 201606	9862	58652	239	30	57.6	512	7.01	13211	1	1	1	950.479	1898.94	2	1898.94	0.0066	320	335	0	37.6	22	36	0.0078	R	TQNDATVTYYLLLDNR	F			16866: Sum of 2 scans in range 18413 (rt=49.376) to 18423 (rt=49.3971) [C:UsersDominiqueDocumentsMascotPSB-330_GEJAEE23614_PRC_7_2p_PSB-330_1.raw]
GSrhino-SNF4 N-starved	1	PSB-330_sample1	E23614_PRC_7_2p_PSB-330_1.raw	2.6.2	2.5.0.0	Araport11plusDE2020	2	AT3G29160.1;AT3G29160.2	AT3G29160	AT3G29160.1 | AKIN11, ATKIN11, KIN11, SNRK1.2 | SNF1 kinase homolog 11 | 201606	9862	58652	239	30	57.6	512	7.01	13232	1	1	1	950.97	1899.93	2	1898.94	0.9881	320	335	0	149	29	36	5.3e-14	R	TQNDATVTYYLLLDNR	F			14219: Scan 15561 (rt=43.1535) [C:UsersDominiqueDocumentsMascotPSB-330_GEJAEE23614_PRC_7_2p_PSB-330_1.raw]
GSrhino-SNF4 N-starved	1	PSB-330_sample1	E23614_PRC_7_2p_PSB-330_1.raw	2.6.2	2.5.0.0	Araport11plusDE2020	2	AT3G29160.1;AT3G29160.2	AT3G29160	AT3G29160.1 | AKIN11, ATKIN11, KIN11, SNRK1.2 | SNF1 kinase homolog 11 | 201606	9862	58652	239	30	57.6	512	7.01	13233	1	1	1	634.319	1899.94	3	1898.94	0.9992	320	335	0	79.82	24	36	4.6e-07	R	TQNDATVTYYLLLDNR	F			14252: Scan 15597 (rt=43.2269) [C:UsersDominiqueDocumentsMascotPSB-330_GEJAEE23614_PRC_7_2p_PSB-330_1.raw]
GSrhino-SNF4 N-starved	1	PSB-330_sample1	E23614_PRC_7_2p_PSB-330_1.raw	2.6.2	2.5.0.0	Araport11plusDE2020	2	AT3G29160.1;AT3G29160.2	AT3G29160	AT3G29160.1 | AKIN11, ATKIN11, KIN11, SNRK1.2 | SNF1 kinase homolog 11 | 201606	9862	58652	239	30	57.6	512	7.01	13267	1	1	1	954.461	1906.91	2	1906.91	-0.0017	294	309	0	96.87	26	35	7.8e-09	K	INEEIVQEVVNMGFDR	N	Oxidation (M)	0.0000000000020000.0	14166: Scan 15499 (rt=43.0213) [C:UsersDominiqueDocumentsMascotPSB-330_GEJAEE23614_PRC_7_2p_PSB-330_1.raw]
GSrhino-SNF4 N-starved	1	PSB-330_sample1	E23614_PRC_7_2p_PSB-330_1.raw	2.6.2	2.5.0.0	Araport11plusDE2020	2	AT3G29160.1;AT3G29160.2	AT3G29160	AT3G29160.1 | AKIN11, ATKIN11, KIN11, SNRK1.2 | SNF1 kinase homolog 11 | 201606	9862	58652	239	30	57.6	512	7.01	13268	1	1	1	954.461	1906.91	2	1906.91	-0.0014	294	309	0	68.74	24	35	5.1e-06	K	INEEIVQEVVNMGFDR	N	Oxidation (M)	0.0000000000020000.0	14257: Scan 15603 (rt=43.2394) [C:UsersDominiqueDocumentsMascotPSB-330_GEJAEE23614_PRC_7_2p_PSB-330_1.raw]
GSrhino-SNF4 N-starved	1	PSB-330_sample1	E23614_PRC_7_2p_PSB-330_1.raw	2.6.2	2.5.0.0	Araport11plusDE2020	2	AT3G29160.1;AT3G29160.2	AT3G29160	AT3G29160.1 | AKIN11, ATKIN11, KIN11, SNRK1.2 | SNF1 kinase homolog 11 | 201606	9862	58652	239	30	57.6	512	7.01	13269	1	1	1	636.643	1906.91	3	1906.91	-0.0012	294	309	0	51.02	24	35	0.0003	K	INEEIVQEVVNMGFDR	N	Oxidation (M)	0.0000000000020000.0	14552: Scan 15927 (rt=43.9125) [C:UsersDominiqueDocumentsMascotPSB-330_GEJAEE23614_PRC_7_2p_PSB-330_1.raw]
GSrhino-SNF4 N-starved	1	PSB-330_sample1	E23614_PRC_7_2p_PSB-330_1.raw	2.6.2	2.5.0.0	Araport11plusDE2020	2	AT3G29160.1;AT3G29160.2	AT3G29160	AT3G29160.1 | AKIN11, ATKIN11, KIN11, SNRK1.2 | SNF1 kinase homolog 11 | 201606	9862	58652	239	30	57.6	512	7.01	13270	1	1	1	954.462	1906.91	2	1906.91	-0.0011	294	309	0	63.03	24	35	1.9e-05	K	INEEIVQEVVNMGFDR	N	Oxidation (M)	0.0000000000020000.0	14350: Scan 15706 (rt=43.4505) [C:UsersDominiqueDocumentsMascotPSB-330_GEJAEE23614_PRC_7_2p_PSB-330_1.raw]
GSrhino-SNF4 N-starved	1	PSB-330_sample1	E23614_PRC_7_2p_PSB-330_1.raw	2.6.2	2.5.0.0	Araport11plusDE2020	2	AT3G29160.1;AT3G29160.2	AT3G29160	AT3G29160.1 | AKIN11, ATKIN11, KIN11, SNRK1.2 | SNF1 kinase homolog 11 | 201606	9862	58652	239	30	57.6	512	7.01	13271	1	1	1	954.462	1906.91	2	1906.91	-0.0011	294	309	0	68.93	25	35	4.8e-06	K	INEEIVQEVVNMGFDR	N	Oxidation (M)	0.0000000000020000.0	14445: Scan 15807 (rt=43.6605) [C:UsersDominiqueDocumentsMascotPSB-330_GEJAEE23614_PRC_7_2p_PSB-330_1.raw]
GSrhino-SNF4 N-starved	1	PSB-330_sample1	E23614_PRC_7_2p_PSB-330_1.raw	2.6.2	2.5.0.0	Araport11plusDE2020	2	AT3G29160.1;AT3G29160.2	AT3G29160	AT3G29160.1 | AKIN11, ATKIN11, KIN11, SNRK1.2 | SNF1 kinase homolog 11 | 201606	9862	58652	239	30	57.6	512	7.01	13272	1	1	1	954.462	1906.91	2	1906.91	-0.0011	294	309	0	55.91	23	35	9.7e-05	K	INEEIVQEVVNMGFDR	N	Oxidation (M)	0.0000000000020000.0	14627: Scan 16011 (rt=44.0866) [C:UsersDominiqueDocumentsMascotPSB-330_GEJAEE23614_PRC_7_2p_PSB-330_1.raw]
GSrhino-SNF4 N-starved	1	PSB-330_sample1	E23614_PRC_7_2p_PSB-330_1.raw	2.6.2	2.5.0.0	Araport11plusDE2020	2	AT3G29160.1;AT3G29160.2	AT3G29160	AT3G29160.1 | AKIN11, ATKIN11, KIN11, SNRK1.2 | SNF1 kinase homolog 11 | 201606	9862	58652	239	30	57.6	512	7.01	13273	1	1	1	636.644	1906.91	3	1906.91	-0.0007	294	309	0	54.92	23	35	0.00012	K	INEEIVQEVVNMGFDR	N	Oxidation (M)	0.0000000000020000.0	14170: Scan 15504 (rt=43.0329) [C:UsersDominiqueDocumentsMascotPSB-330_GEJAEE23614_PRC_7_2p_PSB-330_1.raw]
GSrhino-SNF4 N-starved	1	PSB-330_sample1	E23614_PRC_7_2p_PSB-330_1.raw	2.6.2	2.5.0.0	Araport11plusDE2020	2	AT3G29160.1;AT3G29160.2	AT3G29160	AT3G29160.1 | AKIN11, ATKIN11, KIN11, SNRK1.2 | SNF1 kinase homolog 11 | 201606	9862	58652	239	30	57.6	512	7.01	13274	1	1	1	636.644	1906.91	3	1906.91	0.0005	294	309	0	64.27	24	36	1.5e-05	K	INEEIVQEVVNMGFDR	N	Oxidation (M)	0.0000000000020000.0	14258: Scan 15604 (rt=43.2406) [C:UsersDominiqueDocumentsMascotPSB-330_GEJAEE23614_PRC_7_2p_PSB-330_1.raw]
GSrhino-SNF4 N-starved	1	PSB-330_sample1	E23614_PRC_7_2p_PSB-330_1.raw	2.6.2	2.5.0.0	Araport11plusDE2020	2	AT3G29160.1;AT3G29160.2	AT3G29160	AT3G29160.1 | AKIN11, ATKIN11, KIN11, SNRK1.2 | SNF1 kinase homolog 11 | 201606	9862	58652	239	30	57.6	512	7.01	13275	1	1	1	636.644	1906.91	3	1906.91	0.0005	294	309	0	45.33	24	36	0.0012	K	INEEIVQEVVNMGFDR	N	Oxidation (M)	0.0000000000020000.0	14351: Scan 15707 (rt=43.4518) [C:UsersDominiqueDocumentsMascotPSB-330_GEJAEE23614_PRC_7_2p_PSB-330_1.raw]
GSrhino-SNF4 N-starved	1	PSB-330_sample1	E23614_PRC_7_2p_PSB-330_1.raw	2.6.2	2.5.0.0	Araport11plusDE2020	2	AT3G29160.1;AT3G29160.2	AT3G29160	AT3G29160.1 | AKIN11, ATKIN11, KIN11, SNRK1.2 | SNF1 kinase homolog 11 | 201606	9862	58652	239	30	57.6	512	7.01	13276	1	1	1	636.644	1906.91	3	1906.91	0.0015	294	309	0	77.63	24	36	7e-07	K	INEEIVQEVVNMGFDR	N	Oxidation (M)	0.0000000000020000.0	14454: Scan 15817 (rt=43.6788) [C:UsersDominiqueDocumentsMascotPSB-330_GEJAEE23614_PRC_7_2p_PSB-330_1.raw]
GSrhino-SNF4 N-starved	1	PSB-330_sample1	E23614_PRC_7_2p_PSB-330_1.raw	2.6.2	2.5.0.0	Araport11plusDE2020	2	AT3G29160.1;AT3G29160.2	AT3G29160	AT3G29160.1 | AKIN11, ATKIN11, KIN11, SNRK1.2 | SNF1 kinase homolog 11 | 201606	9862	58652	239	30	57.6	512	7.01	14047	1	1	1	1010.51	2019	2	2019.01	-0.0061	293	309	1	50.83	23	36	0.0004	K	KINEEIVQEVVNMGFDR	N			14922: Scan 16332 (rt=44.7219) [C:UsersDominiqueDocumentsMascotPSB-330_GEJAEE23614_PRC_7_2p_PSB-330_1.raw]
GSrhino-SNF4 N-starved	1	PSB-330_sample1	E23614_PRC_7_2p_PSB-330_1.raw	2.6.2	2.5.0.0	Araport11plusDE2020	2	AT3G29160.1;AT3G29160.2	AT3G29160	AT3G29160.1 | AKIN11, ATKIN11, KIN11, SNRK1.2 | SNF1 kinase homolog 11 | 201606	9862	58652	239	30	57.6	512	7.01	14048	1	1	1	674.01	2019.01	3	2019.01	0	293	309	1	49.37	24	37	0.00059	K	KINEEIVQEVVNMGFDR	N			14819: Scan 16218 (rt=44.4956) [C:UsersDominiqueDocumentsMascotPSB-330_GEJAEE23614_PRC_7_2p_PSB-330_1.raw]
GSrhino-SNF4 N-starved	1	PSB-330_sample1	E23614_PRC_7_2p_PSB-330_1.raw	2.6.2	2.5.0.0	Araport11plusDE2020	2	AT3G29160.1;AT3G29160.2	AT3G29160	AT3G29160.1 | AKIN11, ATKIN11, KIN11, SNRK1.2 | SNF1 kinase homolog 11 | 201606	9862	58652	239	30	57.6	512	7.01	15349	1	1	1	766.377	2296.11	3	2296.12	-0.0068	433	452	0	57.26	25	36	7.8e-05	R	WVPGLADGQNTMVNNQLHFR	D			13091: Scan 14285 (rt=40.5158) [C:UsersDominiqueDocumentsMascotPSB-330_GEJAEE23614_PRC_7_2p_PSB-330_1.raw]
GSrhino-SNF4 N-starved	1	PSB-330_sample1	E23614_PRC_7_2p_PSB-330_1.raw	2.6.2	2.5.0.0	Araport11plusDE2020	2	AT3G29160.1;AT3G29160.2	AT3G29160	AT3G29160.1 | AKIN11, ATKIN11, KIN11, SNRK1.2 | SNF1 kinase homolog 11 | 201606	9862	58652	239	30	57.6	512	7.01	15350	1	1	1	766.379	2296.11	3	2296.12	-0.0021	433	452	0	63.3	23	36	2e-05	R	WVPGLADGQNTMVNNQLHFR	D			12769: Scan 13923 (rt=39.7896) [C:UsersDominiqueDocumentsMascotPSB-330_GEJAEE23614_PRC_7_2p_PSB-330_1.raw]
GSrhino-SNF4 N-starved	1	PSB-330_sample1	E23614_PRC_7_2p_PSB-330_1.raw	2.6.2	2.5.0.0	Araport11plusDE2020	2	AT3G29160.1;AT3G29160.2	AT3G29160	AT3G29160.1 | AKIN11, ATKIN11, KIN11, SNRK1.2 | SNF1 kinase homolog 11 | 201606	9862	58652	239	30	57.6	512	7.01	15351	1	1	1	766.379	2296.12	3	2296.12	-0.0011	433	452	0	62.55	23	36	2.5e-05	R	WVPGLADGQNTMVNNQLHFR	D			12860: Scan 14025 (rt=39.994) [C:UsersDominiqueDocumentsMascotPSB-330_GEJAEE23614_PRC_7_2p_PSB-330_1.raw]
GSrhino-SNF4 N-starved	1	PSB-330_sample1	E23614_PRC_7_2p_PSB-330_1.raw	2.6.2	2.5.0.0	Araport11plusDE2020	2	AT3G29160.1;AT3G29160.2	AT3G29160	AT3G29160.1 | AKIN11, ATKIN11, KIN11, SNRK1.2 | SNF1 kinase homolog 11 | 201606	9862	58652	239	30	57.6	512	7.01	15352	1	1	1	1149.07	2296.12	2	2296.12	0.0015	433	452	0	142.15	29	36	2.7e-13	R	WVPGLADGQNTMVNNQLHFR	D			12693: Scan 13839 (rt=39.6233) [C:UsersDominiqueDocumentsMascotPSB-330_GEJAEE23614_PRC_7_2p_PSB-330_1.raw]
GSrhino-SNF4 N-starved	1	PSB-330_sample1	E23614_PRC_7_2p_PSB-330_1.raw	2.6.2	2.5.0.0	Araport11plusDE2020	2	AT3G29160.1;AT3G29160.2	AT3G29160	AT3G29160.1 | AKIN11, ATKIN11, KIN11, SNRK1.2 | SNF1 kinase homolog 11 | 201606	9862	58652	239	30	57.6	512	7.01	15353	1	1	1	766.38	2296.12	3	2296.12	0.002	433	452	0	62.49	23	36	2.6e-05	R	WVPGLADGQNTMVNNQLHFR	D			12673: Scan 13815 (rt=39.5765) [C:UsersDominiqueDocumentsMascotPSB-330_GEJAEE23614_PRC_7_2p_PSB-330_1.raw]
GSrhino-SNF4 N-starved	1	PSB-330_sample1	E23614_PRC_7_2p_PSB-330_1.raw	2.6.2	2.5.0.0	Araport11plusDE2020	2	AT3G29160.1;AT3G29160.2	AT3G29160	AT3G29160.1 | AKIN11, ATKIN11, KIN11, SNRK1.2 | SNF1 kinase homolog 11 | 201606	9862	58652	239	30	57.6	512	7.01	15354	1	1	1	766.38	2296.12	3	2296.12	0.0024	433	452	0	64.12	23	36	1.8e-05	R	WVPGLADGQNTMVNNQLHFR	D			12580: Scan 13710 (rt=39.3643) [C:UsersDominiqueDocumentsMascotPSB-330_GEJAEE23614_PRC_7_2p_PSB-330_1.raw]
GSrhino-SNF4 N-starved	1	PSB-330_sample1	E23614_PRC_7_2p_PSB-330_1.raw	2.6.2	2.5.0.0	Araport11plusDE2020	2	AT3G29160.1;AT3G29160.2	AT3G29160	AT3G29160.1 | AKIN11, ATKIN11, KIN11, SNRK1.2 | SNF1 kinase homolog 11 | 201606	9862	58652	239	30	57.6	512	7.01	15355	1	1	1	1149.07	2296.12	2	2296.12	0.0035	433	452	0	123.09	28	36	2.3e-11	R	WVPGLADGQNTMVNNQLHFR	D			12600: Scan 13733 (rt=39.4108) [C:UsersDominiqueDocumentsMascotPSB-330_GEJAEE23614_PRC_7_2p_PSB-330_1.raw]
GSrhino-SNF4 N-starved	1	PSB-330_sample1	E23614_PRC_7_2p_PSB-330_1.raw	2.6.2	2.5.0.0	Araport11plusDE2020	2	AT3G29160.1;AT3G29160.2	AT3G29160	AT3G29160.1 | AKIN11, ATKIN11, KIN11, SNRK1.2 | SNF1 kinase homolog 11 | 201606	9862	58652	239	30	57.6	512	7.01	15358	1	1	1	1149.56	2297.11	2	2296.12	0.9925	433	452	0	59.67	23	36	4.4e-05	R	WVPGLADGQNTMVNNQLHFR	D			12791: Scan 13947 (rt=39.8366) [C:UsersDominiqueDocumentsMascotPSB-330_GEJAEE23614_PRC_7_2p_PSB-330_1.raw]
GSrhino-SNF4 N-starved	1	PSB-330_sample1	E23614_PRC_7_2p_PSB-330_1.raw	2.6.2	2.5.0.0	Araport11plusDE2020	2	AT3G29160.1;AT3G29160.2	AT3G29160	AT3G29160.1 | AKIN11, ATKIN11, KIN11, SNRK1.2 | SNF1 kinase homolog 11 | 201606	9862	58652	239	30	57.6	512	7.01	15359	1	1	1	1149.56	2297.11	2	2296.12	0.9943	433	452	0	85.99	25	36	1.1e-07	R	WVPGLADGQNTMVNNQLHFR	D			12884: Scan 14053 (rt=40.0469) [C:UsersDominiqueDocumentsMascotPSB-330_GEJAEE23614_PRC_7_2p_PSB-330_1.raw]
GSrhino-SNF4 N-starved	1	PSB-330_sample1	E23614_PRC_7_2p_PSB-330_1.raw	2.6.2	2.5.0.0	Araport11plusDE2020	2	AT3G29160.1;AT3G29160.2	AT3G29160	AT3G29160.1 | AKIN11, ATKIN11, KIN11, SNRK1.2 | SNF1 kinase homolog 11 | 201606	9862	58652	239	30	57.6	512	7.01	15400	1	1	1	770.377	2308.11	3	2308.12	-0.0094	83	101	0	67.7	24	36	6.9e-06	R	QYEVIETTSDIYVVMEYVK	S			15789: Scan 17277 (rt=46.663) [C:UsersDominiqueDocumentsMascotPSB-330_GEJAEE23614_PRC_7_2p_PSB-330_1.raw]
GSrhino-SNF4 N-starved	1	PSB-330_sample1	E23614_PRC_7_2p_PSB-330_1.raw	2.6.2	2.5.0.0	Araport11plusDE2020	2	AT3G29160.1;AT3G29160.2	AT3G29160	AT3G29160.1 | AKIN11, ATKIN11, KIN11, SNRK1.2 | SNF1 kinase homolog 11 | 201606	9862	58652	239	30	57.6	512	7.01	15402	1	1	1	770.378	2308.11	3	2308.12	-0.0064	83	101	0	90.55	25	36	3.6e-08	R	QYEVIETTSDIYVVMEYVK	S			16638: Scan 18159 (rt=48.6294) [C:UsersDominiqueDocumentsMascotPSB-330_GEJAEE23614_PRC_7_2p_PSB-330_1.raw]
GSrhino-SNF4 N-starved	1	PSB-330_sample1	E23614_PRC_7_2p_PSB-330_1.raw	2.6.2	2.5.0.0	Araport11plusDE2020	2	AT3G29160.1;AT3G29160.2	AT3G29160	AT3G29160.1 | AKIN11, ATKIN11, KIN11, SNRK1.2 | SNF1 kinase homolog 11 | 201606	9862	58652	239	30	57.6	512	7.01	15403	1	1	1	1155.06	2308.11	2	2308.12	-0.006	83	101	0	45.18	22	36	0.0013	R	QYEVIETTSDIYVVMEYVK	S			16759: Scan 18270 (rt=48.9057) [C:UsersDominiqueDocumentsMascotPSB-330_GEJAEE23614_PRC_7_2p_PSB-330_1.raw]
GSrhino-SNF4 N-starved	1	PSB-330_sample1	E23614_PRC_7_2p_PSB-330_1.raw	2.6.2	2.5.0.0	Araport11plusDE2020	2	AT3G29160.1;AT3G29160.2	AT3G29160	AT3G29160.1 | AKIN11, ATKIN11, KIN11, SNRK1.2 | SNF1 kinase homolog 11 | 201606	9862	58652	239	30	57.6	512	7.01	15405	1	1	1	770.379	2308.11	3	2308.12	-0.0048	83	101	0	54.12	23	36	0.00016	R	QYEVIETTSDIYVVMEYVK	S			16079: Scan 17579 (rt=47.3207) [C:UsersDominiqueDocumentsMascotPSB-330_GEJAEE23614_PRC_7_2p_PSB-330_1.raw]
GSrhino-SNF4 N-starved	1	PSB-330_sample1	E23614_PRC_7_2p_PSB-330_1.raw	2.6.2	2.5.0.0	Araport11plusDE2020	2	AT3G29160.1;AT3G29160.2	AT3G29160	AT3G29160.1 | AKIN11, ATKIN11, KIN11, SNRK1.2 | SNF1 kinase homolog 11 | 201606	9862	58652	239	30	57.6	512	7.01	15407	1	1	1	770.379	2308.11	3	2308.12	-0.0042	83	101	0	64.75	24	36	1.4e-05	R	QYEVIETTSDIYVVMEYVK	S			16165: Scan 17673 (rt=47.5309) [C:UsersDominiqueDocumentsMascotPSB-330_GEJAEE23614_PRC_7_2p_PSB-330_1.raw]
GSrhino-SNF4 N-starved	1	PSB-330_sample1	E23614_PRC_7_2p_PSB-330_1.raw	2.6.2	2.5.0.0	Araport11plusDE2020	2	AT3G29160.1;AT3G29160.2	AT3G29160	AT3G29160.1 | AKIN11, ATKIN11, KIN11, SNRK1.2 | SNF1 kinase homolog 11 | 201606	9862	58652	239	30	57.6	512	7.01	15410	1	1	1	1155.06	2308.11	2	2308.12	-0.004	83	101	0	71.85	24	36	2.8e-06	R	QYEVIETTSDIYVVMEYVK	S			15848: Scan 17340 (rt=46.7937) [C:UsersDominiqueDocumentsMascotPSB-330_GEJAEE23614_PRC_7_2p_PSB-330_1.raw]
GSrhino-SNF4 N-starved	1	PSB-330_sample1	E23614_PRC_7_2p_PSB-330_1.raw	2.6.2	2.5.0.0	Araport11plusDE2020	2	AT3G29160.1;AT3G29160.2	AT3G29160	AT3G29160.1 | AKIN11, ATKIN11, KIN11, SNRK1.2 | SNF1 kinase homolog 11 | 201606	9862	58652	239	30	57.6	512	7.01	15421	1	1	1	1155.07	2308.12	2	2308.12	-0.0026	83	101	0	96.73	26	36	9.1e-09	R	QYEVIETTSDIYVVMEYVK	S			16123: Scan 17625 (rt=47.4257) [C:UsersDominiqueDocumentsMascotPSB-330_GEJAEE23614_PRC_7_2p_PSB-330_1.raw]
GSrhino-SNF4 N-starved	1	PSB-330_sample1	E23614_PRC_7_2p_PSB-330_1.raw	2.6.2	2.5.0.0	Araport11plusDE2020	2	AT3G29160.1;AT3G29160.2	AT3G29160	AT3G29160.1 | AKIN11, ATKIN11, KIN11, SNRK1.2 | SNF1 kinase homolog 11 | 201606	9862	58652	239	30	57.6	512	7.01	15424	1	1	1	1155.07	2308.12	2	2308.12	-0.0022	83	101	0	97.37	26	36	7.9e-09	R	QYEVIETTSDIYVVMEYVK	S			15561: Scan 17031 (rt=46.1403) [C:UsersDominiqueDocumentsMascotPSB-330_GEJAEE23614_PRC_7_2p_PSB-330_1.raw]
GSrhino-SNF4 N-starved	1	PSB-330_sample1	E23614_PRC_7_2p_PSB-330_1.raw	2.6.2	2.5.0.0	Araport11plusDE2020	2	AT3G29160.1;AT3G29160.2	AT3G29160	AT3G29160.1 | AKIN11, ATKIN11, KIN11, SNRK1.2 | SNF1 kinase homolog 11 | 201606	9862	58652	239	30	57.6	512	7.01	15426	1	1	1	1155.07	2308.12	2	2308.12	-0.002	83	101	0	115.17	27	36	1.3e-10	R	QYEVIETTSDIYVVMEYVK	S			16668: Scan 18189 (rt=48.6982) [C:UsersDominiqueDocumentsMascotPSB-330_GEJAEE23614_PRC_7_2p_PSB-330_1.raw]
GSrhino-SNF4 N-starved	1	PSB-330_sample1	E23614_PRC_7_2p_PSB-330_1.raw	2.6.2	2.5.0.0	Araport11plusDE2020	2	AT3G29160.1;AT3G29160.2	AT3G29160	AT3G29160.1 | AKIN11, ATKIN11, KIN11, SNRK1.2 | SNF1 kinase homolog 11 | 201606	9862	58652	239	30	57.6	512	7.01	15427	1	1	1	1155.07	2308.12	2	2308.12	-0.002	83	101	0	119.98	27	36	4.3e-11	R	QYEVIETTSDIYVVMEYVK	S			16299: Scan 17817 (rt=47.8527) [C:UsersDominiqueDocumentsMascotPSB-330_GEJAEE23614_PRC_7_2p_PSB-330_1.raw]
GSrhino-SNF4 N-starved	1	PSB-330_sample1	E23614_PRC_7_2p_PSB-330_1.raw	2.6.2	2.5.0.0	Araport11plusDE2020	2	AT3G29160.1;AT3G29160.2	AT3G29160	AT3G29160.1 | AKIN11, ATKIN11, KIN11, SNRK1.2 | SNF1 kinase homolog 11 | 201606	9862	58652	239	30	57.6	512	7.01	15428	1	1	1	770.38	2308.12	3	2308.12	-0.0018	83	101	0	74.53	24	36	1.5e-06	R	QYEVIETTSDIYVVMEYVK	S			15884: Scan 17375 (rt=46.8711) [C:UsersDominiqueDocumentsMascotPSB-330_GEJAEE23614_PRC_7_2p_PSB-330_1.raw]
GSrhino-SNF4 N-starved	1	PSB-330_sample1	E23614_PRC_7_2p_PSB-330_1.raw	2.6.2	2.5.0.0	Araport11plusDE2020	2	AT3G29160.1;AT3G29160.2	AT3G29160	AT3G29160.1 | AKIN11, ATKIN11, KIN11, SNRK1.2 | SNF1 kinase homolog 11 | 201606	9862	58652	239	30	57.6	512	7.01	15429	1	1	1	1155.07	2308.12	2	2308.12	-0.0018	83	101	0	103.41	26	36	1.9e-09	R	QYEVIETTSDIYVVMEYVK	S			16479: Scan 17997 (rt=48.2659) [C:UsersDominiqueDocumentsMascotPSB-330_GEJAEE23614_PRC_7_2p_PSB-330_1.raw]
GSrhino-SNF4 N-starved	1	PSB-330_sample1	E23614_PRC_7_2p_PSB-330_1.raw	2.6.2	2.5.0.0	Araport11plusDE2020	2	AT3G29160.1;AT3G29160.2	AT3G29160	AT3G29160.1 | AKIN11, ATKIN11, KIN11, SNRK1.2 | SNF1 kinase homolog 11 | 201606	9862	58652	239	30	57.6	512	7.01	15430	1	1	1	1155.07	2308.12	2	2308.12	-0.0018	83	101	0	121.84	27	36	2.8e-11	R	QYEVIETTSDIYVVMEYVK	S			16382: Scan 17907 (rt=48.0599) [C:UsersDominiqueDocumentsMascotPSB-330_GEJAEE23614_PRC_7_2p_PSB-330_1.raw]
GSrhino-SNF4 N-starved	1	PSB-330_sample1	E23614_PRC_7_2p_PSB-330_1.raw	2.6.2	2.5.0.0	Araport11plusDE2020	2	AT3G29160.1;AT3G29160.2	AT3G29160	AT3G29160.1 | AKIN11, ATKIN11, KIN11, SNRK1.2 | SNF1 kinase homolog 11 | 201606	9862	58652	239	30	57.6	512	7.01	15432	1	1	1	1155.07	2308.12	2	2308.12	-0.0016	83	101	0	100.77	26	36	3.6e-09	R	QYEVIETTSDIYVVMEYVK	S			15661: Scan 17135 (rt=46.3578) [C:UsersDominiqueDocumentsMascotPSB-330_GEJAEE23614_PRC_7_2p_PSB-330_1.raw]
GSrhino-SNF4 N-starved	1	PSB-330_sample1	E23614_PRC_7_2p_PSB-330_1.raw	2.6.2	2.5.0.0	Araport11plusDE2020	2	AT3G29160.1;AT3G29160.2	AT3G29160	AT3G29160.1 | AKIN11, ATKIN11, KIN11, SNRK1.2 | SNF1 kinase homolog 11 | 201606	9862	58652	239	30	57.6	512	7.01	15434	1	1	1	1155.07	2308.12	2	2308.12	-0.0012	83	101	0	104.87	26	36	1.4e-09	R	QYEVIETTSDIYVVMEYVK	S			15464: Scan 16925 (rt=45.9192) [C:UsersDominiqueDocumentsMascotPSB-330_GEJAEE23614_PRC_7_2p_PSB-330_1.raw]
GSrhino-SNF4 N-starved	1	PSB-330_sample1	E23614_PRC_7_2p_PSB-330_1.raw	2.6.2	2.5.0.0	Araport11plusDE2020	2	AT3G29160.1;AT3G29160.2	AT3G29160	AT3G29160.1 | AKIN11, ATKIN11, KIN11, SNRK1.2 | SNF1 kinase homolog 11 | 201606	9862	58652	239	30	57.6	512	7.01	15438	1	1	1	1155.07	2308.12	2	2308.12	-0.0008	83	101	0	48.73	23	36	0.00058	R	QYEVIETTSDIYVVMEYVK	S			16970: Scan 18553 (rt=49.7578) [C:UsersDominiqueDocumentsMascotPSB-330_GEJAEE23614_PRC_7_2p_PSB-330_1.raw]
GSrhino-SNF4 N-starved	1	PSB-330_sample1	E23614_PRC_7_2p_PSB-330_1.raw	2.6.2	2.5.0.0	Araport11plusDE2020	2	AT3G29160.1;AT3G29160.2	AT3G29160	AT3G29160.1 | AKIN11, ATKIN11, KIN11, SNRK1.2 | SNF1 kinase homolog 11 | 201606	9862	58652	239	30	57.6	512	7.01	15439	1	1	1	770.38	2308.12	3	2308.12	-0.0006	83	101	0	77.05	24	36	8.5e-07	R	QYEVIETTSDIYVVMEYVK	S			16442: Scan 17963 (rt=48.1869) [C:UsersDominiqueDocumentsMascotPSB-330_GEJAEE23614_PRC_7_2p_PSB-330_1.raw]
GSrhino-SNF4 N-starved	1	PSB-330_sample1	E23614_PRC_7_2p_PSB-330_1.raw	2.6.2	2.5.0.0	Araport11plusDE2020	2	AT3G29160.1;AT3G29160.2	AT3G29160	AT3G29160.1 | AKIN11, ATKIN11, KIN11, SNRK1.2 | SNF1 kinase homolog 11 | 201606	9862	58652	239	30	57.6	512	7.01	15442	1	1	1	1155.07	2308.12	2	2308.12	-0.0006	83	101	0	94.52	25	36	1.5e-08	R	QYEVIETTSDIYVVMEYVK	S			15753: Scan 17235 (rt=46.5749) [C:UsersDominiqueDocumentsMascotPSB-330_GEJAEE23614_PRC_7_2p_PSB-330_1.raw]
GSrhino-SNF4 N-starved	1	PSB-330_sample1	E23614_PRC_7_2p_PSB-330_1.raw	2.6.2	2.5.0.0	Araport11plusDE2020	2	AT3G29160.1;AT3G29160.2	AT3G29160	AT3G29160.1 | AKIN11, ATKIN11, KIN11, SNRK1.2 | SNF1 kinase homolog 11 | 201606	9862	58652	239	30	57.6	512	7.01	15443	1	1	1	1155.07	2308.12	2	2308.12	-0.0004	83	101	0	117.97	27	36	7e-11	R	QYEVIETTSDIYVVMEYVK	S			16211: Scan 17721 (rt=47.6421) [C:UsersDominiqueDocumentsMascotPSB-330_GEJAEE23614_PRC_7_2p_PSB-330_1.raw]
GSrhino-SNF4 N-starved	1	PSB-330_sample1	E23614_PRC_7_2p_PSB-330_1.raw	2.6.2	2.5.0.0	Araport11plusDE2020	2	AT3G29160.1;AT3G29160.2	AT3G29160	AT3G29160.1 | AKIN11, ATKIN11, KIN11, SNRK1.2 | SNF1 kinase homolog 11 | 201606	9862	58652	239	30	57.6	512	7.01	15445	1	1	1	1155.07	2308.12	2	2308.12	0.0002	83	101	0	105.6	26	36	1.2e-09	R	QYEVIETTSDIYVVMEYVK	S			16573: Scan 18093 (rt=48.4828) [C:UsersDominiqueDocumentsMascotPSB-330_GEJAEE23614_PRC_7_2p_PSB-330_1.raw]
GSrhino-SNF4 N-starved	1	PSB-330_sample1	E23614_PRC_7_2p_PSB-330_1.raw	2.6.2	2.5.0.0	Araport11plusDE2020	2	AT3G29160.1;AT3G29160.2	AT3G29160	AT3G29160.1 | AKIN11, ATKIN11, KIN11, SNRK1.2 | SNF1 kinase homolog 11 | 201606	9862	58652	239	30	57.6	512	7.01	15446	1	1	1	770.38	2308.12	3	2308.12	0.0002	83	101	0	80.91	25	36	3.6e-07	R	QYEVIETTSDIYVVMEYVK	S			16351: Scan 17871 (rt=47.9784) [C:UsersDominiqueDocumentsMascotPSB-330_GEJAEE23614_PRC_7_2p_PSB-330_1.raw]
GSrhino-SNF4 N-starved	1	PSB-330_sample1	E23614_PRC_7_2p_PSB-330_1.raw	2.6.2	2.5.0.0	Araport11plusDE2020	2	AT3G29160.1;AT3G29160.2	AT3G29160	AT3G29160.1 | AKIN11, ATKIN11, KIN11, SNRK1.2 | SNF1 kinase homolog 11 | 201606	9862	58652	239	30	57.6	512	7.01	15447	1	1	1	1155.07	2308.12	2	2308.12	0.0006	83	101	0	102.03	26	36	2.8e-09	R	QYEVIETTSDIYVVMEYVK	S			16031: Scan 17529 (rt=47.212) [C:UsersDominiqueDocumentsMascotPSB-330_GEJAEE23614_PRC_7_2p_PSB-330_1.raw]
GSrhino-SNF4 N-starved	1	PSB-330_sample1	E23614_PRC_7_2p_PSB-330_1.raw	2.6.2	2.5.0.0	Araport11plusDE2020	2	AT3G29160.1;AT3G29160.2	AT3G29160	AT3G29160.1 | AKIN11, ATKIN11, KIN11, SNRK1.2 | SNF1 kinase homolog 11 | 201606	9862	58652	239	30	57.6	512	7.01	15448	1	1	1	770.38	2308.12	3	2308.12	0.0008	83	101	0	85.82	25	36	1.2e-07	R	QYEVIETTSDIYVVMEYVK	S			15472: Scan 16935 (rt=45.9406) [C:UsersDominiqueDocumentsMascotPSB-330_GEJAEE23614_PRC_7_2p_PSB-330_1.raw]
GSrhino-SNF4 N-starved	1	PSB-330_sample1	E23614_PRC_7_2p_PSB-330_1.raw	2.6.2	2.5.0.0	Araport11plusDE2020	2	AT3G29160.1;AT3G29160.2	AT3G29160	AT3G29160.1 | AKIN11, ATKIN11, KIN11, SNRK1.2 | SNF1 kinase homolog 11 | 201606	9862	58652	239	30	57.6	512	7.01	15449	1	1	1	770.38	2308.12	3	2308.12	0.0011	83	101	0	59.21	23	36	5.4e-05	R	QYEVIETTSDIYVVMEYVK	S			16264: Scan 17778 (rt=47.7642) [C:UsersDominiqueDocumentsMascotPSB-330_GEJAEE23614_PRC_7_2p_PSB-330_1.raw]
GSrhino-SNF4 N-starved	1	PSB-330_sample1	E23614_PRC_7_2p_PSB-330_1.raw	2.6.2	2.5.0.0	Araport11plusDE2020	2	AT3G29160.1;AT3G29160.2	AT3G29160	AT3G29160.1 | AKIN11, ATKIN11, KIN11, SNRK1.2 | SNF1 kinase homolog 11 | 201606	9862	58652	239	30	57.6	512	7.01	15450	1	1	1	770.38	2308.12	3	2308.12	0.0012	83	101	0	58.53	23	36	6.4e-05	R	QYEVIETTSDIYVVMEYVK	S			15696: Scan 17171 (rt=46.4342) [C:UsersDominiqueDocumentsMascotPSB-330_GEJAEE23614_PRC_7_2p_PSB-330_1.raw]
GSrhino-SNF4 N-starved	1	PSB-330_sample1	E23614_PRC_7_2p_PSB-330_1.raw	2.6.2	2.5.0.0	Araport11plusDE2020	2	AT3G29160.1;AT3G29160.2	AT3G29160	AT3G29160.1 | AKIN11, ATKIN11, KIN11, SNRK1.2 | SNF1 kinase homolog 11 | 201606	9862	58652	239	30	57.6	512	7.01	15451	1	1	1	770.381	2308.12	3	2308.12	0.0017	83	101	0	56.36	23	36	0.00011	R	QYEVIETTSDIYVVMEYVK	S			15983: Scan 17478 (rt=47.099) [C:UsersDominiqueDocumentsMascotPSB-330_GEJAEE23614_PRC_7_2p_PSB-330_1.raw]
GSrhino-SNF4 N-starved	1	PSB-330_sample1	E23614_PRC_7_2p_PSB-330_1.raw	2.6.2	2.5.0.0	Araport11plusDE2020	2	AT3G29160.1;AT3G29160.2	AT3G29160	AT3G29160.1 | AKIN11, ATKIN11, KIN11, SNRK1.2 | SNF1 kinase homolog 11 | 201606	9862	58652	239	30	57.6	512	7.01	15452	1	1	1	1155.07	2308.12	2	2308.12	0.0034	83	101	0	101.48	26	36	3.2e-09	R	QYEVIETTSDIYVVMEYVK	S			15940: Scan 17433 (rt=47.0015) [C:UsersDominiqueDocumentsMascotPSB-330_GEJAEE23614_PRC_7_2p_PSB-330_1.raw]
GSrhino-SNF4 N-starved	1	PSB-330_sample1	E23614_PRC_7_2p_PSB-330_1.raw	2.6.2	2.5.0.0	Araport11plusDE2020	2	AT3G29160.1;AT3G29160.2	AT3G29160	AT3G29160.1 | AKIN11, ATKIN11, KIN11, SNRK1.2 | SNF1 kinase homolog 11 | 201606	9862	58652	239	30	57.6	512	7.01	15459	1	1	1	770.715	2309.12	3	2308.12	1.0044	83	101	0	70.78	24	36	3.9e-06	R	QYEVIETTSDIYVVMEYVK	S			16549: Scan 18065 (rt=48.4171) [C:UsersDominiqueDocumentsMascotPSB-330_GEJAEE23614_PRC_7_2p_PSB-330_1.raw]
GSrhino-SNF4 N-starved	1	PSB-330_sample1	E23614_PRC_7_2p_PSB-330_1.raw	2.6.2	2.5.0.0	Araport11plusDE2020	2	AT3G29160.1;AT3G29160.2	AT3G29160	AT3G29160.1 | AKIN11, ATKIN11, KIN11, SNRK1.2 | SNF1 kinase homolog 11 | 201606	9862	58652	239	30	57.6	512	7.01	15475	1	1	1	771.709	2312.11	3	2312.11	-0.0063	433	452	0	56.29	23	35	9e-05	R	WVPGLADGQNTMVNNQLHFR	D	Oxidation (M)	0.00000000000200000000.0	11802: Scan 12831 (rt=37.6283) [C:UsersDominiqueDocumentsMascotPSB-330_GEJAEE23614_PRC_7_2p_PSB-330_1.raw]
GSrhino-SNF4 N-starved	1	PSB-330_sample1	E23614_PRC_7_2p_PSB-330_1.raw	2.6.2	2.5.0.0	Araport11plusDE2020	2	AT3G29160.1;AT3G29160.2	AT3G29160	AT3G29160.1 | AKIN11, ATKIN11, KIN11, SNRK1.2 | SNF1 kinase homolog 11 | 201606	9862	58652	239	30	57.6	512	7.01	15476	1	1	1	1157.06	2312.11	2	2312.11	-0.0034	433	452	0	75.51	24	35	1.1e-06	R	WVPGLADGQNTMVNNQLHFR	D	Oxidation (M)	0.00000000000200000000.0	11557: Scan 12557 (rt=37.0874) [C:UsersDominiqueDocumentsMascotPSB-330_GEJAEE23614_PRC_7_2p_PSB-330_1.raw]
GSrhino-SNF4 N-starved	1	PSB-330_sample1	E23614_PRC_7_2p_PSB-330_1.raw	2.6.2	2.5.0.0	Araport11plusDE2020	2	AT3G29160.1;AT3G29160.2	AT3G29160	AT3G29160.1 | AKIN11, ATKIN11, KIN11, SNRK1.2 | SNF1 kinase homolog 11 | 201606	9862	58652	239	30	57.6	512	7.01	15477	1	1	1	771.711	2312.11	3	2312.11	-0.0015	433	452	0	68.16	24	35	5.9e-06	R	WVPGLADGQNTMVNNQLHFR	D	Oxidation (M)	0.00000000000200000000.0	11617: Scan 12622 (rt=37.2136) [C:UsersDominiqueDocumentsMascotPSB-330_GEJAEE23614_PRC_7_2p_PSB-330_1.raw]
GSrhino-SNF4 N-starved	1	PSB-330_sample1	E23614_PRC_7_2p_PSB-330_1.raw	2.6.2	2.5.0.0	Araport11plusDE2020	2	AT3G29160.1;AT3G29160.2	AT3G29160	AT3G29160.1 | AKIN11, ATKIN11, KIN11, SNRK1.2 | SNF1 kinase homolog 11 | 201606	9862	58652	239	30	57.6	512	7.01	15478	1	1	1	1157.06	2312.11	2	2312.11	0.0004	433	452	0	51.38	23	36	0.0003	R	WVPGLADGQNTMVNNQLHFR	D	Oxidation (M)	0.00000000000200000000.0	11655: Scan 12664 (rt=37.2964) [C:UsersDominiqueDocumentsMascotPSB-330_GEJAEE23614_PRC_7_2p_PSB-330_1.raw]
GSrhino-SNF4 N-starved	1	PSB-330_sample1	E23614_PRC_7_2p_PSB-330_1.raw	2.6.2	2.5.0.0	Araport11plusDE2020	2	AT3G29160.1;AT3G29160.2	AT3G29160	AT3G29160.1 | AKIN11, ATKIN11, KIN11, SNRK1.2 | SNF1 kinase homolog 11 | 201606	9862	58652	239	30	57.6	512	7.01	15480	1	1	1	771.712	2312.11	3	2312.11	0.0023	433	452	0	43.14	22	36	0.0021	R	WVPGLADGQNTMVNNQLHFR	D	Oxidation (M)	0.00000000000200000000.0	11711: Scan 12729 (rt=37.4248) [C:UsersDominiqueDocumentsMascotPSB-330_GEJAEE23614_PRC_7_2p_PSB-330_1.raw]
GSrhino-SNF4 N-starved	1	PSB-330_sample1	E23614_PRC_7_2p_PSB-330_1.raw	2.6.2	2.5.0.0	Araport11plusDE2020	2	AT3G29160.1;AT3G29160.2	AT3G29160	AT3G29160.1 | AKIN11, ATKIN11, KIN11, SNRK1.2 | SNF1 kinase homolog 11 | 201606	9862	58652	239	30	57.6	512	7.01	15853	1	1	1	1216.04	2430.06	2	2430.06	-0.0047	338	359	0	96.46	26	29	2.1e-09	R	VPSGYLESEFQETTDSGSNPMR	T			12429: Scan 13539 (rt=39.0258) [C:UsersDominiqueDocumentsMascotPSB-330_GEJAEE23614_PRC_7_2p_PSB-330_1.raw]
GSrhino-SNF4 N-starved	1	PSB-330_sample1	E23614_PRC_7_2p_PSB-330_1.raw	2.6.2	2.5.0.0	Araport11plusDE2020	2	AT3G29160.1;AT3G29160.2	AT3G29160	AT3G29160.1 | AKIN11, ATKIN11, KIN11, SNRK1.2 | SNF1 kinase homolog 11 | 201606	9862	58652	239	30	57.6	512	7.01	15855	1	1	1	1216.04	2430.06	2	2430.06	-0.0035	338	359	0	105.23	26	29	2.9e-10	R	VPSGYLESEFQETTDSGSNPMR	T			12167: Scan 13242 (rt=38.4388) [C:UsersDominiqueDocumentsMascotPSB-330_GEJAEE23614_PRC_7_2p_PSB-330_1.raw]
GSrhino-SNF4 N-starved	1	PSB-330_sample1	E23614_PRC_7_2p_PSB-330_1.raw	2.6.2	2.5.0.0	Araport11plusDE2020	2	AT3G29160.1;AT3G29160.2	AT3G29160	AT3G29160.1 | AKIN11, ATKIN11, KIN11, SNRK1.2 | SNF1 kinase homolog 11 | 201606	9862	58652	239	30	57.6	512	7.01	15856	1	1	1	1216.04	2430.06	2	2430.06	-0.0023	338	359	0	112.35	27	30	5.9e-11	R	VPSGYLESEFQETTDSGSNPMR	T			12257: Scan 13349 (rt=38.6567) [C:UsersDominiqueDocumentsMascotPSB-330_GEJAEE23614_PRC_7_2p_PSB-330_1.raw]
GSrhino-SNF4 N-starved	1	PSB-330_sample1	E23614_PRC_7_2p_PSB-330_1.raw	2.6.2	2.5.0.0	Araport11plusDE2020	2	AT3G29160.1;AT3G29160.2	AT3G29160	AT3G29160.1 | AKIN11, ATKIN11, KIN11, SNRK1.2 | SNF1 kinase homolog 11 | 201606	9862	58652	239	30	57.6	512	7.01	15857	1	1	1	811.028	2430.06	3	2430.06	-0.0015	338	359	0	86.73	25	30	2.3e-08	R	VPSGYLESEFQETTDSGSNPMR	T			11886: Scan 12927 (rt=37.8206) [C:UsersDominiqueDocumentsMascotPSB-330_GEJAEE23614_PRC_7_2p_PSB-330_1.raw]
GSrhino-SNF4 N-starved	1	PSB-330_sample1	E23614_PRC_7_2p_PSB-330_1.raw	2.6.2	2.5.0.0	Araport11plusDE2020	2	AT3G29160.1;AT3G29160.2	AT3G29160	AT3G29160.1 | AKIN11, ATKIN11, KIN11, SNRK1.2 | SNF1 kinase homolog 11 | 201606	9862	58652	239	30	57.6	512	7.01	15858	1	1	1	1216.04	2430.06	2	2430.06	-0.0011	338	359	0	108.94	26	30	1.4e-10	R	VPSGYLESEFQETTDSGSNPMR	T			11881: Scan 12921 (rt=37.809) [C:UsersDominiqueDocumentsMascotPSB-330_GEJAEE23614_PRC_7_2p_PSB-330_1.raw]
GSrhino-SNF4 N-starved	1	PSB-330_sample1	E23614_PRC_7_2p_PSB-330_1.raw	2.6.2	2.5.0.0	Araport11plusDE2020	2	AT3G29160.1;AT3G29160.2	AT3G29160	AT3G29160.1 | AKIN11, ATKIN11, KIN11, SNRK1.2 | SNF1 kinase homolog 11 | 201606	9862	58652	239	30	57.6	512	7.01	15859	1	1	1	1216.04	2430.06	2	2430.06	-0.0001	338	359	0	151.27	29	30	7.9e-15	R	VPSGYLESEFQETTDSGSNPMR	T			11979: Scan 13029 (rt=38.0197) [C:UsersDominiqueDocumentsMascotPSB-330_GEJAEE23614_PRC_7_2p_PSB-330_1.raw]
GSrhino-SNF4 N-starved	1	PSB-330_sample1	E23614_PRC_7_2p_PSB-330_1.raw	2.6.2	2.5.0.0	Araport11plusDE2020	2	AT3G29160.1;AT3G29160.2	AT3G29160	AT3G29160.1 | AKIN11, ATKIN11, KIN11, SNRK1.2 | SNF1 kinase homolog 11 | 201606	9862	58652	239	30	57.6	512	7.01	15860	1	1	1	1216.04	2430.07	2	2430.06	0.0005	338	359	0	147.94	29	30	1.7e-14	R	VPSGYLESEFQETTDSGSNPMR	T			11699: Scan 12714 (rt=37.3942) [C:UsersDominiqueDocumentsMascotPSB-330_GEJAEE23614_PRC_7_2p_PSB-330_1.raw]
GSrhino-SNF4 N-starved	1	PSB-330_sample1	E23614_PRC_7_2p_PSB-330_1.raw	2.6.2	2.5.0.0	Araport11plusDE2020	2	AT3G29160.1;AT3G29160.2	AT3G29160	AT3G29160.1 | AKIN11, ATKIN11, KIN11, SNRK1.2 | SNF1 kinase homolog 11 | 201606	9862	58652	239	30	57.6	512	7.01	15861	1	1	1	1216.04	2430.07	2	2430.06	0.0011	338	359	0	139.39	28	30	1.2e-13	R	VPSGYLESEFQETTDSGSNPMR	T			12075: Scan 13137 (rt=38.2294) [C:UsersDominiqueDocumentsMascotPSB-330_GEJAEE23614_PRC_7_2p_PSB-330_1.raw]
GSrhino-SNF4 N-starved	1	PSB-330_sample1	E23614_PRC_7_2p_PSB-330_1.raw	2.6.2	2.5.0.0	Araport11plusDE2020	2	AT3G29160.1;AT3G29160.2	AT3G29160	AT3G29160.1 | AKIN11, ATKIN11, KIN11, SNRK1.2 | SNF1 kinase homolog 11 | 201606	9862	58652	239	30	57.6	512	7.01	15862	1	1	1	811.029	2430.07	3	2430.06	0.0022	338	359	0	80.44	25	30	9.8e-08	R	VPSGYLESEFQETTDSGSNPMR	T			11704: Scan 12720 (rt=37.4056) [C:UsersDominiqueDocumentsMascotPSB-330_GEJAEE23614_PRC_7_2p_PSB-330_1.raw]
GSrhino-SNF4 N-starved	1	PSB-330_sample1	E23614_PRC_7_2p_PSB-330_1.raw	2.6.2	2.5.0.0	Araport11plusDE2020	2	AT3G29160.1;AT3G29160.2	AT3G29160	AT3G29160.1 | AKIN11, ATKIN11, KIN11, SNRK1.2 | SNF1 kinase homolog 11 | 201606	9862	58652	239	30	57.6	512	7.01	15863	1	1	1	811.03	2430.07	3	2430.06	0.0024	338	359	0	94.82	25	30	3.7e-09	R	VPSGYLESEFQETTDSGSNPMR	T			11984: Scan 13035 (rt=38.0314) [C:UsersDominiqueDocumentsMascotPSB-330_GEJAEE23614_PRC_7_2p_PSB-330_1.raw]
GSrhino-SNF4 N-starved	1	PSB-330_sample1	E23614_PRC_7_2p_PSB-330_1.raw	2.6.2	2.5.0.0	Araport11plusDE2020	2	AT3G29160.1;AT3G29160.2	AT3G29160	AT3G29160.1 | AKIN11, ATKIN11, KIN11, SNRK1.2 | SNF1 kinase homolog 11 | 201606	9862	58652	239	30	57.6	512	7.01	15864	1	1	1	1216.04	2430.07	2	2430.06	0.0029	338	359	0	162.5	30	30	6.4e-16	R	VPSGYLESEFQETTDSGSNPMR	T			11791: Scan 12819 (rt=37.6052) [C:UsersDominiqueDocumentsMascotPSB-330_GEJAEE23614_PRC_7_2p_PSB-330_1.raw]
GSrhino-SNF4 N-starved	1	PSB-330_sample1	E23614_PRC_7_2p_PSB-330_1.raw	2.6.2	2.5.0.0	Araport11plusDE2020	2	AT3G29160.1;AT3G29160.2	AT3G29160	AT3G29160.1 | AKIN11, ATKIN11, KIN11, SNRK1.2 | SNF1 kinase homolog 11 | 201606	9862	58652	239	30	57.6	512	7.01	15865	1	1	1	811.03	2430.07	3	2430.06	0.004	338	359	0	77.29	24	30	2.1e-07	R	VPSGYLESEFQETTDSGSNPMR	T			11796: Scan 12825 (rt=37.6167) [C:UsersDominiqueDocumentsMascotPSB-330_GEJAEE23614_PRC_7_2p_PSB-330_1.raw]
GSrhino-SNF4 N-starved	1	PSB-330_sample1	E23614_PRC_7_2p_PSB-330_1.raw	2.6.2	2.5.0.0	Araport11plusDE2020	2	AT3G29160.1;AT3G29160.2	AT3G29160	AT3G29160.1 | AKIN11, ATKIN11, KIN11, SNRK1.2 | SNF1 kinase homolog 11 | 201606	9862	58652	239	30	57.6	512	7.01	15867	1	1	1	811.361	2431.06	3	2430.06	0.998	338	359	0	69.75	24	29	1e-06	R	VPSGYLESEFQETTDSGSNPMR	T			12099: Scan 13164 (rt=38.28) [C:UsersDominiqueDocumentsMascotPSB-330_GEJAEE23614_PRC_7_2p_PSB-330_1.raw]
GSrhino-SNF4 N-starved	1	PSB-330_sample1	E23614_PRC_7_2p_PSB-330_1.raw	2.6.2	2.5.0.0	Araport11plusDE2020	2	AT3G29160.1;AT3G29160.2	AT3G29160	AT3G29160.1 | AKIN11, ATKIN11, KIN11, SNRK1.2 | SNF1 kinase homolog 11 | 201606	9862	58652	239	30	57.6	512	7.01	15868	1	1	1	811.363	2431.07	3	2430.06	1.0027	338	359	0	50.24	23	30	0.0001	R	VPSGYLESEFQETTDSGSNPMR	T			12217: Scan 13302 (rt=38.561) [C:UsersDominiqueDocumentsMascotPSB-330_GEJAEE23614_PRC_7_2p_PSB-330_1.raw]
GSrhino-SNF4 N-starved	1	PSB-330_sample1	E23614_PRC_7_2p_PSB-330_1.raw	2.6.2	2.5.0.0	Araport11plusDE2020	2	AT3G29160.1;AT3G29160.2	AT3G29160	AT3G29160.1 | AKIN11, ATKIN11, KIN11, SNRK1.2 | SNF1 kinase homolog 11 | 201606	9862	58652	239	30	57.6	512	7.01	15907	1	1	1	816.356	2446.04	3	2446.06	-0.0148	338	359	0	60.77	23	28	5.8e-06	R	VPSGYLESEFQETTDSGSNPMR	T	Oxidation (M)	0.0000000000000000000020.0	10759: Scan 11669 (rt=35.3604) [C:UsersDominiqueDocumentsMascotPSB-330_GEJAEE23614_PRC_7_2p_PSB-330_1.raw]
GSrhino-SNF4 N-starved	1	PSB-330_sample1	E23614_PRC_7_2p_PSB-330_1.raw	2.6.2	2.5.0.0	Araport11plusDE2020	2	AT3G29160.1;AT3G29160.2	AT3G29160	AT3G29160.1 | AKIN11, ATKIN11, KIN11, SNRK1.2 | SNF1 kinase homolog 11 | 201606	9862	58652	239	30	57.6	512	7.01	15908	1	1	1	1224.03	2446.05	2	2446.06	-0.0112	338	359	0	80.67	25	29	6.9e-08	R	VPSGYLESEFQETTDSGSNPMR	T	Oxidation (M)	0.0000000000000000000020.0	10749: Scan 11658 (rt=35.338) [C:UsersDominiqueDocumentsMascotPSB-330_GEJAEE23614_PRC_7_2p_PSB-330_1.raw]
GSrhino-SNF4 N-starved	1	PSB-330_sample1	E23614_PRC_7_2p_PSB-330_1.raw	2.6.2	2.5.0.0	Araport11plusDE2020	2	AT3G29160.1;AT3G29160.2	AT3G29160	AT3G29160.1 | AKIN11, ATKIN11, KIN11, SNRK1.2 | SNF1 kinase homolog 11 | 201606	9862	58652	239	30	57.6	512	7.01	15909	1	1	1	1224.03	2446.05	2	2446.06	-0.0084	338	359	0	90.18	25	29	7.9e-09	R	VPSGYLESEFQETTDSGSNPMR	T	Oxidation (M)	0.0000000000000000000020.0	10843: Scan 11763 (rt=35.5483) [C:UsersDominiqueDocumentsMascotPSB-330_GEJAEE23614_PRC_7_2p_PSB-330_1.raw]
GSrhino-SNF4 N-starved	1	PSB-330_sample1	E23614_PRC_7_2p_PSB-330_1.raw	2.6.2	2.5.0.0	Araport11plusDE2020	2	AT3G29160.1;AT3G29160.2	AT3G29160	AT3G29160.1 | AKIN11, ATKIN11, KIN11, SNRK1.2 | SNF1 kinase homolog 11 | 201606	9862	58652	239	30	57.6	512	7.01	15911	1	1	1	816.36	2446.06	3	2446.06	-0.0024	338	359	0	63.49	23	29	4.1e-06	R	VPSGYLESEFQETTDSGSNPMR	T	Oxidation (M)	0.0000000000000000000020.0	10854: Scan 11776 (rt=35.5734) [C:UsersDominiqueDocumentsMascotPSB-330_GEJAEE23614_PRC_7_2p_PSB-330_1.raw]
GSrhino-SNF4 N-starved	1	PSB-330_sample1	E23614_PRC_7_2p_PSB-330_1.raw	2.6.2	2.5.0.0	Araport11plusDE2020	2	AT3G29160.1;AT3G29160.2	AT3G29160	AT3G29160.1 | AKIN11, ATKIN11, KIN11, SNRK1.2 | SNF1 kinase homolog 11 | 201606	9862	58652	239	30	57.6	512	7.01	15912	1	1	1	1224.04	2446.06	2	2446.06	-0.002	338	359	0	85.37	25	29	2.6e-08	R	VPSGYLESEFQETTDSGSNPMR	T	Oxidation (M)	0.0000000000000000000020.0	10941: Scan 11871 (rt=35.7589) [C:UsersDominiqueDocumentsMascotPSB-330_GEJAEE23614_PRC_7_2p_PSB-330_1.raw]
GSrhino-SNF4 N-starved	1	PSB-330_sample1	E23614_PRC_7_2p_PSB-330_1.raw	2.6.2	2.5.0.0	Araport11plusDE2020	2	AT3G29160.1;AT3G29160.2	AT3G29160	AT3G29160.1 | AKIN11, ATKIN11, KIN11, SNRK1.2 | SNF1 kinase homolog 11 | 201606	9862	58652	239	30	57.6	512	7.01	16852	1	1	1	912.085	2733.23	3	2733.23	-0.0024	336	359	1	106.98	26	32	3.8e-10	R	FRVPSGYLESEFQETTDSGSNPMR	T			12878: Scan 14046 (rt=40.033) [C:UsersDominiqueDocumentsMascotPSB-330_GEJAEE23614_PRC_7_2p_PSB-330_1.raw]
GSrhino-SNF4 N-starved	1	PSB-330_sample1	E23614_PRC_7_2p_PSB-330_1.raw	2.6.2	2.5.0.0	Araport11plusDE2020	2	AT3G29160.1;AT3G29160.2	AT3G29160	AT3G29160.1 | AKIN11, ATKIN11, KIN11, SNRK1.2 | SNF1 kinase homolog 11 | 201606	9862	58652	239	30	57.6	512	7.01	16853	1	1	1	912.085	2733.23	3	2733.23	-0.0023	336	359	1	77.03	24	32	3.7e-07	R	FRVPSGYLESEFQETTDSGSNPMR	T			13271: Scan 14489 (rt=40.9308) [C:UsersDominiqueDocumentsMascotPSB-330_GEJAEE23614_PRC_7_2p_PSB-330_1.raw]
GSrhino-SNF4 N-starved	1	PSB-330_sample1	E23614_PRC_7_2p_PSB-330_1.raw	2.6.2	2.5.0.0	Araport11plusDE2020	2	AT3G29160.1;AT3G29160.2	AT3G29160	AT3G29160.1 | AKIN11, ATKIN11, KIN11, SNRK1.2 | SNF1 kinase homolog 11 | 201606	9862	58652	239	30	57.6	512	7.01	16854	1	1	1	912.085	2733.23	3	2733.23	-0.0022	336	359	1	98.81	26	32	2.5e-09	R	FRVPSGYLESEFQETTDSGSNPMR	T			13172: Scan 14377 (rt=40.701) [C:UsersDominiqueDocumentsMascotPSB-330_GEJAEE23614_PRC_7_2p_PSB-330_1.raw]
GSrhino-SNF4 N-starved	1	PSB-330_sample1	E23614_PRC_7_2p_PSB-330_1.raw	2.6.2	2.5.0.0	Araport11plusDE2020	2	AT3G29160.1;AT3G29160.2	AT3G29160	AT3G29160.1 | AKIN11, ATKIN11, KIN11, SNRK1.2 | SNF1 kinase homolog 11 | 201606	9862	58652	239	30	57.6	512	7.01	16855	1	1	1	912.085	2733.23	3	2733.23	-0.0019	336	359	1	74.77	24	32	6.3e-07	R	FRVPSGYLESEFQETTDSGSNPMR	T			13376: Scan 14609 (rt=41.1848) [C:UsersDominiqueDocumentsMascotPSB-330_GEJAEE23614_PRC_7_2p_PSB-330_1.raw]
GSrhino-SNF4 N-starved	1	PSB-330_sample1	E23614_PRC_7_2p_PSB-330_1.raw	2.6.2	2.5.0.0	Araport11plusDE2020	2	AT3G29160.1;AT3G29160.2	AT3G29160	AT3G29160.1 | AKIN11, ATKIN11, KIN11, SNRK1.2 | SNF1 kinase homolog 11 | 201606	9862	58652	239	30	57.6	512	7.01	16856	1	1	1	912.085	2733.23	3	2733.23	-0.0017	336	359	1	79.62	24	32	2e-07	R	FRVPSGYLESEFQETTDSGSNPMR	T			13067: Scan 14260 (rt=40.4659) [C:UsersDominiqueDocumentsMascotPSB-330_GEJAEE23614_PRC_7_2p_PSB-330_1.raw]
GSrhino-SNF4 N-starved	1	PSB-330_sample1	E23614_PRC_7_2p_PSB-330_1.raw	2.6.2	2.5.0.0	Araport11plusDE2020	2	AT3G29160.1;AT3G29160.2	AT3G29160	AT3G29160.1 | AKIN11, ATKIN11, KIN11, SNRK1.2 | SNF1 kinase homolog 11 | 201606	9862	58652	239	30	57.6	512	7.01	16858	1	1	1	912.086	2733.23	3	2733.23	0.0005	336	359	1	104.68	26	32	6.6e-10	R	FRVPSGYLESEFQETTDSGSNPMR	T			12971: Scan 14152 (rt=40.2485) [C:UsersDominiqueDocumentsMascotPSB-330_GEJAEE23614_PRC_7_2p_PSB-330_1.raw]
GSrhino-SNF4 N-starved	1	PSB-330_sample1	E23614_PRC_7_2p_PSB-330_1.raw	2.6.2	2.5.0.0	Araport11plusDE2020	2	AT3G29160.1;AT3G29160.2	AT3G29160	AT3G29160.1 | AKIN11, ATKIN11, KIN11, SNRK1.2 | SNF1 kinase homolog 11 | 201606	9862	58652	239	30	57.6	512	7.01	16909	1	1	1	917.415	2749.22	3	2749.23	-0.0047	336	359	1	83.7	25	31	6.4e-08	R	FRVPSGYLESEFQETTDSGSNPMR	T	Oxidation (M)	0.000000000000000000000020.0	12182: Scan 13261 (rt=38.4754) [C:UsersDominiqueDocumentsMascotPSB-330_GEJAEE23614_PRC_7_2p_PSB-330_1.raw]
GSrhino-SNF4 N-starved	1	PSB-330_sample1	E23614_PRC_7_2p_PSB-330_1.raw	2.6.2	2.5.0.0	Araport11plusDE2020	3	AT1G09020.1	AT1G09020	AT1G09020.1 | ATSNF4, KINbetagamma, SNF4 | sucrose nonfermenting-like protein | 201606	9279	53433	259	25	59.3	487	6.21	244	1	1	1	409.735	817.454	2	817.455	-0.0001	394	401	0	58.35		38	0.00011	R	SDITALAK	D			6082: Scan 6549 (rt=25.1703) [C:UsersDominiqueDocumentsMascotPSB-330_GEJAEE23614_PRC_7_2p_PSB-330_1.raw]
GSrhino-SNF4 N-starved	1	PSB-330_sample1	E23614_PRC_7_2p_PSB-330_1.raw	2.6.2	2.5.0.0	Araport11plusDE2020	3	AT1G09020.1	AT1G09020	AT1G09020.1 | ATSNF4, KINbetagamma, SNF4 | sucrose nonfermenting-like protein | 201606	9279	53433	259	25	59.3	487	6.21	245	1	1	1	409.735	817.455	2	817.455	0	394	401	0	58.07		38	0.00012	R	SDITALAK	D			5982: Scan 6447 (rt=24.9551) [C:UsersDominiqueDocumentsMascotPSB-330_GEJAEE23614_PRC_7_2p_PSB-330_1.raw]
GSrhino-SNF4 N-starved	1	PSB-330_sample1	E23614_PRC_7_2p_PSB-330_1.raw	2.6.2	2.5.0.0	Araport11plusDE2020	3	AT1G09020.1	AT1G09020	AT1G09020.1 | ATSNF4, KINbetagamma, SNF4 | sucrose nonfermenting-like protein | 201606	9279	53433	259	25	59.3	487	6.21	246	1	1	1	409.735	817.455	2	817.455	0.0006	394	401	0	45.2		38	0.0024	R	SDITALAK	D			6178: Scan 6651 (rt=25.3845) [C:UsersDominiqueDocumentsMascotPSB-330_GEJAEE23614_PRC_7_2p_PSB-330_1.raw]
GSrhino-SNF4 N-starved	1	PSB-330_sample1	E23614_PRC_7_2p_PSB-330_1.raw	2.6.2	2.5.0.0	Araport11plusDE2020	3	AT1G09020.1	AT1G09020	AT1G09020.1 | ATSNF4, KINbetagamma, SNF4 | sucrose nonfermenting-like protein | 201606	9279	53433	259	25	59.3	487	6.21	247	1	1	1	409.735	817.456	2	817.455	0.0014	394	401	0	57.96		39	0.00013	R	SDITALAK	D			5885: Scan 6345 (rt=24.7396) [C:UsersDominiqueDocumentsMascotPSB-330_GEJAEE23614_PRC_7_2p_PSB-330_1.raw]
GSrhino-SNF4 N-starved	1	PSB-330_sample1	E23614_PRC_7_2p_PSB-330_1.raw	2.6.2	2.5.0.0	Araport11plusDE2020	3	AT1G09020.1	AT1G09020	AT1G09020.1 | ATSNF4, KINbetagamma, SNF4 | sucrose nonfermenting-like protein | 201606	9279	53433	259	25	59.3	487	6.21	248	1	1	1	409.735	817.456	2	817.455	0.0014	394	401	0	53.03		39	0.0004	R	SDITALAK	D			5796: Scan 6249 (rt=24.5316) [C:UsersDominiqueDocumentsMascotPSB-330_GEJAEE23614_PRC_7_2p_PSB-330_1.raw]
GSrhino-SNF4 N-starved	1	PSB-330_sample1	E23614_PRC_7_2p_PSB-330_1.raw	2.6.2	2.5.0.0	Araport11plusDE2020	3	AT1G09020.1	AT1G09020	AT1G09020.1 | ATSNF4, KINbetagamma, SNF4 | sucrose nonfermenting-like protein | 201606	9279	53433	259	25	59.3	487	6.21	1112	1	1	1	444.779	887.543	2	887.544	-0.0013	153	160	0	60.37		34	2.4e-05	R	ISVLLSTR	T			9647: Scan 10419 (rt=32.9371) [C:UsersDominiqueDocumentsMascotPSB-330_GEJAEE23614_PRC_7_2p_PSB-330_1.raw]
GSrhino-SNF4 N-starved	1	PSB-330_sample1	E23614_PRC_7_2p_PSB-330_1.raw	2.6.2	2.5.0.0	Araport11plusDE2020	3	AT1G09020.1	AT1G09020	AT1G09020.1 | ATSNF4, KINbetagamma, SNF4 | sucrose nonfermenting-like protein | 201606	9279	53433	259	25	59.3	487	6.21	1113	1	1	1	444.779	887.543	2	887.544	-0.0008	153	160	0	70.43		33	2.1e-06	R	ISVLLSTR	T			9748: Scan 10528 (rt=33.1509) [C:UsersDominiqueDocumentsMascotPSB-330_GEJAEE23614_PRC_7_2p_PSB-330_1.raw]
GSrhino-SNF4 N-starved	1	PSB-330_sample1	E23614_PRC_7_2p_PSB-330_1.raw	2.6.2	2.5.0.0	Araport11plusDE2020	3	AT1G09020.1	AT1G09020	AT1G09020.1 | ATSNF4, KINbetagamma, SNF4 | sucrose nonfermenting-like protein | 201606	9279	53433	259	25	59.3	487	6.21	1114	1	1	1	444.779	887.543	2	887.544	-0.0007	153	160	0	51.9	30	34	0.0002	R	ISVLLSTR	T			9840: Scan 10636 (rt=33.3638) [C:UsersDominiqueDocumentsMascotPSB-330_GEJAEE23614_PRC_7_2p_PSB-330_1.raw]
GSrhino-SNF4 N-starved	1	PSB-330_sample1	E23614_PRC_7_2p_PSB-330_1.raw	2.6.2	2.5.0.0	Araport11plusDE2020	3	AT1G09020.1	AT1G09020	AT1G09020.1 | ATSNF4, KINbetagamma, SNF4 | sucrose nonfermenting-like protein | 201606	9279	53433	259	25	59.3	487	6.21	1115	1	1	1	444.779	887.543	2	887.544	-0.0007	153	160	0	59.24	31	34	3.7e-05	R	ISVLLSTR	T			9462: Scan 10205 (rt=32.5168) [C:UsersDominiqueDocumentsMascotPSB-330_GEJAEE23614_PRC_7_2p_PSB-330_1.raw]
GSrhino-SNF4 N-starved	1	PSB-330_sample1	E23614_PRC_7_2p_PSB-330_1.raw	2.6.2	2.5.0.0	Araport11plusDE2020	3	AT1G09020.1	AT1G09020	AT1G09020.1 | ATSNF4, KINbetagamma, SNF4 | sucrose nonfermenting-like protein | 201606	9279	53433	259	25	59.3	487	6.21	1116	1	1	1	444.779	887.543	2	887.544	-0.0006	153	160	0	41.4	28	34	0.0022	R	ISVLLSTR	T			10378: Scan 11238 (rt=34.5269) [C:UsersDominiqueDocumentsMascotPSB-330_GEJAEE23614_PRC_7_2p_PSB-330_1.raw]
GSrhino-SNF4 N-starved	1	PSB-330_sample1	E23614_PRC_7_2p_PSB-330_1.raw	2.6.2	2.5.0.0	Araport11plusDE2020	3	AT1G09020.1	AT1G09020	AT1G09020.1 | ATSNF4, KINbetagamma, SNF4 | sucrose nonfermenting-like protein | 201606	9279	53433	259	25	59.3	487	6.21	1117	1	1	1	444.779	887.544	2	887.544	0	153	160	0	35.52	30	34	0.0087	R	ISVLLSTR	T			10144: Scan 10975 (rt=34.0166) [C:UsersDominiqueDocumentsMascotPSB-330_GEJAEE23614_PRC_7_2p_PSB-330_1.raw]
GSrhino-SNF4 N-starved	1	PSB-330_sample1	E23614_PRC_7_2p_PSB-330_1.raw	2.6.2	2.5.0.0	Araport11plusDE2020	3	AT1G09020.1	AT1G09020	AT1G09020.1 | ATSNF4, KINbetagamma, SNF4 | sucrose nonfermenting-like protein | 201606	9279	53433	259	25	59.3	487	6.21	1118	1	1	1	444.779	887.544	2	887.544	0.0002	153	160	0	55.55	34	34	8.6e-05	R	ISVLLSTR	T			9933: Scan 10743 (rt=33.5715) [C:UsersDominiqueDocumentsMascotPSB-330_GEJAEE23614_PRC_7_2p_PSB-330_1.raw]
GSrhino-SNF4 N-starved	1	PSB-330_sample1	E23614_PRC_7_2p_PSB-330_1.raw	2.6.2	2.5.0.0	Araport11plusDE2020	3	AT1G09020.1	AT1G09020	AT1G09020.1 | ATSNF4, KINbetagamma, SNF4 | sucrose nonfermenting-like protein | 201606	9279	53433	259	25	59.3	487	6.21	1119	1	1	1	444.779	887.544	2	887.544	0.0003	153	160	0	60.64	33	34	2.7e-05	R	ISVLLSTR	T			9554: Scan 10311 (rt=32.7298) [C:UsersDominiqueDocumentsMascotPSB-330_GEJAEE23614_PRC_7_2p_PSB-330_1.raw]
GSrhino-SNF4 N-starved	1	PSB-330_sample1	E23614_PRC_7_2p_PSB-330_1.raw	2.6.2	2.5.0.0	Araport11plusDE2020	3	AT1G09020.1	AT1G09020	AT1G09020.1 | ATSNF4, KINbetagamma, SNF4 | sucrose nonfermenting-like protein | 201606	9279	53433	259	25	59.3	487	6.21	1120	1	1	1	444.78	887.545	2	887.544	0.0007	153	160	0	50.81	33	34	0.00026	R	ISVLLSTR	T			10239: Scan 11087 (rt=34.2344) [C:UsersDominiqueDocumentsMascotPSB-330_GEJAEE23614_PRC_7_2p_PSB-330_1.raw]
GSrhino-SNF4 N-starved	1	PSB-330_sample1	E23614_PRC_7_2p_PSB-330_1.raw	2.6.2	2.5.0.0	Araport11plusDE2020	3	AT1G09020.1	AT1G09020	AT1G09020.1 | ATSNF4, KINbetagamma, SNF4 | sucrose nonfermenting-like protein | 201606	9279	53433	259	25	59.3	487	6.21	1460	1	1	1	458.279	914.542	2	914.544	-0.0013	461	469	0	62.07		36	2.9e-05	R	LVIVEAGSK	R			7203: Scan 7725 (rt=27.6614) [C:UsersDominiqueDocumentsMascotPSB-330_GEJAEE23614_PRC_7_2p_PSB-330_1.raw]
GSrhino-SNF4 N-starved	1	PSB-330_sample1	E23614_PRC_7_2p_PSB-330_1.raw	2.6.2	2.5.0.0	Araport11plusDE2020	3	AT1G09020.1	AT1G09020	AT1G09020.1 | ATSNF4, KINbetagamma, SNF4 | sucrose nonfermenting-like protein | 201606	9279	53433	259	25	59.3	487	6.21	1461	1	1	1	458.279	914.543	2	914.544	-0.0009	461	469	0	66.83		36	9.9e-06	R	LVIVEAGSK	R			7110: Scan 7623 (rt=27.4504) [C:UsersDominiqueDocumentsMascotPSB-330_GEJAEE23614_PRC_7_2p_PSB-330_1.raw]
GSrhino-SNF4 N-starved	1	PSB-330_sample1	E23614_PRC_7_2p_PSB-330_1.raw	2.6.2	2.5.0.0	Araport11plusDE2020	3	AT1G09020.1	AT1G09020	AT1G09020.1 | ATSNF4, KINbetagamma, SNF4 | sucrose nonfermenting-like protein | 201606	9279	53433	259	25	59.3	487	6.21	1462	1	1	1	458.279	914.543	2	914.544	-0.0008	461	469	0	63.74		36	2e-05	R	LVIVEAGSK	R			6820: Scan 7329 (rt=26.813) [C:UsersDominiqueDocumentsMascotPSB-330_GEJAEE23614_PRC_7_2p_PSB-330_1.raw]
GSrhino-SNF4 N-starved	1	PSB-330_sample1	E23614_PRC_7_2p_PSB-330_1.raw	2.6.2	2.5.0.0	Araport11plusDE2020	3	AT1G09020.1	AT1G09020	AT1G09020.1 | ATSNF4, KINbetagamma, SNF4 | sucrose nonfermenting-like protein | 201606	9279	53433	259	25	59.3	487	6.21	1463	1	1	1	458.279	914.543	2	914.544	-0.0008	461	469	0	65.57		36	1.3e-05	R	LVIVEAGSK	R			6924: Scan 7425 (rt=27.0276) [C:UsersDominiqueDocumentsMascotPSB-330_GEJAEE23614_PRC_7_2p_PSB-330_1.raw]
GSrhino-SNF4 N-starved	1	PSB-330_sample1	E23614_PRC_7_2p_PSB-330_1.raw	2.6.2	2.5.0.0	Araport11plusDE2020	3	AT1G09020.1	AT1G09020	AT1G09020.1 | ATSNF4, KINbetagamma, SNF4 | sucrose nonfermenting-like protein | 201606	9279	53433	259	25	59.3	487	6.21	1464	1	1	1	458.279	914.543	2	914.544	-0.0007	461	469	0	77.15		36	8.6e-07	R	LVIVEAGSK	R			7014: Scan 7521 (rt=27.238) [C:UsersDominiqueDocumentsMascotPSB-330_GEJAEE23614_PRC_7_2p_PSB-330_1.raw]
GSrhino-SNF4 N-starved	1	PSB-330_sample1	E23614_PRC_7_2p_PSB-330_1.raw	2.6.2	2.5.0.0	Araport11plusDE2020	3	AT1G09020.1	AT1G09020	AT1G09020.1 | ATSNF4, KINbetagamma, SNF4 | sucrose nonfermenting-like protein | 201606	9279	53433	259	25	59.3	487	6.21	1466	1	1	1	458.279	914.543	2	914.544	-0.0002	461	469	0	57.75		36	7.2e-05	R	LVIVEAGSK	R			7582: Scan 8139 (rt=28.4873) [C:UsersDominiqueDocumentsMascotPSB-330_GEJAEE23614_PRC_7_2p_PSB-330_1.raw]
GSrhino-SNF4 N-starved	1	PSB-330_sample1	E23614_PRC_7_2p_PSB-330_1.raw	2.6.2	2.5.0.0	Araport11plusDE2020	3	AT1G09020.1	AT1G09020	AT1G09020.1 | ATSNF4, KINbetagamma, SNF4 | sucrose nonfermenting-like protein | 201606	9279	53433	259	25	59.3	487	6.21	1468	1	1	1	458.279	914.544	2	914.544	0.0002	461	469	0	72.46		36	2.4e-06	R	LVIVEAGSK	R			7389: Scan 7929 (rt=28.0729) [C:UsersDominiqueDocumentsMascotPSB-330_GEJAEE23614_PRC_7_2p_PSB-330_1.raw]
GSrhino-SNF4 N-starved	1	PSB-330_sample1	E23614_PRC_7_2p_PSB-330_1.raw	2.6.2	2.5.0.0	Araport11plusDE2020	3	AT1G09020.1	AT1G09020	AT1G09020.1 | ATSNF4, KINbetagamma, SNF4 | sucrose nonfermenting-like protein | 201606	9279	53433	259	25	59.3	487	6.21	1469	1	1	1	458.279	914.544	2	914.544	0.0002	461	469	0	59.84		36	4.5e-05	R	LVIVEAGSK	R			7484: Scan 8031 (rt=28.2778) [C:UsersDominiqueDocumentsMascotPSB-330_GEJAEE23614_PRC_7_2p_PSB-330_1.raw]
GSrhino-SNF4 N-starved	1	PSB-330_sample1	E23614_PRC_7_2p_PSB-330_1.raw	2.6.2	2.5.0.0	Araport11plusDE2020	3	AT1G09020.1	AT1G09020	AT1G09020.1 | ATSNF4, KINbetagamma, SNF4 | sucrose nonfermenting-like protein | 201606	9279	53433	259	25	59.3	487	6.21	1470	1	1	1	458.279	914.544	2	914.544	0.0003	461	469	0	60.25		36	4.3e-05	R	LVIVEAGSK	R			7295: Scan 7827 (rt=27.868) [C:UsersDominiqueDocumentsMascotPSB-330_GEJAEE23614_PRC_7_2p_PSB-330_1.raw]
GSrhino-SNF4 N-starved	1	PSB-330_sample1	E23614_PRC_7_2p_PSB-330_1.raw	2.6.2	2.5.0.0	Araport11plusDE2020	3	AT1G09020.1	AT1G09020	AT1G09020.1 | ATSNF4, KINbetagamma, SNF4 | sucrose nonfermenting-like protein | 201606	9279	53433	259	25	59.3	487	6.21	1472	1	1	1	458.28	914.546	2	914.544	0.0027	461	469	0	47.94	36	37	0.00097	R	LVIVEAGSK	R			6722: Scan 7230 (rt=26.6007) [C:UsersDominiqueDocumentsMascotPSB-330_GEJAEE23614_PRC_7_2p_PSB-330_1.raw]
GSrhino-SNF4 N-starved	1	PSB-330_sample1	E23614_PRC_7_2p_PSB-330_1.raw	2.6.2	2.5.0.0	Araport11plusDE2020	3	AT1G09020.1	AT1G09020	AT1G09020.1 | ATSNF4, KINbetagamma, SNF4 | sucrose nonfermenting-like protein | 201606	9279	53433	259	25	59.3	487	6.21	2155	1	1	1	485.236	968.457	2	968.456	0.0008	2	10	0	74.79	30	34	9.3e-07	M	FGSTLDSSR	G			3372: Scan 3748 (rt=19.3525) [C:UsersDominiqueDocumentsMascotPSB-330_GEJAEE23614_PRC_7_2p_PSB-330_1.raw]
GSrhino-SNF4 N-starved	1	PSB-330_sample1	E23614_PRC_7_2p_PSB-330_1.raw	2.6.2	2.5.0.0	Araport11plusDE2020	3	AT1G09020.1	AT1G09020	AT1G09020.1 | ATSNF4, KINbetagamma, SNF4 | sucrose nonfermenting-like protein | 201606	9279	53433	259	25	59.3	487	6.21	2156	1	1	1	485.236	968.457	2	968.456	0.0009	2	10	0	56.35	23	34	6.5e-05	M	FGSTLDSSR	G			3171: Scan 3539 (rt=18.9291) [C:UsersDominiqueDocumentsMascotPSB-330_GEJAEE23614_PRC_7_2p_PSB-330_1.raw]
GSrhino-SNF4 N-starved	1	PSB-330_sample1	E23614_PRC_7_2p_PSB-330_1.raw	2.6.2	2.5.0.0	Araport11plusDE2020	3	AT1G09020.1	AT1G09020	AT1G09020.1 | ATSNF4, KINbetagamma, SNF4 | sucrose nonfermenting-like protein | 201606	9279	53433	259	25	59.3	487	6.21	2157	1	1	1	485.236	968.457	2	968.456	0.0012	2	10	0	56.92		34	5.9e-05	M	FGSTLDSSR	G			3484: Scan 3859 (rt=19.5733) [C:UsersDominiqueDocumentsMascotPSB-330_GEJAEE23614_PRC_7_2p_PSB-330_1.raw]
GSrhino-SNF4 N-starved	1	PSB-330_sample1	E23614_PRC_7_2p_PSB-330_1.raw	2.6.2	2.5.0.0	Araport11plusDE2020	3	AT1G09020.1	AT1G09020	AT1G09020.1 | ATSNF4, KINbetagamma, SNF4 | sucrose nonfermenting-like protein | 201606	9279	53433	259	25	59.3	487	6.21	2158	1	1	1	485.236	968.457	2	968.456	0.0012	2	10	0	63.57	23	34	1.3e-05	M	FGSTLDSSR	G			3273: Scan 3639 (rt=19.136) [C:UsersDominiqueDocumentsMascotPSB-330_GEJAEE23614_PRC_7_2p_PSB-330_1.raw]
GSrhino-SNF4 N-starved	1	PSB-330_sample1	E23614_PRC_7_2p_PSB-330_1.raw	2.6.2	2.5.0.0	Araport11plusDE2020	3	AT1G09020.1	AT1G09020	AT1G09020.1 | ATSNF4, KINbetagamma, SNF4 | sucrose nonfermenting-like protein | 201606	9279	53433	259	25	59.3	487	6.21	2329	1	1	1	491.25	980.486	2	980.487	-0.0011	25	32	0	39.1	23	36	0.0057	R	FVWPYGGR	R			11090: Scan 12043 (rt=36.0895) [C:UsersDominiqueDocumentsMascotPSB-330_GEJAEE23614_PRC_7_2p_PSB-330_1.raw]
GSrhino-SNF4 N-starved	1	PSB-330_sample1	E23614_PRC_7_2p_PSB-330_1.raw	2.6.2	2.5.0.0	Araport11plusDE2020	3	AT1G09020.1	AT1G09020	AT1G09020.1 | ATSNF4, KINbetagamma, SNF4 | sucrose nonfermenting-like protein | 201606	9279	53433	259	25	59.3	487	6.21	2331	1	1	1	491.251	980.487	2	980.487	0.0003	25	32	0	38.08	23	36	0.0075	R	FVWPYGGR	R			11483: Scan 12477 (rt=36.9333) [C:UsersDominiqueDocumentsMascotPSB-330_GEJAEE23614_PRC_7_2p_PSB-330_1.raw]
GSrhino-SNF4 N-starved	1	PSB-330_sample1	E23614_PRC_7_2p_PSB-330_1.raw	2.6.2	2.5.0.0	Araport11plusDE2020	3	AT1G09020.1	AT1G09020	AT1G09020.1 | ATSNF4, KINbetagamma, SNF4 | sucrose nonfermenting-like protein | 201606	9279	53433	259	25	59.3	487	6.21	2333	1	1	1	491.251	980.488	2	980.487	0.0009	25	32	0	38.96	22	36	0.0063	R	FVWPYGGR	R			11187: Scan 12153 (rt=36.3036) [C:UsersDominiqueDocumentsMascotPSB-330_GEJAEE23614_PRC_7_2p_PSB-330_1.raw]
GSrhino-SNF4 N-starved	1	PSB-330_sample1	E23614_PRC_7_2p_PSB-330_1.raw	2.6.2	2.5.0.0	Araport11plusDE2020	3	AT1G09020.1	AT1G09020	AT1G09020.1 | ATSNF4, KINbetagamma, SNF4 | sucrose nonfermenting-like protein | 201606	9279	53433	259	25	59.3	487	6.21	2725	1	1	1	507.274	1012.53	2	1012.53	0.0002	34	42	0	42.59	22	34	0.0017	R	VFLSGSFTR	W			10170: Scan 11007 (rt=34.0807) [C:UsersDominiqueDocumentsMascotPSB-330_GEJAEE23614_PRC_7_2p_PSB-330_1.raw]
GSrhino-SNF4 N-starved	1	PSB-330_sample1	E23614_PRC_7_2p_PSB-330_1.raw	2.6.2	2.5.0.0	Araport11plusDE2020	3	AT1G09020.1	AT1G09020	AT1G09020.1 | ATSNF4, KINbetagamma, SNF4 | sucrose nonfermenting-like protein | 201606	9279	53433	259	25	59.3	487	6.21	2728	1	1	1	507.275	1012.53	2	1012.53	0.0008	34	42	0	60.84	23	34	2.4e-05	R	VFLSGSFTR	W			10070: Scan 10895 (rt=33.863) [C:UsersDominiqueDocumentsMascotPSB-330_GEJAEE23614_PRC_7_2p_PSB-330_1.raw]
GSrhino-SNF4 N-starved	1	PSB-330_sample1	E23614_PRC_7_2p_PSB-330_1.raw	2.6.2	2.5.0.0	Araport11plusDE2020	3	AT1G09020.1	AT1G09020	AT1G09020.1 | ATSNF4, KINbetagamma, SNF4 | sucrose nonfermenting-like protein | 201606	9279	53433	259	25	59.3	487	6.21	3287	1	1	1	528.25	1054.49	2	1054.49	-0.0008	74	81	0	49.3	33	33	0.00027	K	FFVDGEWR	H			11403: Scan 12387 (rt=36.7579) [C:UsersDominiqueDocumentsMascotPSB-330_GEJAEE23614_PRC_7_2p_PSB-330_1.raw]
GSrhino-SNF4 N-starved	1	PSB-330_sample1	E23614_PRC_7_2p_PSB-330_1.raw	2.6.2	2.5.0.0	Araport11plusDE2020	3	AT1G09020.1	AT1G09020	AT1G09020.1 | ATSNF4, KINbetagamma, SNF4 | sucrose nonfermenting-like protein | 201606	9279	53433	259	25	59.3	487	6.21	3288	1	1	1	528.251	1054.49	2	1054.49	0.0001	74	81	0	53.96		33	9.5e-05	K	FFVDGEWR	H			11598: Scan 12603 (rt=37.1775) [C:UsersDominiqueDocumentsMascotPSB-330_GEJAEE23614_PRC_7_2p_PSB-330_1.raw]
GSrhino-SNF4 N-starved	1	PSB-330_sample1	E23614_PRC_7_2p_PSB-330_1.raw	2.6.2	2.5.0.0	Araport11plusDE2020	3	AT1G09020.1	AT1G09020	AT1G09020.1 | ATSNF4, KINbetagamma, SNF4 | sucrose nonfermenting-like protein | 201606	9279	53433	259	25	59.3	487	6.21	3289	1	1	1	528.251	1054.49	2	1054.49	0.0002	74	81	0	59.14		33	2.9e-05	K	FFVDGEWR	H			11300: Scan 12279 (rt=36.5456) [C:UsersDominiqueDocumentsMascotPSB-330_GEJAEE23614_PRC_7_2p_PSB-330_1.raw]
GSrhino-SNF4 N-starved	1	PSB-330_sample1	E23614_PRC_7_2p_PSB-330_1.raw	2.6.2	2.5.0.0	Araport11plusDE2020	3	AT1G09020.1	AT1G09020	AT1G09020.1 | ATSNF4, KINbetagamma, SNF4 | sucrose nonfermenting-like protein | 201606	9279	53433	259	25	59.3	487	6.21	3291	1	1	1	528.251	1054.49	2	1054.49	0.0008	74	81	0	50.3		34	0.00024	K	FFVDGEWR	H			12076: Scan 13138 (rt=38.231) [C:UsersDominiqueDocumentsMascotPSB-330_GEJAEE23614_PRC_7_2p_PSB-330_1.raw]
GSrhino-SNF4 N-starved	1	PSB-330_sample1	E23614_PRC_7_2p_PSB-330_1.raw	2.6.2	2.5.0.0	Araport11plusDE2020	3	AT1G09020.1	AT1G09020	AT1G09020.1 | ATSNF4, KINbetagamma, SNF4 | sucrose nonfermenting-like protein | 201606	9279	53433	259	25	59.3	487	6.21	3292	1	1	1	528.252	1054.49	2	1054.49	0.0013	74	81	0	37.79	29	34	0.0043	K	FFVDGEWR	H			11199: Scan 12167 (rt=36.3293) [C:UsersDominiqueDocumentsMascotPSB-330_GEJAEE23614_PRC_7_2p_PSB-330_1.raw]
GSrhino-SNF4 N-starved	1	PSB-330_sample1	E23614_PRC_7_2p_PSB-330_1.raw	2.6.2	2.5.0.0	Araport11plusDE2020	3	AT1G09020.1	AT1G09020	AT1G09020.1 | ATSNF4, KINbetagamma, SNF4 | sucrose nonfermenting-like protein | 201606	9279	53433	259	25	59.3	487	6.21	3293	1	1	1	528.252	1054.49	2	1054.49	0.0015	74	81	0	50		34	0.00026	K	FFVDGEWR	H			11499: Scan 12496 (rt=36.969) [C:UsersDominiqueDocumentsMascotPSB-330_GEJAEE23614_PRC_7_2p_PSB-330_1.raw]
GSrhino-SNF4 N-starved	1	PSB-330_sample1	E23614_PRC_7_2p_PSB-330_1.raw	2.6.2	2.5.0.0	Araport11plusDE2020	3	AT1G09020.1	AT1G09020	AT1G09020.1 | ATSNF4, KINbetagamma, SNF4 | sucrose nonfermenting-like protein | 201606	9279	53433	259	25	59.3	487	6.21	3294	1	1	1	528.252	1054.49	2	1054.49	0.0021	74	81	0	54.26		33	9.4e-05	K	FFVDGEWR	H			11696: Scan 12712 (rt=37.3916) [C:UsersDominiqueDocumentsMascotPSB-330_GEJAEE23614_PRC_7_2p_PSB-330_1.raw]
GSrhino-SNF4 N-starved	1	PSB-330_sample1	E23614_PRC_7_2p_PSB-330_1.raw	2.6.2	2.5.0.0	Araport11plusDE2020	3	AT1G09020.1	AT1G09020	AT1G09020.1 | ATSNF4, KINbetagamma, SNF4 | sucrose nonfermenting-like protein | 201606	9279	53433	259	25	59.3	487	6.21	3295	1	1	1	528.252	1054.49	2	1054.49	0.003	74	81	0	54.06		34	0.0001	K	FFVDGEWR	H			11795: Scan 12823 (rt=37.6103) [C:UsersDominiqueDocumentsMascotPSB-330_GEJAEE23614_PRC_7_2p_PSB-330_1.raw]
GSrhino-SNF4 N-starved	1	PSB-330_sample1	E23614_PRC_7_2p_PSB-330_1.raw	2.6.2	2.5.0.0	Araport11plusDE2020	3	AT1G09020.1	AT1G09020	AT1G09020.1 | ATSNF4, KINbetagamma, SNF4 | sucrose nonfermenting-like protein | 201606	9279	53433	259	25	59.3	487	6.21	3517	1	1	1	536.329	1070.64	2	1070.64	-0.0015	460	469	1	44.17	31	34	0.0011	R	RLVIVEAGSK	R			6183: Scan 6658 (rt=25.3984) [C:UsersDominiqueDocumentsMascotPSB-330_GEJAEE23614_PRC_7_2p_PSB-330_1.raw]
GSrhino-SNF4 N-starved	1	PSB-330_sample1	E23614_PRC_7_2p_PSB-330_1.raw	2.6.2	2.5.0.0	Araport11plusDE2020	3	AT1G09020.1	AT1G09020	AT1G09020.1 | ATSNF4, KINbetagamma, SNF4 | sucrose nonfermenting-like protein | 201606	9279	53433	259	25	59.3	487	6.21	3522	1	1	1	536.329	1070.64	2	1070.64	-0.0006	460	469	1	38.01	27	34	0.0044	R	RLVIVEAGSK	R			6849: Scan 7355 (rt=26.8699) [C:UsersDominiqueDocumentsMascotPSB-330_GEJAEE23614_PRC_7_2p_PSB-330_1.raw]
GSrhino-SNF4 N-starved	1	PSB-330_sample1	E23614_PRC_7_2p_PSB-330_1.raw	2.6.2	2.5.0.0	Araport11plusDE2020	3	AT1G09020.1	AT1G09020	AT1G09020.1 | ATSNF4, KINbetagamma, SNF4 | sucrose nonfermenting-like protein | 201606	9279	53433	259	25	59.3	487	6.21	3523	1	1	1	536.33	1070.64	2	1070.64	-0.0003	460	469	1	40.81	22	33	0.0019	R	RLVIVEAGSK	R			6087: Scan 6555 (rt=25.1818) [C:UsersDominiqueDocumentsMascotPSB-330_GEJAEE23614_PRC_7_2p_PSB-330_1.raw]
GSrhino-SNF4 N-starved	1	PSB-330_sample1	E23614_PRC_7_2p_PSB-330_1.raw	2.6.2	2.5.0.0	Araport11plusDE2020	3	AT1G09020.1	AT1G09020	AT1G09020.1 | ATSNF4, KINbetagamma, SNF4 | sucrose nonfermenting-like protein | 201606	9279	53433	259	25	59.3	487	6.21	3527	1	1	1	536.33	1070.65	2	1070.64	0.0005	460	469	1	58.09	25	34	4.3e-05	R	RLVIVEAGSK	R			5702: Scan 6147 (rt=24.3171) [C:UsersDominiqueDocumentsMascotPSB-330_GEJAEE23614_PRC_7_2p_PSB-330_1.raw]
GSrhino-SNF4 N-starved	1	PSB-330_sample1	E23614_PRC_7_2p_PSB-330_1.raw	2.6.2	2.5.0.0	Araport11plusDE2020	3	AT1G09020.1	AT1G09020	AT1G09020.1 | ATSNF4, KINbetagamma, SNF4 | sucrose nonfermenting-like protein | 201606	9279	53433	259	25	59.3	487	6.21	3528	1	1	1	536.33	1070.65	2	1070.64	0.0008	460	469	1	45.95	28	34	0.0007	R	RLVIVEAGSK	R			5797: Scan 6250 (rt=24.5328) [C:UsersDominiqueDocumentsMascotPSB-330_GEJAEE23614_PRC_7_2p_PSB-330_1.raw]
GSrhino-SNF4 N-starved	1	PSB-330_sample1	E23614_PRC_7_2p_PSB-330_1.raw	2.6.2	2.5.0.0	Araport11plusDE2020	3	AT1G09020.1	AT1G09020	AT1G09020.1 | ATSNF4, KINbetagamma, SNF4 | sucrose nonfermenting-like protein | 201606	9279	53433	259	25	59.3	487	6.21	3529	1	1	1	536.33	1070.65	2	1070.64	0.0008	460	469	1	52.46	28	34	0.00015	R	RLVIVEAGSK	R			5606: Scan 6048 (rt=24.1097) [C:UsersDominiqueDocumentsMascotPSB-330_GEJAEE23614_PRC_7_2p_PSB-330_1.raw]
GSrhino-SNF4 N-starved	1	PSB-330_sample1	E23614_PRC_7_2p_PSB-330_1.raw	2.6.2	2.5.0.0	Araport11plusDE2020	3	AT1G09020.1	AT1G09020	AT1G09020.1 | ATSNF4, KINbetagamma, SNF4 | sucrose nonfermenting-like protein | 201606	9279	53433	259	25	59.3	487	6.21	3530	1	1	1	536.33	1070.65	2	1070.64	0.0009	460	469	1	46.87	25	34	0.00054	R	RLVIVEAGSK	R			5889: Scan 6351 (rt=24.751) [C:UsersDominiqueDocumentsMascotPSB-330_GEJAEE23614_PRC_7_2p_PSB-330_1.raw]
GSrhino-SNF4 N-starved	1	PSB-330_sample1	E23614_PRC_7_2p_PSB-330_1.raw	2.6.2	2.5.0.0	Araport11plusDE2020	3	AT1G09020.1	AT1G09020	AT1G09020.1 | ATSNF4, KINbetagamma, SNF4 | sucrose nonfermenting-like protein | 201606	9279	53433	259	25	59.3	487	6.21	3531	1	1	1	536.33	1070.65	2	1070.64	0.0009	460	469	1	36.77	26	34	0.0055	R	RLVIVEAGSK	R			6276: Scan 6759 (rt=25.6095) [C:UsersDominiqueDocumentsMascotPSB-330_GEJAEE23614_PRC_7_2p_PSB-330_1.raw]
GSrhino-SNF4 N-starved	1	PSB-330_sample1	E23614_PRC_7_2p_PSB-330_1.raw	2.6.2	2.5.0.0	Araport11plusDE2020	3	AT1G09020.1	AT1G09020	AT1G09020.1 | ATSNF4, KINbetagamma, SNF4 | sucrose nonfermenting-like protein | 201606	9279	53433	259	25	59.3	487	6.21	3534	1	1	1	536.331	1070.65	2	1070.64	0.0025	460	469	1	38.5	22	34	0.0036	R	RLVIVEAGSK	R			6573: Scan 7074 (rt=26.2701) [C:UsersDominiqueDocumentsMascotPSB-330_GEJAEE23614_PRC_7_2p_PSB-330_1.raw]
GSrhino-SNF4 N-starved	1	PSB-330_sample1	E23614_PRC_7_2p_PSB-330_1.raw	2.6.2	2.5.0.0	Araport11plusDE2020	3	AT1G09020.1	AT1G09020	AT1G09020.1 | ATSNF4, KINbetagamma, SNF4 | sucrose nonfermenting-like protein | 201606	9279	53433	259	25	59.3	487	6.21	3911	1	1	1	550.755	1099.5	2	1099.5	-0.0015	1	10	0	71.11	26	32	1.5e-06	-	MFGSTLDSSR	G			7771: Scan 8337 (rt=28.884) [C:UsersDominiqueDocumentsMascotPSB-330_GEJAEE23614_PRC_7_2p_PSB-330_1.raw]
GSrhino-SNF4 N-starved	1	PSB-330_sample1	E23614_PRC_7_2p_PSB-330_1.raw	2.6.2	2.5.0.0	Araport11plusDE2020	3	AT1G09020.1	AT1G09020	AT1G09020.1 | ATSNF4, KINbetagamma, SNF4 | sucrose nonfermenting-like protein | 201606	9279	53433	259	25	59.3	487	6.21	3912	1	1	1	550.755	1099.5	2	1099.5	-0.001	1	10	0	63.64	25	32	8.3e-06	-	MFGSTLDSSR	G			7571: Scan 8127 (rt=28.464) [C:UsersDominiqueDocumentsMascotPSB-330_GEJAEE23614_PRC_7_2p_PSB-330_1.raw]
GSrhino-SNF4 N-starved	1	PSB-330_sample1	E23614_PRC_7_2p_PSB-330_1.raw	2.6.2	2.5.0.0	Araport11plusDE2020	3	AT1G09020.1	AT1G09020	AT1G09020.1 | ATSNF4, KINbetagamma, SNF4 | sucrose nonfermenting-like protein | 201606	9279	53433	259	25	59.3	487	6.21	3913	1	1	1	550.755	1099.5	2	1099.5	-0.0009	1	10	0	55.89	23	32	5e-05	-	MFGSTLDSSR	G			8099: Scan 8701 (rt=29.5997) [C:UsersDominiqueDocumentsMascotPSB-330_GEJAEE23614_PRC_7_2p_PSB-330_1.raw]
GSrhino-SNF4 N-starved	1	PSB-330_sample1	E23614_PRC_7_2p_PSB-330_1.raw	2.6.2	2.5.0.0	Araport11plusDE2020	3	AT1G09020.1	AT1G09020	AT1G09020.1 | ATSNF4, KINbetagamma, SNF4 | sucrose nonfermenting-like protein | 201606	9279	53433	259	25	59.3	487	6.21	3914	1	1	1	550.755	1099.5	2	1099.5	-0.0008	1	10	0	51.73	23	32	0.00013	-	MFGSTLDSSR	G			7861: Scan 8439 (rt=29.0873) [C:UsersDominiqueDocumentsMascotPSB-330_GEJAEE23614_PRC_7_2p_PSB-330_1.raw]
GSrhino-SNF4 N-starved	1	PSB-330_sample1	E23614_PRC_7_2p_PSB-330_1.raw	2.6.2	2.5.0.0	Araport11plusDE2020	3	AT1G09020.1	AT1G09020	AT1G09020.1 | ATSNF4, KINbetagamma, SNF4 | sucrose nonfermenting-like protein | 201606	9279	53433	259	25	59.3	487	6.21	3915	1	1	1	550.755	1099.5	2	1099.5	-0.0006	1	10	0	65.2	25	32	5.8e-06	-	MFGSTLDSSR	G			7672: Scan 8235 (rt=28.6782) [C:UsersDominiqueDocumentsMascotPSB-330_GEJAEE23614_PRC_7_2p_PSB-330_1.raw]
GSrhino-SNF4 N-starved	1	PSB-330_sample1	E23614_PRC_7_2p_PSB-330_1.raw	2.6.2	2.5.0.0	Araport11plusDE2020	3	AT1G09020.1	AT1G09020	AT1G09020.1 | ATSNF4, KINbetagamma, SNF4 | sucrose nonfermenting-like protein | 201606	9279	53433	259	25	59.3	487	6.21	3916	1	1	1	550.756	1099.5	2	1099.5	0.0003	1	10	0	50.89	23	32	0.00015	-	MFGSTLDSSR	G			7375: Scan 7914 (rt=28.0415) [C:UsersDominiqueDocumentsMascotPSB-330_GEJAEE23614_PRC_7_2p_PSB-330_1.raw]
GSrhino-SNF4 N-starved	1	PSB-330_sample1	E23614_PRC_7_2p_PSB-330_1.raw	2.6.2	2.5.0.0	Araport11plusDE2020	3	AT1G09020.1	AT1G09020	AT1G09020.1 | ATSNF4, KINbetagamma, SNF4 | sucrose nonfermenting-like protein | 201606	9279	53433	259	25	59.3	487	6.21	3917	1	1	1	550.756	1099.5	2	1099.5	0.0006	1	10	0	51.69	23	32	0.00012	-	MFGSTLDSSR	G			7937: Sum of 2 scans in range 8525 (rt=29.256) to 8548 (rt=29.303) [C:UsersDominiqueDocumentsMascotPSB-330_GEJAEE23614_PRC_7_2p_PSB-330_1.raw]
GSrhino-SNF4 N-starved	1	PSB-330_sample1	E23614_PRC_7_2p_PSB-330_1.raw	2.6.2	2.5.0.0	Araport11plusDE2020	3	AT1G09020.1	AT1G09020	AT1G09020.1 | ATSNF4, KINbetagamma, SNF4 | sucrose nonfermenting-like protein | 201606	9279	53433	259	25	59.3	487	6.21	3918	1	1	1	550.756	1099.5	2	1099.5	0.0007	1	10	0	68.83	25	32	2.4e-06	-	MFGSTLDSSR	G			7474: Scan 8019 (rt=28.2537) [C:UsersDominiqueDocumentsMascotPSB-330_GEJAEE23614_PRC_7_2p_PSB-330_1.raw]
GSrhino-SNF4 N-starved	1	PSB-330_sample1	E23614_PRC_7_2p_PSB-330_1.raw	2.6.2	2.5.0.0	Araport11plusDE2020	3	AT1G09020.1	AT1G09020	AT1G09020.1 | ATSNF4, KINbetagamma, SNF4 | sucrose nonfermenting-like protein | 201606	9279	53433	259	25	59.3	487	6.21	4011	1	1	1	553.775	1105.54	2	1105.54	-0.0073	141	150	0	52.16	34	36	0.00029	R	MSGVDLELSR	H			10753: Scan 11663 (rt=35.3485) [C:UsersDominiqueDocumentsMascotPSB-330_GEJAEE23614_PRC_7_2p_PSB-330_1.raw]
GSrhino-SNF4 N-starved	1	PSB-330_sample1	E23614_PRC_7_2p_PSB-330_1.raw	2.6.2	2.5.0.0	Araport11plusDE2020	3	AT1G09020.1	AT1G09020	AT1G09020.1 | ATSNF4, KINbetagamma, SNF4 | sucrose nonfermenting-like protein | 201606	9279	53433	259	25	59.3	487	6.21	4012	1	1	1	553.777	1105.54	2	1105.54	-0.0046	141	150	0	48.61	29	36	0.00066	R	MSGVDLELSR	H			10629: Scan 11523 (rt=35.0774) [C:UsersDominiqueDocumentsMascotPSB-330_GEJAEE23614_PRC_7_2p_PSB-330_1.raw]
GSrhino-SNF4 N-starved	1	PSB-330_sample1	E23614_PRC_7_2p_PSB-330_1.raw	2.6.2	2.5.0.0	Araport11plusDE2020	3	AT1G09020.1	AT1G09020	AT1G09020.1 | ATSNF4, KINbetagamma, SNF4 | sucrose nonfermenting-like protein | 201606	9279	53433	259	25	59.3	487	6.21	4014	1	1	1	553.778	1105.54	2	1105.54	-0.0022	141	150	0	83.92	33	37	2.1e-07	R	MSGVDLELSR	H			9730: Scan 10509 (rt=33.1142) [C:UsersDominiqueDocumentsMascotPSB-330_GEJAEE23614_PRC_7_2p_PSB-330_1.raw]
GSrhino-SNF4 N-starved	1	PSB-330_sample1	E23614_PRC_7_2p_PSB-330_1.raw	2.6.2	2.5.0.0	Araport11plusDE2020	3	AT1G09020.1	AT1G09020	AT1G09020.1 | ATSNF4, KINbetagamma, SNF4 | sucrose nonfermenting-like protein | 201606	9279	53433	259	25	59.3	487	6.21	4015	1	1	1	553.778	1105.54	2	1105.54	-0.0019	141	150	0	53.85	23	37	0.00021	R	MSGVDLELSR	H			10530: Scan 11413 (rt=34.8636) [C:UsersDominiqueDocumentsMascotPSB-330_GEJAEE23614_PRC_7_2p_PSB-330_1.raw]
GSrhino-SNF4 N-starved	1	PSB-330_sample1	E23614_PRC_7_2p_PSB-330_1.raw	2.6.2	2.5.0.0	Araport11plusDE2020	3	AT1G09020.1	AT1G09020	AT1G09020.1 | ATSNF4, KINbetagamma, SNF4 | sucrose nonfermenting-like protein | 201606	9279	53433	259	25	59.3	487	6.21	4016	1	1	1	553.778	1105.54	2	1105.54	-0.0018	141	150	0	86.1	34	37	1.2e-07	R	MSGVDLELSR	H			10113: Scan 10942 (rt=33.954) [C:UsersDominiqueDocumentsMascotPSB-330_GEJAEE23614_PRC_7_2p_PSB-330_1.raw]
GSrhino-SNF4 N-starved	1	PSB-330_sample1	E23614_PRC_7_2p_PSB-330_1.raw	2.6.2	2.5.0.0	Araport11plusDE2020	3	AT1G09020.1	AT1G09020	AT1G09020.1 | ATSNF4, KINbetagamma, SNF4 | sucrose nonfermenting-like protein | 201606	9279	53433	259	25	59.3	487	6.21	4017	1	1	1	553.779	1105.54	2	1105.54	-0.0013	141	150	0	67.07	32	37	1e-05	R	MSGVDLELSR	H			9631: Scan 10403 (rt=32.9052) [C:UsersDominiqueDocumentsMascotPSB-330_GEJAEE23614_PRC_7_2p_PSB-330_1.raw]
GSrhino-SNF4 N-starved	1	PSB-330_sample1	E23614_PRC_7_2p_PSB-330_1.raw	2.6.2	2.5.0.0	Araport11plusDE2020	3	AT1G09020.1	AT1G09020	AT1G09020.1 | ATSNF4, KINbetagamma, SNF4 | sucrose nonfermenting-like protein | 201606	9279	53433	259	25	59.3	487	6.21	4018	1	1	1	553.779	1105.54	2	1105.54	-0.0013	141	150	0	63.88	32	37	2.1e-05	R	MSGVDLELSR	H			9823: Scan 10617 (rt=33.3275) [C:UsersDominiqueDocumentsMascotPSB-330_GEJAEE23614_PRC_7_2p_PSB-330_1.raw]
GSrhino-SNF4 N-starved	1	PSB-330_sample1	E23614_PRC_7_2p_PSB-330_1.raw	2.6.2	2.5.0.0	Araport11plusDE2020	3	AT1G09020.1	AT1G09020	AT1G09020.1 | ATSNF4, KINbetagamma, SNF4 | sucrose nonfermenting-like protein | 201606	9279	53433	259	25	59.3	487	6.21	4019	1	1	1	553.779	1105.54	2	1105.54	-0.0012	141	150	0	60.92	29	37	4.1e-05	R	MSGVDLELSR	H			10414: Scan 11280 (rt=34.6077) [C:UsersDominiqueDocumentsMascotPSB-330_GEJAEE23614_PRC_7_2p_PSB-330_1.raw]
GSrhino-SNF4 N-starved	1	PSB-330_sample1	E23614_PRC_7_2p_PSB-330_1.raw	2.6.2	2.5.0.0	Araport11plusDE2020	3	AT1G09020.1	AT1G09020	AT1G09020.1 | ATSNF4, KINbetagamma, SNF4 | sucrose nonfermenting-like protein | 201606	9279	53433	259	25	59.3	487	6.21	4020	1	1	1	553.779	1105.54	2	1105.54	-0.0008	141	150	0	83.49	36	37	2.3e-07	R	MSGVDLELSR	H			9917: Scan 10725 (rt=33.5371) [C:UsersDominiqueDocumentsMascotPSB-330_GEJAEE23614_PRC_7_2p_PSB-330_1.raw]
GSrhino-SNF4 N-starved	1	PSB-330_sample1	E23614_PRC_7_2p_PSB-330_1.raw	2.6.2	2.5.0.0	Araport11plusDE2020	3	AT1G09020.1	AT1G09020	AT1G09020.1 | ATSNF4, KINbetagamma, SNF4 | sucrose nonfermenting-like protein | 201606	9279	53433	259	25	59.3	487	6.21	4021	1	1	1	553.779	1105.54	2	1105.54	-0.0006	141	150	0	83.99	36	37	2.1e-07	R	MSGVDLELSR	H			10017: Scan 10834 (rt=33.7458) [C:UsersDominiqueDocumentsMascotPSB-330_GEJAEE23614_PRC_7_2p_PSB-330_1.raw]
GSrhino-SNF4 N-starved	1	PSB-330_sample1	E23614_PRC_7_2p_PSB-330_1.raw	2.6.2	2.5.0.0	Araport11plusDE2020	3	AT1G09020.1	AT1G09020	AT1G09020.1 | ATSNF4, KINbetagamma, SNF4 | sucrose nonfermenting-like protein | 201606	9279	53433	259	25	59.3	487	6.21	4022	1	1	1	553.779	1105.54	2	1105.54	0.0001	141	150	0	76.24	32	36	1.2e-06	R	MSGVDLELSR	H			10206: Scan 11049 (rt=34.1619) [C:UsersDominiqueDocumentsMascotPSB-330_GEJAEE23614_PRC_7_2p_PSB-330_1.raw]
GSrhino-SNF4 N-starved	1	PSB-330_sample1	E23614_PRC_7_2p_PSB-330_1.raw	2.6.2	2.5.0.0	Araport11plusDE2020	3	AT1G09020.1	AT1G09020	AT1G09020.1 | ATSNF4, KINbetagamma, SNF4 | sucrose nonfermenting-like protein | 201606	9279	53433	259	25	59.3	487	6.21	4023	1	1	1	553.779	1105.54	2	1105.54	0.0003	141	150	0	77.9	36	37	8.9e-07	R	MSGVDLELSR	H			10308: Scan 11158 (rt=34.374) [C:UsersDominiqueDocumentsMascotPSB-330_GEJAEE23614_PRC_7_2p_PSB-330_1.raw]
GSrhino-SNF4 N-starved	1	PSB-330_sample1	E23614_PRC_7_2p_PSB-330_1.raw	2.6.2	2.5.0.0	Araport11plusDE2020	3	AT1G09020.1	AT1G09020	AT1G09020.1 | ATSNF4, KINbetagamma, SNF4 | sucrose nonfermenting-like protein | 201606	9279	53433	259	25	59.3	487	6.21	4142	1	1	1	558.753	1115.49	2	1115.49	-0.0007	1	10	0	61.37	23	30	9e-06	-	MFGSTLDSSR	G	Oxidation (M)	0.2000000000.0	4898: Scan 5331 (rt=22.6192) [C:UsersDominiqueDocumentsMascotPSB-330_GEJAEE23614_PRC_7_2p_PSB-330_1.raw]
GSrhino-SNF4 N-starved	1	PSB-330_sample1	E23614_PRC_7_2p_PSB-330_1.raw	2.6.2	2.5.0.0	Araport11plusDE2020	3	AT1G09020.1	AT1G09020	AT1G09020.1 | ATSNF4, KINbetagamma, SNF4 | sucrose nonfermenting-like protein | 201606	9279	53433	259	25	59.3	487	6.21	4143	1	1	1	558.753	1115.49	2	1115.49	-0.0004	1	10	0	60.67	23	30	1.1e-05	-	MFGSTLDSSR	G	Oxidation (M)	0.2000000000.0	4688: Scan 5122 (rt=22.1893) [C:UsersDominiqueDocumentsMascotPSB-330_GEJAEE23614_PRC_7_2p_PSB-330_1.raw]
GSrhino-SNF4 N-starved	1	PSB-330_sample1	E23614_PRC_7_2p_PSB-330_1.raw	2.6.2	2.5.0.0	Araport11plusDE2020	3	AT1G09020.1	AT1G09020	AT1G09020.1 | ATSNF4, KINbetagamma, SNF4 | sucrose nonfermenting-like protein | 201606	9279	53433	259	25	59.3	487	6.21	4144	1	1	1	558.753	1115.49	2	1115.49	-0.0001	1	10	0	54.47	23	30	4.3e-05	-	MFGSTLDSSR	G	Oxidation (M)	0.2000000000.0	4589: Scan 5022 (rt=21.9814) [C:UsersDominiqueDocumentsMascotPSB-330_GEJAEE23614_PRC_7_2p_PSB-330_1.raw]
GSrhino-SNF4 N-starved	1	PSB-330_sample1	E23614_PRC_7_2p_PSB-330_1.raw	2.6.2	2.5.0.0	Araport11plusDE2020	3	AT1G09020.1	AT1G09020	AT1G09020.1 | ATSNF4, KINbetagamma, SNF4 | sucrose nonfermenting-like protein | 201606	9279	53433	259	25	59.3	487	6.21	4145	1	1	1	558.753	1115.49	2	1115.49	0	1	10	0	62.06	23	30	7.6e-06	-	MFGSTLDSSR	G	Oxidation (M)	0.2000000000.0	4792: Scan 5229 (rt=22.4087) [C:UsersDominiqueDocumentsMascotPSB-330_GEJAEE23614_PRC_7_2p_PSB-330_1.raw]
GSrhino-SNF4 N-starved	1	PSB-330_sample1	E23614_PRC_7_2p_PSB-330_1.raw	2.6.2	2.5.0.0	Araport11plusDE2020	3	AT1G09020.1	AT1G09020	AT1G09020.1 | ATSNF4, KINbetagamma, SNF4 | sucrose nonfermenting-like protein | 201606	9279	53433	259	25	59.3	487	6.21	4234	1	1	1	561.775	1121.53	2	1121.54	-0.004	141	150	0	70.76	24	35	3.1e-06	R	MSGVDLELSR	H	Oxidation (M)	0.2000000000.0	9783: Scan 10570 (rt=33.2352) [C:UsersDominiqueDocumentsMascotPSB-330_GEJAEE23614_PRC_7_2p_PSB-330_1.raw]
GSrhino-SNF4 N-starved	1	PSB-330_sample1	E23614_PRC_7_2p_PSB-330_1.raw	2.6.2	2.5.0.0	Araport11plusDE2020	3	AT1G09020.1	AT1G09020	AT1G09020.1 | ATSNF4, KINbetagamma, SNF4 | sucrose nonfermenting-like protein | 201606	9279	53433	259	25	59.3	487	6.21	4235	1	1	1	561.775	1121.54	2	1121.54	-0.0029	141	150	0	91.11	30	36	3.3e-08	R	MSGVDLELSR	H	Oxidation (M)	0.2000000000.0	9689: Scan 10464 (rt=33.0225) [C:UsersDominiqueDocumentsMascotPSB-330_GEJAEE23614_PRC_7_2p_PSB-330_1.raw]
GSrhino-SNF4 N-starved	1	PSB-330_sample1	E23614_PRC_7_2p_PSB-330_1.raw	2.6.2	2.5.0.0	Araport11plusDE2020	3	AT1G09020.1	AT1G09020	AT1G09020.1 | ATSNF4, KINbetagamma, SNF4 | sucrose nonfermenting-like protein | 201606	9279	53433	259	25	59.3	487	6.21	4236	1	1	1	561.776	1121.54	2	1121.54	-0.0017	141	150	0	75.98	24	36	1.1e-06	R	MSGVDLELSR	H	Oxidation (M)	0.2000000000.0	8403: Scan 9030 (rt=30.2374) [C:UsersDominiqueDocumentsMascotPSB-330_GEJAEE23614_PRC_7_2p_PSB-330_1.raw]
GSrhino-SNF4 N-starved	1	PSB-330_sample1	E23614_PRC_7_2p_PSB-330_1.raw	2.6.2	2.5.0.0	Araport11plusDE2020	3	AT1G09020.1	AT1G09020	AT1G09020.1 | ATSNF4, KINbetagamma, SNF4 | sucrose nonfermenting-like protein | 201606	9279	53433	259	25	59.3	487	6.21	4237	1	1	1	561.776	1121.54	2	1121.54	-0.0013	141	150	0	77.88	30	36	6.9e-07	R	MSGVDLELSR	H	Oxidation (M)	0.2000000000.0	8501: Scan 9135 (rt=30.449) [C:UsersDominiqueDocumentsMascotPSB-330_GEJAEE23614_PRC_7_2p_PSB-330_1.raw]
GSrhino-SNF4 N-starved	1	PSB-330_sample1	E23614_PRC_7_2p_PSB-330_1.raw	2.6.2	2.5.0.0	Araport11plusDE2020	3	AT1G09020.1	AT1G09020	AT1G09020.1 | ATSNF4, KINbetagamma, SNF4 | sucrose nonfermenting-like protein | 201606	9279	53433	259	25	59.3	487	6.21	4238	1	1	1	561.776	1121.54	2	1121.54	-0.0013	141	150	0	65.61	25	36	1.2e-05	R	MSGVDLELSR	H	Oxidation (M)	0.2000000000.0	8890: Scan 9569 (rt=31.2884) [C:UsersDominiqueDocumentsMascotPSB-330_GEJAEE23614_PRC_7_2p_PSB-330_1.raw]
GSrhino-SNF4 N-starved	1	PSB-330_sample1	E23614_PRC_7_2p_PSB-330_1.raw	2.6.2	2.5.0.0	Araport11plusDE2020	3	AT1G09020.1	AT1G09020	AT1G09020.1 | ATSNF4, KINbetagamma, SNF4 | sucrose nonfermenting-like protein | 201606	9279	53433	259	25	59.3	487	6.21	4240	1	1	1	561.776	1121.54	2	1121.54	-0.0004	141	150	0	91.19	31	36	3.2e-08	R	MSGVDLELSR	H	Oxidation (M)	0.2000000000.0	8789: Scan 9459 (rt=31.077) [C:UsersDominiqueDocumentsMascotPSB-330_GEJAEE23614_PRC_7_2p_PSB-330_1.raw]
GSrhino-SNF4 N-starved	1	PSB-330_sample1	E23614_PRC_7_2p_PSB-330_1.raw	2.6.2	2.5.0.0	Araport11plusDE2020	3	AT1G09020.1	AT1G09020	AT1G09020.1 | ATSNF4, KINbetagamma, SNF4 | sucrose nonfermenting-like protein | 201606	9279	53433	259	25	59.3	487	6.21	4241	1	1	1	561.777	1121.54	2	1121.54	-0.0001	141	150	0	71.22	24	36	3.2e-06	R	MSGVDLELSR	H	Oxidation (M)	0.2000000000.0	8598: Scan 9243 (rt=30.6614) [C:UsersDominiqueDocumentsMascotPSB-330_GEJAEE23614_PRC_7_2p_PSB-330_1.raw]
GSrhino-SNF4 N-starved	1	PSB-330_sample1	E23614_PRC_7_2p_PSB-330_1.raw	2.6.2	2.5.0.0	Araport11plusDE2020	3	AT1G09020.1	AT1G09020	AT1G09020.1 | ATSNF4, KINbetagamma, SNF4 | sucrose nonfermenting-like protein | 201606	9279	53433	259	25	59.3	487	6.21	4243	1	1	1	561.777	1121.54	2	1121.54	0.0007	141	150	0	91.82		36	2.9e-08	R	MSGVDLELSR	H	Oxidation (M)	0.2000000000.0	8693: Scan 9352 (rt=30.8705) [C:UsersDominiqueDocumentsMascotPSB-330_GEJAEE23614_PRC_7_2p_PSB-330_1.raw]
GSrhino-SNF4 N-starved	1	PSB-330_sample1	E23614_PRC_7_2p_PSB-330_1.raw	2.6.2	2.5.0.0	Araport11plusDE2020	3	AT1G09020.1	AT1G09020	AT1G09020.1 | ATSNF4, KINbetagamma, SNF4 | sucrose nonfermenting-like protein | 201606	9279	53433	259	25	59.3	487	6.21	4514	1	1	1	571.761	1141.51	2	1141.51	-0.0003	1	10	0	47.33	22	32	0.00037	-	MFGSTLDSSR	G	Acetyl (Protein N-term)	1.0000000000.0	11620: Scan 12625 (rt=37.2173) [C:UsersDominiqueDocumentsMascotPSB-330_GEJAEE23614_PRC_7_2p_PSB-330_1.raw]
GSrhino-SNF4 N-starved	1	PSB-330_sample1	E23614_PRC_7_2p_PSB-330_1.raw	2.6.2	2.5.0.0	Araport11plusDE2020	3	AT1G09020.1	AT1G09020	AT1G09020.1 | ATSNF4, KINbetagamma, SNF4 | sucrose nonfermenting-like protein | 201606	9279	53433	259	25	59.3	487	6.21	4897	1	1	1	585.325	1168.64	2	1168.64	0	33	42	1	38.49	32	35	0.0049	R	RVFLSGSFTR	W			8798: Scan 9471 (rt=31.1) [C:UsersDominiqueDocumentsMascotPSB-330_GEJAEE23614_PRC_7_2p_PSB-330_1.raw]
GSrhino-SNF4 N-starved	1	PSB-330_sample1	E23614_PRC_7_2p_PSB-330_1.raw	2.6.2	2.5.0.0	Araport11plusDE2020	3	AT1G09020.1	AT1G09020	AT1G09020.1 | ATSNF4, KINbetagamma, SNF4 | sucrose nonfermenting-like protein | 201606	9279	53433	259	25	59.3	487	6.21	4904	1	1	1	585.788	1169.56	2	1169.57	-0.0068	130	140	0	47.32	22	35	0.00073	R	TADPSQEAVPR	M			5621: Scan 6061 (rt=24.1366) [C:UsersDominiqueDocumentsMascotPSB-330_GEJAEE23614_PRC_7_2p_PSB-330_1.raw]
GSrhino-SNF4 N-starved	1	PSB-330_sample1	E23614_PRC_7_2p_PSB-330_1.raw	2.6.2	2.5.0.0	Araport11plusDE2020	3	AT1G09020.1	AT1G09020	AT1G09020.1 | ATSNF4, KINbetagamma, SNF4 | sucrose nonfermenting-like protein | 201606	9279	53433	259	25	59.3	487	6.21	4906	1	1	1	585.789	1169.56	2	1169.57	-0.0039	130	140	0	77.18	24	35	7.2e-07	R	TADPSQEAVPR	M			4111: Scan 4522 (rt=20.9495) [C:UsersDominiqueDocumentsMascotPSB-330_GEJAEE23614_PRC_7_2p_PSB-330_1.raw]
GSrhino-SNF4 N-starved	1	PSB-330_sample1	E23614_PRC_7_2p_PSB-330_1.raw	2.6.2	2.5.0.0	Araport11plusDE2020	3	AT1G09020.1	AT1G09020	AT1G09020.1 | ATSNF4, KINbetagamma, SNF4 | sucrose nonfermenting-like protein | 201606	9279	53433	259	25	59.3	487	6.21	4907	1	1	1	585.789	1169.56	2	1169.57	-0.0037	130	140	0	44.67	22	35	0.0013	R	TADPSQEAVPR	M			5721: Scan 6165 (rt=24.3542) [C:UsersDominiqueDocumentsMascotPSB-330_GEJAEE23614_PRC_7_2p_PSB-330_1.raw]
GSrhino-SNF4 N-starved	1	PSB-330_sample1	E23614_PRC_7_2p_PSB-330_1.raw	2.6.2	2.5.0.0	Araport11plusDE2020	3	AT1G09020.1	AT1G09020	AT1G09020.1 | ATSNF4, KINbetagamma, SNF4 | sucrose nonfermenting-like protein | 201606	9279	53433	259	25	59.3	487	6.21	4908	1	1	1	585.79	1169.57	2	1169.57	-0.0025	130	140	0	52.09	23	36	0.00025	R	TADPSQEAVPR	M			4016: Scan 4420 (rt=20.7345) [C:UsersDominiqueDocumentsMascotPSB-330_GEJAEE23614_PRC_7_2p_PSB-330_1.raw]
GSrhino-SNF4 N-starved	1	PSB-330_sample1	E23614_PRC_7_2p_PSB-330_1.raw	2.6.2	2.5.0.0	Araport11plusDE2020	3	AT1G09020.1	AT1G09020	AT1G09020.1 | ATSNF4, KINbetagamma, SNF4 | sucrose nonfermenting-like protein | 201606	9279	53433	259	25	59.3	487	6.21	4909	1	1	1	585.79	1169.57	2	1169.57	-0.0021	130	140	0	56.1	23	36	0.0001	R	TADPSQEAVPR	M			5092: Scan 5509 (rt=22.9964) [C:UsersDominiqueDocumentsMascotPSB-330_GEJAEE23614_PRC_7_2p_PSB-330_1.raw]
GSrhino-SNF4 N-starved	1	PSB-330_sample1	E23614_PRC_7_2p_PSB-330_1.raw	2.6.2	2.5.0.0	Araport11plusDE2020	3	AT1G09020.1	AT1G09020	AT1G09020.1 | ATSNF4, KINbetagamma, SNF4 | sucrose nonfermenting-like protein | 201606	9279	53433	259	25	59.3	487	6.21	4910	1	1	1	585.79	1169.57	2	1169.57	-0.0018	130	140	0	83.83	25	35	1.6e-07	R	TADPSQEAVPR	M			2827: Scan 3219 (rt=18.2767) [C:UsersDominiqueDocumentsMascotPSB-330_GEJAEE23614_PRC_7_2p_PSB-330_1.raw]
GSrhino-SNF4 N-starved	1	PSB-330_sample1	E23614_PRC_7_2p_PSB-330_1.raw	2.6.2	2.5.0.0	Araport11plusDE2020	3	AT1G09020.1	AT1G09020	AT1G09020.1 | ATSNF4, KINbetagamma, SNF4 | sucrose nonfermenting-like protein | 201606	9279	53433	259	25	59.3	487	6.21	4911	1	1	1	585.79	1169.57	2	1169.57	-0.0018	130	140	0	50.6	23	35	0.00034	R	TADPSQEAVPR	M			5241: Scan 5663 (rt=23.3202) [C:UsersDominiqueDocumentsMascotPSB-330_GEJAEE23614_PRC_7_2p_PSB-330_1.raw]
GSrhino-SNF4 N-starved	1	PSB-330_sample1	E23614_PRC_7_2p_PSB-330_1.raw	2.6.2	2.5.0.0	Araport11plusDE2020	3	AT1G09020.1	AT1G09020	AT1G09020.1 | ATSNF4, KINbetagamma, SNF4 | sucrose nonfermenting-like protein | 201606	9279	53433	259	25	59.3	487	6.21	4912	1	1	1	585.79	1169.57	2	1169.57	-0.0012	130	140	0	55.44	23	35	0.00011	R	TADPSQEAVPR	M			4603: Scan 5037 (rt=22.0128) [C:UsersDominiqueDocumentsMascotPSB-330_GEJAEE23614_PRC_7_2p_PSB-330_1.raw]
GSrhino-SNF4 N-starved	1	PSB-330_sample1	E23614_PRC_7_2p_PSB-330_1.raw	2.6.2	2.5.0.0	Araport11plusDE2020	3	AT1G09020.1	AT1G09020	AT1G09020.1 | ATSNF4, KINbetagamma, SNF4 | sucrose nonfermenting-like protein | 201606	9279	53433	259	25	59.3	487	6.21	4913	1	1	1	585.791	1169.57	2	1169.57	-0.0006	130	140	0	48.45	23	35	0.00051	R	TADPSQEAVPR	M			2676: Scan 3067 (rt=17.9651) [C:UsersDominiqueDocumentsMascotPSB-330_GEJAEE23614_PRC_7_2p_PSB-330_1.raw]
GSrhino-SNF4 N-starved	1	PSB-330_sample1	E23614_PRC_7_2p_PSB-330_1.raw	2.6.2	2.5.0.0	Araport11plusDE2020	3	AT1G09020.1	AT1G09020	AT1G09020.1 | ATSNF4, KINbetagamma, SNF4 | sucrose nonfermenting-like protein | 201606	9279	53433	259	25	59.3	487	6.21	4914	1	1	1	585.791	1169.57	2	1169.57	-0.0006	130	140	0	62.47	23	35	2e-05	R	TADPSQEAVPR	M			3268: Scan 3633 (rt=19.1245) [C:UsersDominiqueDocumentsMascotPSB-330_GEJAEE23614_PRC_7_2p_PSB-330_1.raw]
GSrhino-SNF4 N-starved	1	PSB-330_sample1	E23614_PRC_7_2p_PSB-330_1.raw	2.6.2	2.5.0.0	Araport11plusDE2020	3	AT1G09020.1	AT1G09020	AT1G09020.1 | ATSNF4, KINbetagamma, SNF4 | sucrose nonfermenting-like protein | 201606	9279	53433	259	25	59.3	487	6.21	4915	1	1	1	585.791	1169.57	2	1169.57	-0.0003	130	140	0	76.24	24	35	8.5e-07	R	TADPSQEAVPR	M			3366: Scan 3741 (rt=19.3393) [C:UsersDominiqueDocumentsMascotPSB-330_GEJAEE23614_PRC_7_2p_PSB-330_1.raw]
GSrhino-SNF4 N-starved	1	PSB-330_sample1	E23614_PRC_7_2p_PSB-330_1.raw	2.6.2	2.5.0.0	Araport11plusDE2020	3	AT1G09020.1	AT1G09020	AT1G09020.1 | ATSNF4, KINbetagamma, SNF4 | sucrose nonfermenting-like protein | 201606	9279	53433	259	25	59.3	487	6.21	4917	1	1	1	585.791	1169.57	2	1169.57	-0.0002	130	140	0	72.81	24	35	1.9e-06	R	TADPSQEAVPR	M			3573: Scan 3952 (rt=19.7651) [C:UsersDominiqueDocumentsMascotPSB-330_GEJAEE23614_PRC_7_2p_PSB-330_1.raw]
GSrhino-SNF4 N-starved	1	PSB-330_sample1	E23614_PRC_7_2p_PSB-330_1.raw	2.6.2	2.5.0.0	Araport11plusDE2020	3	AT1G09020.1	AT1G09020	AT1G09020.1 | ATSNF4, KINbetagamma, SNF4 | sucrose nonfermenting-like protein | 201606	9279	53433	259	25	59.3	487	6.21	4918	1	1	1	585.791	1169.57	2	1169.57	-0.0001	130	140	0	72.16	24	35	2.2e-06	R	TADPSQEAVPR	M			3474: Scan 3850 (rt=19.5566) [C:UsersDominiqueDocumentsMascotPSB-330_GEJAEE23614_PRC_7_2p_PSB-330_1.raw]
GSrhino-SNF4 N-starved	1	PSB-330_sample1	E23614_PRC_7_2p_PSB-330_1.raw	2.6.2	2.5.0.0	Araport11plusDE2020	3	AT1G09020.1	AT1G09020	AT1G09020.1 | ATSNF4, KINbetagamma, SNF4 | sucrose nonfermenting-like protein | 201606	9279	53433	259	25	59.3	487	6.21	4919	1	1	1	585.791	1169.57	2	1169.57	0	130	140	0	65.48	24	35	1e-05	R	TADPSQEAVPR	M			3163: Scan 3531 (rt=18.9146) [C:UsersDominiqueDocumentsMascotPSB-330_GEJAEE23614_PRC_7_2p_PSB-330_1.raw]
GSrhino-SNF4 N-starved	1	PSB-330_sample1	E23614_PRC_7_2p_PSB-330_1.raw	2.6.2	2.5.0.0	Araport11plusDE2020	3	AT1G09020.1	AT1G09020	AT1G09020.1 | ATSNF4, KINbetagamma, SNF4 | sucrose nonfermenting-like protein | 201606	9279	53433	259	25	59.3	487	6.21	4920	1	1	1	585.791	1169.57	2	1169.57	0	130	140	0	66.98	24	35	7.3e-06	R	TADPSQEAVPR	M			4217: Scan 4625 (rt=21.1659) [C:UsersDominiqueDocumentsMascotPSB-330_GEJAEE23614_PRC_7_2p_PSB-330_1.raw]
GSrhino-SNF4 N-starved	1	PSB-330_sample1	E23614_PRC_7_2p_PSB-330_1.raw	2.6.2	2.5.0.0	Araport11plusDE2020	3	AT1G09020.1	AT1G09020	AT1G09020.1 | ATSNF4, KINbetagamma, SNF4 | sucrose nonfermenting-like protein | 201606	9279	53433	259	25	59.3	487	6.21	4921	1	1	1	585.791	1169.57	2	1169.57	0	130	140	0	69.85	24	35	3.7e-06	R	TADPSQEAVPR	M			3669: Scan 4054 (rt=19.9758) [C:UsersDominiqueDocumentsMascotPSB-330_GEJAEE23614_PRC_7_2p_PSB-330_1.raw]
GSrhino-SNF4 N-starved	1	PSB-330_sample1	E23614_PRC_7_2p_PSB-330_1.raw	2.6.2	2.5.0.0	Araport11plusDE2020	3	AT1G09020.1	AT1G09020	AT1G09020.1 | ATSNF4, KINbetagamma, SNF4 | sucrose nonfermenting-like protein | 201606	9279	53433	259	25	59.3	487	6.21	4922	1	1	1	585.791	1169.57	2	1169.57	0.0003	130	140	0	78.19	24	35	5.5e-07	R	TADPSQEAVPR	M			2938: Scan 3327 (rt=18.4902) [C:UsersDominiqueDocumentsMascotPSB-330_GEJAEE23614_PRC_7_2p_PSB-330_1.raw]
GSrhino-SNF4 N-starved	1	PSB-330_sample1	E23614_PRC_7_2p_PSB-330_1.raw	2.6.2	2.5.0.0	Araport11plusDE2020	3	AT1G09020.1	AT1G09020	AT1G09020.1 | ATSNF4, KINbetagamma, SNF4 | sucrose nonfermenting-like protein | 201606	9279	53433	259	25	59.3	487	6.21	4923	1	1	1	585.791	1169.57	2	1169.57	0.0005	130	140	0	60.86	23	35	3e-05	R	TADPSQEAVPR	M			3054: Scan 3429 (rt=18.7045) [C:UsersDominiqueDocumentsMascotPSB-330_GEJAEE23614_PRC_7_2p_PSB-330_1.raw]
GSrhino-SNF4 N-starved	1	PSB-330_sample1	E23614_PRC_7_2p_PSB-330_1.raw	2.6.2	2.5.0.0	Araport11plusDE2020	3	AT1G09020.1	AT1G09020	AT1G09020.1 | ATSNF4, KINbetagamma, SNF4 | sucrose nonfermenting-like protein | 201606	9279	53433	259	25	59.3	487	6.21	4927	1	1	1	585.795	1169.58	2	1169.57	0.0078	130	140	0	45.29	24	35	0.001	R	TADPSQEAVPR	M			3914: Scan 4321 (rt=20.5211) [C:UsersDominiqueDocumentsMascotPSB-330_GEJAEE23614_PRC_7_2p_PSB-330_1.raw]
GSrhino-SNF4 N-starved	1	PSB-330_sample1	E23614_PRC_7_2p_PSB-330_1.raw	2.6.2	2.5.0.0	Araport11plusDE2020	3	AT1G09020.1	AT1G09020	AT1G09020.1 | ATSNF4, KINbetagamma, SNF4 | sucrose nonfermenting-like protein | 201606	9279	53433	259	25	59.3	487	6.21	5047	1	1	1	590.866	1179.72	2	1179.72	-0.0048	172	182	0	60.98	23	27	4.7e-06	K	VIALDVNLPVK	Q			15125: Scan 16551 (rt=45.1633) [C:UsersDominiqueDocumentsMascotPSB-330_GEJAEE23614_PRC_7_2p_PSB-330_1.raw]
GSrhino-SNF4 N-starved	1	PSB-330_sample1	E23614_PRC_7_2p_PSB-330_1.raw	2.6.2	2.5.0.0	Araport11plusDE2020	3	AT1G09020.1	AT1G09020	AT1G09020.1 | ATSNF4, KINbetagamma, SNF4 | sucrose nonfermenting-like protein | 201606	9279	53433	259	25	59.3	487	6.21	5049	1	1	1	590.867	1179.72	2	1179.72	-0.0024	172	182	0	58.97	23	27	7.4e-06	K	VIALDVNLPVK	Q			14838: Scan 16239 (rt=44.5385) [C:UsersDominiqueDocumentsMascotPSB-330_GEJAEE23614_PRC_7_2p_PSB-330_1.raw]
GSrhino-SNF4 N-starved	1	PSB-330_sample1	E23614_PRC_7_2p_PSB-330_1.raw	2.6.2	2.5.0.0	Araport11plusDE2020	3	AT1G09020.1	AT1G09020	AT1G09020.1 | ATSNF4, KINbetagamma, SNF4 | sucrose nonfermenting-like protein | 201606	9279	53433	259	25	59.3	487	6.21	5050	1	1	1	590.868	1179.72	2	1179.72	-0.0018	172	182	0	38.86		26	0.00052	K	VIALDVNLPVK	Q			14329: Scan 15683 (rt=43.4022) [C:UsersDominiqueDocumentsMascotPSB-330_GEJAEE23614_PRC_7_2p_PSB-330_1.raw]
GSrhino-SNF4 N-starved	1	PSB-330_sample1	E23614_PRC_7_2p_PSB-330_1.raw	2.6.2	2.5.0.0	Araport11plusDE2020	3	AT1G09020.1	AT1G09020	AT1G09020.1 | ATSNF4, KINbetagamma, SNF4 | sucrose nonfermenting-like protein | 201606	9279	53433	259	25	59.3	487	6.21	5053	1	1	1	590.869	1179.72	2	1179.72	-0.0003	172	182	0	35.56		26	0.0014	K	VIALDVNLPVK	Q			17333: Scan 19072 (rt=51.3757) [C:UsersDominiqueDocumentsMascotPSB-330_GEJAEE23614_PRC_7_2p_PSB-330_1.raw]
GSrhino-SNF4 N-starved	1	PSB-330_sample1	E23614_PRC_7_2p_PSB-330_1.raw	2.6.2	2.5.0.0	Araport11plusDE2020	3	AT1G09020.1	AT1G09020	AT1G09020.1 | ATSNF4, KINbetagamma, SNF4 | sucrose nonfermenting-like protein | 201606	9279	53433	259	25	59.3	487	6.21	5054	1	1	1	590.869	1179.72	2	1179.72	-0.0003	172	182	0	43.01		26	0.00025	K	VIALDVNLPVK	Q			17403: Scan 19188 (rt=51.7899) [C:UsersDominiqueDocumentsMascotPSB-330_GEJAEE23614_PRC_7_2p_PSB-330_1.raw]
GSrhino-SNF4 N-starved	1	PSB-330_sample1	E23614_PRC_7_2p_PSB-330_1.raw	2.6.2	2.5.0.0	Araport11plusDE2020	3	AT1G09020.1	AT1G09020	AT1G09020.1 | ATSNF4, KINbetagamma, SNF4 | sucrose nonfermenting-like protein | 201606	9279	53433	259	25	59.3	487	6.21	5055	1	1	1	590.869	1179.72	2	1179.72	-0.0003	172	182	0	37.39		26	0.00089	K	VIALDVNLPVK	Q			17073: Scan 18686 (rt=50.1459) [C:UsersDominiqueDocumentsMascotPSB-330_GEJAEE23614_PRC_7_2p_PSB-330_1.raw]
GSrhino-SNF4 N-starved	1	PSB-330_sample1	E23614_PRC_7_2p_PSB-330_1.raw	2.6.2	2.5.0.0	Araport11plusDE2020	3	AT1G09020.1	AT1G09020	AT1G09020.1 | ATSNF4, KINbetagamma, SNF4 | sucrose nonfermenting-like protein | 201606	9279	53433	259	25	59.3	487	6.21	5056	1	1	1	590.869	1179.72	2	1179.72	-0.0002	172	182	0	63.94		26	2e-06	K	VIALDVNLPVK	Q			18013: Scan 20239 (rt=54.9089) [C:UsersDominiqueDocumentsMascotPSB-330_GEJAEE23614_PRC_7_2p_PSB-330_1.raw]
GSrhino-SNF4 N-starved	1	PSB-330_sample1	E23614_PRC_7_2p_PSB-330_1.raw	2.6.2	2.5.0.0	Araport11plusDE2020	3	AT1G09020.1	AT1G09020	AT1G09020.1 | ATSNF4, KINbetagamma, SNF4 | sucrose nonfermenting-like protein | 201606	9279	53433	259	25	59.3	487	6.21	5057	1	1	1	590.869	1179.72	2	1179.72	-0.0001	172	182	0	42.75		26	0.00026	K	VIALDVNLPVK	Q			18043: Scan 20299 (rt=55.119) [C:UsersDominiqueDocumentsMascotPSB-330_GEJAEE23614_PRC_7_2p_PSB-330_1.raw]
GSrhino-SNF4 N-starved	1	PSB-330_sample1	E23614_PRC_7_2p_PSB-330_1.raw	2.6.2	2.5.0.0	Araport11plusDE2020	3	AT1G09020.1	AT1G09020	AT1G09020.1 | ATSNF4, KINbetagamma, SNF4 | sucrose nonfermenting-like protein | 201606	9279	53433	259	25	59.3	487	6.21	5058	1	1	1	590.869	1179.72	2	1179.72	-0.0001	172	182	0	83.96		26	2e-08	K	VIALDVNLPVK	Q			14423: Scan 15783 (rt=43.6107) [C:UsersDominiqueDocumentsMascotPSB-330_GEJAEE23614_PRC_7_2p_PSB-330_1.raw]
GSrhino-SNF4 N-starved	1	PSB-330_sample1	E23614_PRC_7_2p_PSB-330_1.raw	2.6.2	2.5.0.0	Araport11plusDE2020	3	AT1G09020.1	AT1G09020	AT1G09020.1 | ATSNF4, KINbetagamma, SNF4 | sucrose nonfermenting-like protein | 201606	9279	53433	259	25	59.3	487	6.21	5059	1	1	1	590.869	1179.72	2	1179.72	-0.0001	172	182	0	54.3		26	1.8e-05	K	VIALDVNLPVK	Q			14233: Scan 15579 (rt=43.1913) [C:UsersDominiqueDocumentsMascotPSB-330_GEJAEE23614_PRC_7_2p_PSB-330_1.raw]
GSrhino-SNF4 N-starved	1	PSB-330_sample1	E23614_PRC_7_2p_PSB-330_1.raw	2.6.2	2.5.0.0	Araport11plusDE2020	3	AT1G09020.1	AT1G09020	AT1G09020.1 | ATSNF4, KINbetagamma, SNF4 | sucrose nonfermenting-like protein | 201606	9279	53433	259	25	59.3	487	6.21	5062	1	1	1	590.869	1179.72	2	1179.72	0.0001	172	182	0	57.93		26	7.9e-06	K	VIALDVNLPVK	Q			13691: Scan 14967 (rt=41.9166) [C:UsersDominiqueDocumentsMascotPSB-330_GEJAEE23614_PRC_7_2p_PSB-330_1.raw]
GSrhino-SNF4 N-starved	1	PSB-330_sample1	E23614_PRC_7_2p_PSB-330_1.raw	2.6.2	2.5.0.0	Araport11plusDE2020	3	AT1G09020.1	AT1G09020	AT1G09020.1 | ATSNF4, KINbetagamma, SNF4 | sucrose nonfermenting-like protein | 201606	9279	53433	259	25	59.3	487	6.21	5064	1	1	1	590.869	1179.72	2	1179.72	0.0002	172	182	0	68.01		26	7.7e-07	K	VIALDVNLPVK	Q			16120: Scan 17622 (rt=47.4173) [C:UsersDominiqueDocumentsMascotPSB-330_GEJAEE23614_PRC_7_2p_PSB-330_1.raw]
GSrhino-SNF4 N-starved	1	PSB-330_sample1	E23614_PRC_7_2p_PSB-330_1.raw	2.6.2	2.5.0.0	Araport11plusDE2020	3	AT1G09020.1	AT1G09020	AT1G09020.1 | ATSNF4, KINbetagamma, SNF4 | sucrose nonfermenting-like protein | 201606	9279	53433	259	25	59.3	487	6.21	5065	1	1	1	590.869	1179.72	2	1179.72	0.0002	172	182	0	34.19		26	0.0019	K	VIALDVNLPVK	Q			17707: Scan 19751 (rt=53.6264) [C:UsersDominiqueDocumentsMascotPSB-330_GEJAEE23614_PRC_7_2p_PSB-330_1.raw]
GSrhino-SNF4 N-starved	1	PSB-330_sample1	E23614_PRC_7_2p_PSB-330_1.raw	2.6.2	2.5.0.0	Araport11plusDE2020	3	AT1G09020.1	AT1G09020	AT1G09020.1 | ATSNF4, KINbetagamma, SNF4 | sucrose nonfermenting-like protein | 201606	9279	53433	259	25	59.3	487	6.21	5066	1	1	1	590.869	1179.72	2	1179.72	0.0003	172	182	0	28.45		26	0.007	K	VIALDVNLPVK	Q			17370: Scan 19130 (rt=51.5809) [C:UsersDominiqueDocumentsMascotPSB-330_GEJAEE23614_PRC_7_2p_PSB-330_1.raw]
GSrhino-SNF4 N-starved	1	PSB-330_sample1	E23614_PRC_7_2p_PSB-330_1.raw	2.6.2	2.5.0.0	Araport11plusDE2020	3	AT1G09020.1	AT1G09020	AT1G09020.1 | ATSNF4, KINbetagamma, SNF4 | sucrose nonfermenting-like protein | 201606	9279	53433	259	25	59.3	487	6.21	5068	1	1	1	590.869	1179.72	2	1179.72	0.0004	172	182	0	65.23		26	1.5e-06	K	VIALDVNLPVK	Q			14147: Scan 15478 (rt=42.9781) [C:UsersDominiqueDocumentsMascotPSB-330_GEJAEE23614_PRC_7_2p_PSB-330_1.raw]
GSrhino-SNF4 N-starved	1	PSB-330_sample1	E23614_PRC_7_2p_PSB-330_1.raw	2.6.2	2.5.0.0	Araport11plusDE2020	3	AT1G09020.1	AT1G09020	AT1G09020.1 | ATSNF4, KINbetagamma, SNF4 | sucrose nonfermenting-like protein | 201606	9279	53433	259	25	59.3	487	6.21	5069	1	1	1	590.869	1179.72	2	1179.72	0.0004	172	182	0	59.99		26	4.9e-06	K	VIALDVNLPVK	Q			13781: Scan 15070 (rt=42.13) [C:UsersDominiqueDocumentsMascotPSB-330_GEJAEE23614_PRC_7_2p_PSB-330_1.raw]
GSrhino-SNF4 N-starved	1	PSB-330_sample1	E23614_PRC_7_2p_PSB-330_1.raw	2.6.2	2.5.0.0	Araport11plusDE2020	3	AT1G09020.1	AT1G09020	AT1G09020.1 | ATSNF4, KINbetagamma, SNF4 | sucrose nonfermenting-like protein | 201606	9279	53433	259	25	59.3	487	6.21	5070	1	1	1	590.869	1179.72	2	1179.72	0.0004	172	182	0	84.17		26	1.9e-08	K	VIALDVNLPVK	Q			14711: Scan 16102 (rt=44.2668) [C:UsersDominiqueDocumentsMascotPSB-330_GEJAEE23614_PRC_7_2p_PSB-330_1.raw]
GSrhino-SNF4 N-starved	1	PSB-330_sample1	E23614_PRC_7_2p_PSB-330_1.raw	2.6.2	2.5.0.0	Araport11plusDE2020	3	AT1G09020.1	AT1G09020	AT1G09020.1 | ATSNF4, KINbetagamma, SNF4 | sucrose nonfermenting-like protein | 201606	9279	53433	259	25	59.3	487	6.21	5071	1	1	1	590.869	1179.72	2	1179.72	0.0004	172	182	0	37.91		26	0.00079	K	VIALDVNLPVK	Q			17753: Scan 19824 (rt=53.8366) [C:UsersDominiqueDocumentsMascotPSB-330_GEJAEE23614_PRC_7_2p_PSB-330_1.raw]
GSrhino-SNF4 N-starved	1	PSB-330_sample1	E23614_PRC_7_2p_PSB-330_1.raw	2.6.2	2.5.0.0	Araport11plusDE2020	3	AT1G09020.1	AT1G09020	AT1G09020.1 | ATSNF4, KINbetagamma, SNF4 | sucrose nonfermenting-like protein | 201606	9279	53433	259	25	59.3	487	6.21	5072	1	1	1	590.869	1179.72	2	1179.72	0.0005	172	182	0	84.06		26	1.9e-08	K	VIALDVNLPVK	Q			16300: Scan 17818 (rt=47.8545) [C:UsersDominiqueDocumentsMascotPSB-330_GEJAEE23614_PRC_7_2p_PSB-330_1.raw]
GSrhino-SNF4 N-starved	1	PSB-330_sample1	E23614_PRC_7_2p_PSB-330_1.raw	2.6.2	2.5.0.0	Araport11plusDE2020	3	AT1G09020.1	AT1G09020	AT1G09020.1 | ATSNF4, KINbetagamma, SNF4 | sucrose nonfermenting-like protein | 201606	9279	53433	259	25	59.3	487	6.21	5073	1	1	1	590.869	1179.72	2	1179.72	0.0005	172	182	0	71.49		26	3.5e-07	K	VIALDVNLPVK	Q			13965: Scan 15273 (rt=42.5463) [C:UsersDominiqueDocumentsMascotPSB-330_GEJAEE23614_PRC_7_2p_PSB-330_1.raw]
GSrhino-SNF4 N-starved	1	PSB-330_sample1	E23614_PRC_7_2p_PSB-330_1.raw	2.6.2	2.5.0.0	Araport11plusDE2020	3	AT1G09020.1	AT1G09020	AT1G09020.1 | ATSNF4, KINbetagamma, SNF4 | sucrose nonfermenting-like protein | 201606	9279	53433	259	25	59.3	487	6.21	5074	1	1	1	590.869	1179.72	2	1179.72	0.0006	172	182	0	64.82		26	1.6e-06	K	VIALDVNLPVK	Q			14607: Scan 15989 (rt=44.0401) [C:UsersDominiqueDocumentsMascotPSB-330_GEJAEE23614_PRC_7_2p_PSB-330_1.raw]
GSrhino-SNF4 N-starved	1	PSB-330_sample1	E23614_PRC_7_2p_PSB-330_1.raw	2.6.2	2.5.0.0	Araport11plusDE2020	3	AT1G09020.1	AT1G09020	AT1G09020.1 | ATSNF4, KINbetagamma, SNF4 | sucrose nonfermenting-like protein | 201606	9279	53433	259	25	59.3	487	6.21	5075	1	1	1	590.869	1179.72	2	1179.72	0.0006	172	182	0	35.12		26	0.0015	K	VIALDVNLPVK	Q			17292: Scan 19011 (rt=51.1706) [C:UsersDominiqueDocumentsMascotPSB-330_GEJAEE23614_PRC_7_2p_PSB-330_1.raw]
GSrhino-SNF4 N-starved	1	PSB-330_sample1	E23614_PRC_7_2p_PSB-330_1.raw	2.6.2	2.5.0.0	Araport11plusDE2020	3	AT1G09020.1	AT1G09020	AT1G09020.1 | ATSNF4, KINbetagamma, SNF4 | sucrose nonfermenting-like protein | 201606	9279	53433	259	25	59.3	487	6.21	5076	1	1	1	590.869	1179.72	2	1179.72	0.0007	172	182	0	30.92		26	0.004	K	VIALDVNLPVK	Q			17432: Scan 19246 (rt=52.0034) [C:UsersDominiqueDocumentsMascotPSB-330_GEJAEE23614_PRC_7_2p_PSB-330_1.raw]
GSrhino-SNF4 N-starved	1	PSB-330_sample1	E23614_PRC_7_2p_PSB-330_1.raw	2.6.2	2.5.0.0	Araport11plusDE2020	3	AT1G09020.1	AT1G09020	AT1G09020.1 | ATSNF4, KINbetagamma, SNF4 | sucrose nonfermenting-like protein | 201606	9279	53433	259	25	59.3	487	6.21	5077	1	1	1	590.869	1179.72	2	1179.72	0.0007	172	182	0	52.4	23	27	2.9e-05	K	VIALDVNLPVK	Q			13874: Scan 15171 (rt=42.3387) [C:UsersDominiqueDocumentsMascotPSB-330_GEJAEE23614_PRC_7_2p_PSB-330_1.raw]
GSrhino-SNF4 N-starved	1	PSB-330_sample1	E23614_PRC_7_2p_PSB-330_1.raw	2.6.2	2.5.0.0	Araport11plusDE2020	3	AT1G09020.1	AT1G09020	AT1G09020.1 | ATSNF4, KINbetagamma, SNF4 | sucrose nonfermenting-like protein | 201606	9279	53433	259	25	59.3	487	6.21	5078	1	1	1	590.869	1179.72	2	1179.72	0.0008	172	182	0	56.64		27	1.1e-05	K	VIALDVNLPVK	Q			14057: Scan 15376 (rt=42.7619) [C:UsersDominiqueDocumentsMascotPSB-330_GEJAEE23614_PRC_7_2p_PSB-330_1.raw]
GSrhino-SNF4 N-starved	1	PSB-330_sample1	E23614_PRC_7_2p_PSB-330_1.raw	2.6.2	2.5.0.0	Araport11plusDE2020	3	AT1G09020.1	AT1G09020	AT1G09020.1 | ATSNF4, KINbetagamma, SNF4 | sucrose nonfermenting-like protein | 201606	9279	53433	259	25	59.3	487	6.21	5079	1	1	1	590.869	1179.72	2	1179.72	0.0008	172	182	0	48.74	23	27	6.7e-05	K	VIALDVNLPVK	Q			16394: Scan 17916 (rt=48.0787) [C:UsersDominiqueDocumentsMascotPSB-330_GEJAEE23614_PRC_7_2p_PSB-330_1.raw]
GSrhino-SNF4 N-starved	1	PSB-330_sample1	E23614_PRC_7_2p_PSB-330_1.raw	2.6.2	2.5.0.0	Araport11plusDE2020	3	AT1G09020.1	AT1G09020	AT1G09020.1 | ATSNF4, KINbetagamma, SNF4 | sucrose nonfermenting-like protein | 201606	9279	53433	259	25	59.3	487	6.21	5080	1	1	1	590.869	1179.72	2	1179.72	0.0009	172	182	0	31.23	21	27	0.0038	K	VIALDVNLPVK	Q			17105: Scan 18746 (rt=50.3515) [C:UsersDominiqueDocumentsMascotPSB-330_GEJAEE23614_PRC_7_2p_PSB-330_1.raw]
GSrhino-SNF4 N-starved	1	PSB-330_sample1	E23614_PRC_7_2p_PSB-330_1.raw	2.6.2	2.5.0.0	Araport11plusDE2020	3	AT1G09020.1	AT1G09020	AT1G09020.1 | ATSNF4, KINbetagamma, SNF4 | sucrose nonfermenting-like protein | 201606	9279	53433	259	25	59.3	487	6.21	5081	1	1	1	590.869	1179.72	2	1179.72	0.001	172	182	0	58.79	23	27	6.7e-06	K	VIALDVNLPVK	Q			15630: Scan 17103 (rt=46.2944) [C:UsersDominiqueDocumentsMascotPSB-330_GEJAEE23614_PRC_7_2p_PSB-330_1.raw]
GSrhino-SNF4 N-starved	1	PSB-330_sample1	E23614_PRC_7_2p_PSB-330_1.raw	2.6.2	2.5.0.0	Araport11plusDE2020	3	AT1G09020.1	AT1G09020	AT1G09020.1 | ATSNF4, KINbetagamma, SNF4 | sucrose nonfermenting-like protein | 201606	9279	53433	259	25	59.3	487	6.21	5082	1	1	1	590.869	1179.72	2	1179.72	0.0012	172	182	0	47.44	22	27	9.1e-05	K	VIALDVNLPVK	Q			14515: Scan 15885 (rt=43.824) [C:UsersDominiqueDocumentsMascotPSB-330_GEJAEE23614_PRC_7_2p_PSB-330_1.raw]
GSrhino-SNF4 N-starved	1	PSB-330_sample1	E23614_PRC_7_2p_PSB-330_1.raw	2.6.2	2.5.0.0	Araport11plusDE2020	3	AT1G09020.1	AT1G09020	AT1G09020.1 | ATSNF4, KINbetagamma, SNF4 | sucrose nonfermenting-like protein | 201606	9279	53433	259	25	59.3	487	6.21	5084	1	1	1	590.869	1179.72	2	1179.72	0.0014	172	182	0	69.92	24	27	5.1e-07	K	VIALDVNLPVK	Q			13600: Scan 14871 (rt=41.7133) [C:UsersDominiqueDocumentsMascotPSB-330_GEJAEE23614_PRC_7_2p_PSB-330_1.raw]
GSrhino-SNF4 N-starved	1	PSB-330_sample1	E23614_PRC_7_2p_PSB-330_1.raw	2.6.2	2.5.0.0	Araport11plusDE2020	3	AT1G09020.1	AT1G09020	AT1G09020.1 | ATSNF4, KINbetagamma, SNF4 | sucrose nonfermenting-like protein | 201606	9279	53433	259	25	59.3	487	6.21	5085	1	1	1	590.869	1179.72	2	1179.72	0.0014	172	182	0	84.24		27	1.9e-08	K	VIALDVNLPVK	Q			15883: Scan 17374 (rt=46.8694) [C:UsersDominiqueDocumentsMascotPSB-330_GEJAEE23614_PRC_7_2p_PSB-330_1.raw]
GSrhino-SNF4 N-starved	1	PSB-330_sample1	E23614_PRC_7_2p_PSB-330_1.raw	2.6.2	2.5.0.0	Araport11plusDE2020	3	AT1G09020.1	AT1G09020	AT1G09020.1 | ATSNF4, KINbetagamma, SNF4 | sucrose nonfermenting-like protein | 201606	9279	53433	259	25	59.3	487	6.21	5086	1	1	1	590.869	1179.72	2	1179.72	0.0015	172	182	0	60.47	23	27	4.5e-06	K	VIALDVNLPVK	Q			13511: Scan 14766 (rt=41.502) [C:UsersDominiqueDocumentsMascotPSB-330_GEJAEE23614_PRC_7_2p_PSB-330_1.raw]
GSrhino-SNF4 N-starved	1	PSB-330_sample1	E23614_PRC_7_2p_PSB-330_1.raw	2.6.2	2.5.0.0	Araport11plusDE2020	3	AT1G09020.1	AT1G09020	AT1G09020.1 | ATSNF4, KINbetagamma, SNF4 | sucrose nonfermenting-like protein | 201606	9279	53433	259	25	59.3	487	6.21	5087	1	1	1	590.87	1179.72	2	1179.72	0.0017	172	182	0	30.27	21	27	0.0047	K	VIALDVNLPVK	Q			17150: Scan 18809 (rt=50.5613) [C:UsersDominiqueDocumentsMascotPSB-330_GEJAEE23614_PRC_7_2p_PSB-330_1.raw]
GSrhino-SNF4 N-starved	1	PSB-330_sample1	E23614_PRC_7_2p_PSB-330_1.raw	2.6.2	2.5.0.0	Araport11plusDE2020	3	AT1G09020.1	AT1G09020	AT1G09020.1 | ATSNF4, KINbetagamma, SNF4 | sucrose nonfermenting-like protein | 201606	9279	53433	259	25	59.3	487	6.21	5089	1	1	1	590.87	1179.72	2	1179.72	0.002	172	182	0	54.91		26	1.5e-05	K	VIALDVNLPVK	Q			16010: Scan 17507 (rt=47.1654) [C:UsersDominiqueDocumentsMascotPSB-330_GEJAEE23614_PRC_7_2p_PSB-330_1.raw]
GSrhino-SNF4 N-starved	1	PSB-330_sample1	E23614_PRC_7_2p_PSB-330_1.raw	2.6.2	2.5.0.0	Araport11plusDE2020	3	AT1G09020.1	AT1G09020	AT1G09020.1 | ATSNF4, KINbetagamma, SNF4 | sucrose nonfermenting-like protein | 201606	9279	53433	259	25	59.3	487	6.21	5090	1	1	1	590.87	1179.72	2	1179.72	0.0021	172	182	0	50.31		26	4.5e-05	K	VIALDVNLPVK	Q			15023: Scan 16444 (rt=44.9487) [C:UsersDominiqueDocumentsMascotPSB-330_GEJAEE23614_PRC_7_2p_PSB-330_1.raw]
GSrhino-SNF4 N-starved	1	PSB-330_sample1	E23614_PRC_7_2p_PSB-330_1.raw	2.6.2	2.5.0.0	Araport11plusDE2020	3	AT1G09020.1	AT1G09020	AT1G09020.1 | ATSNF4, KINbetagamma, SNF4 | sucrose nonfermenting-like protein | 201606	9279	53433	259	25	59.3	487	6.21	5091	1	1	1	590.87	1179.73	2	1179.72	0.0027	172	182	0	64.77		26	1.6e-06	K	VIALDVNLPVK	Q			16210: Scan 17719 (rt=47.6356) [C:UsersDominiqueDocumentsMascotPSB-330_GEJAEE23614_PRC_7_2p_PSB-330_1.raw]
GSrhino-SNF4 N-starved	1	PSB-330_sample1	E23614_PRC_7_2p_PSB-330_1.raw	2.6.2	2.5.0.0	Araport11plusDE2020	3	AT1G09020.1	AT1G09020	AT1G09020.1 | ATSNF4, KINbetagamma, SNF4 | sucrose nonfermenting-like protein | 201606	9279	53433	259	25	59.3	487	6.21	5092	1	1	1	590.87	1179.73	2	1179.72	0.0033	172	182	0	46.49		26	0.00011	K	VIALDVNLPVK	Q			16646: Scan 18167 (rt=48.646) [C:UsersDominiqueDocumentsMascotPSB-330_GEJAEE23614_PRC_7_2p_PSB-330_1.raw]
GSrhino-SNF4 N-starved	1	PSB-330_sample1	E23614_PRC_7_2p_PSB-330_1.raw	2.6.2	2.5.0.0	Araport11plusDE2020	3	AT1G09020.1	AT1G09020	AT1G09020.1 | ATSNF4, KINbetagamma, SNF4 | sucrose nonfermenting-like protein | 201606	9279	53433	259	25	59.3	487	6.21	5466	1	1	1	604.312	1206.61	2	1206.61	-0.0036	161	171	0	54.22	23	37	0.00022	R	TAYELLPESGK	V			9408: Scan 10149 (rt=32.4084) [C:UsersDominiqueDocumentsMascotPSB-330_GEJAEE23614_PRC_7_2p_PSB-330_1.raw]
GSrhino-SNF4 N-starved	1	PSB-330_sample1	E23614_PRC_7_2p_PSB-330_1.raw	2.6.2	2.5.0.0	Araport11plusDE2020	3	AT1G09020.1	AT1G09020	AT1G09020.1 | ATSNF4, KINbetagamma, SNF4 | sucrose nonfermenting-like protein | 201606	9279	53433	259	25	59.3	487	6.21	5468	1	1	1	604.312	1206.61	2	1206.61	-0.0027	161	171	0	64.07	24	37	2.4e-05	R	TAYELLPESGK	V			9201: Scan 9929 (rt=31.9819) [C:UsersDominiqueDocumentsMascotPSB-330_GEJAEE23614_PRC_7_2p_PSB-330_1.raw]
GSrhino-SNF4 N-starved	1	PSB-330_sample1	E23614_PRC_7_2p_PSB-330_1.raw	2.6.2	2.5.0.0	Araport11plusDE2020	3	AT1G09020.1	AT1G09020	AT1G09020.1 | ATSNF4, KINbetagamma, SNF4 | sucrose nonfermenting-like protein | 201606	9279	53433	259	25	59.3	487	6.21	5469	1	1	1	604.313	1206.61	2	1206.61	-0.0025	161	171	0	68.49	24	37	8.8e-06	R	TAYELLPESGK	V			9299: Scan 10041 (rt=32.1979) [C:UsersDominiqueDocumentsMascotPSB-330_GEJAEE23614_PRC_7_2p_PSB-330_1.raw]
GSrhino-SNF4 N-starved	1	PSB-330_sample1	E23614_PRC_7_2p_PSB-330_1.raw	2.6.2	2.5.0.0	Araport11plusDE2020	3	AT1G09020.1	AT1G09020	AT1G09020.1 | ATSNF4, KINbetagamma, SNF4 | sucrose nonfermenting-like protein | 201606	9279	53433	259	25	59.3	487	6.21	5470	1	1	1	604.313	1206.61	2	1206.61	-0.0024	161	171	0	55.08	23	37	0.00019	R	TAYELLPESGK	V			9508: Scan 10257 (rt=32.6224) [C:UsersDominiqueDocumentsMascotPSB-330_GEJAEE23614_PRC_7_2p_PSB-330_1.raw]
GSrhino-SNF4 N-starved	1	PSB-330_sample1	E23614_PRC_7_2p_PSB-330_1.raw	2.6.2	2.5.0.0	Araport11plusDE2020	3	AT1G09020.1	AT1G09020	AT1G09020.1 | ATSNF4, KINbetagamma, SNF4 | sucrose nonfermenting-like protein | 201606	9279	53433	259	25	59.3	487	6.21	5474	1	1	1	604.313	1206.61	2	1206.61	-0.0014	161	171	0	52.55	25	37	0.0003	R	TAYELLPESGK	V			9698: Scan 10474 (rt=33.0435) [C:UsersDominiqueDocumentsMascotPSB-330_GEJAEE23614_PRC_7_2p_PSB-330_1.raw]
GSrhino-SNF4 N-starved	1	PSB-330_sample1	E23614_PRC_7_2p_PSB-330_1.raw	2.6.2	2.5.0.0	Araport11plusDE2020	3	AT1G09020.1	AT1G09020	AT1G09020.1 | ATSNF4, KINbetagamma, SNF4 | sucrose nonfermenting-like protein | 201606	9279	53433	259	25	59.3	487	6.21	5475	1	1	1	604.313	1206.61	2	1206.61	-0.0012	161	171	0	45.19	23	37	0.0016	R	TAYELLPESGK	V			9792: Scan 10581 (rt=33.2573) [C:UsersDominiqueDocumentsMascotPSB-330_GEJAEE23614_PRC_7_2p_PSB-330_1.raw]
GSrhino-SNF4 N-starved	1	PSB-330_sample1	E23614_PRC_7_2p_PSB-330_1.raw	2.6.2	2.5.0.0	Araport11plusDE2020	3	AT1G09020.1	AT1G09020	AT1G09020.1 | ATSNF4, KINbetagamma, SNF4 | sucrose nonfermenting-like protein | 201606	9279	53433	259	25	59.3	487	6.21	5486	1	1	1	604.314	1206.61	2	1206.61	0.0002	161	171	0	41.92	22	37	0.0038	R	TAYELLPESGK	V			9888: Scan 10690 (rt=33.469) [C:UsersDominiqueDocumentsMascotPSB-330_GEJAEE23614_PRC_7_2p_PSB-330_1.raw]
GSrhino-SNF4 N-starved	1	PSB-330_sample1	E23614_PRC_7_2p_PSB-330_1.raw	2.6.2	2.5.0.0	Araport11plusDE2020	3	AT1G09020.1	AT1G09020	AT1G09020.1 | ATSNF4, KINbetagamma, SNF4 | sucrose nonfermenting-like protein | 201606	9279	53433	259	25	59.3	487	6.21	5492	1	1	1	604.314	1206.61	2	1206.61	0.0007	161	171	0	63.68	23	37	2.6e-05	R	TAYELLPESGK	V			9597: Scan 10365 (rt=32.8337) [C:UsersDominiqueDocumentsMascotPSB-330_GEJAEE23614_PRC_7_2p_PSB-330_1.raw]
GSrhino-SNF4 N-starved	1	PSB-330_sample1	E23614_PRC_7_2p_PSB-330_1.raw	2.6.2	2.5.0.0	Araport11plusDE2020	3	AT1G09020.1	AT1G09020	AT1G09020.1 | ATSNF4, KINbetagamma, SNF4 | sucrose nonfermenting-like protein | 201606	9279	53433	259	25	59.3	487	6.21	6802	1	1	1	432.543	1294.61	3	1294.61	0.0002	252	262	1	36.68	22	34	0.0067	R	QYDGSGRPYPR	P			1879: Scan 2259 (rt=16.2849) [C:UsersDominiqueDocumentsMascotPSB-330_GEJAEE23614_PRC_7_2p_PSB-330_1.raw]
GSrhino-SNF4 N-starved	1	PSB-330_sample1	E23614_PRC_7_2p_PSB-330_1.raw	2.6.2	2.5.0.0	Araport11plusDE2020	3	AT1G09020.1	AT1G09020	AT1G09020.1 | ATSNF4, KINbetagamma, SNF4 | sucrose nonfermenting-like protein | 201606	9279	53433	259	25	59.3	487	6.21	6804	1	1	1	432.543	1294.61	3	1294.61	0.0003	252	262	1	38.76	22	35	0.0043	R	QYDGSGRPYPR	P			2083: Scan 2463 (rt=16.714) [C:UsersDominiqueDocumentsMascotPSB-330_GEJAEE23614_PRC_7_2p_PSB-330_1.raw]
GSrhino-SNF4 N-starved	1	PSB-330_sample1	E23614_PRC_7_2p_PSB-330_1.raw	2.6.2	2.5.0.0	Araport11plusDE2020	3	AT1G09020.1	AT1G09020	AT1G09020.1 | ATSNF4, KINbetagamma, SNF4 | sucrose nonfermenting-like protein | 201606	9279	53433	259	25	59.3	487	6.21	6808	1	1	1	432.543	1294.61	3	1294.61	0.002	252	262	1	38.07	22	35	0.0053	R	QYDGSGRPYPR	P			1684: Scan 2072 (rt=15.8712) [C:UsersDominiqueDocumentsMascotPSB-330_GEJAEE23614_PRC_7_2p_PSB-330_1.raw]
GSrhino-SNF4 N-starved	1	PSB-330_sample1	E23614_PRC_7_2p_PSB-330_1.raw	2.6.2	2.5.0.0	Araport11plusDE2020	3	AT1G09020.1	AT1G09020	AT1G09020.1 | ATSNF4, KINbetagamma, SNF4 | sucrose nonfermenting-like protein | 201606	9279	53433	259	25	59.3	487	6.21	7006	1	1	1	655.804	1309.59	2	1309.6	-0.0044	119	129	0	67.79	24	34	4.8e-06	R	SNMDVDDVFLR	T			12993: Scan 14178 (rt=40.3013) [C:UsersDominiqueDocumentsMascotPSB-330_GEJAEE23614_PRC_7_2p_PSB-330_1.raw]
GSrhino-SNF4 N-starved	1	PSB-330_sample1	E23614_PRC_7_2p_PSB-330_1.raw	2.6.2	2.5.0.0	Araport11plusDE2020	3	AT1G09020.1	AT1G09020	AT1G09020.1 | ATSNF4, KINbetagamma, SNF4 | sucrose nonfermenting-like protein | 201606	9279	53433	259	25	59.3	487	6.21	7007	1	1	1	655.804	1309.59	2	1309.6	-0.003	119	129	0	66.68	24	34	6e-06	R	SNMDVDDVFLR	T			12903: Scan 14073 (rt=40.0891) [C:UsersDominiqueDocumentsMascotPSB-330_GEJAEE23614_PRC_7_2p_PSB-330_1.raw]
GSrhino-SNF4 N-starved	1	PSB-330_sample1	E23614_PRC_7_2p_PSB-330_1.raw	2.6.2	2.5.0.0	Araport11plusDE2020	3	AT1G09020.1	AT1G09020	AT1G09020.1 | ATSNF4, KINbetagamma, SNF4 | sucrose nonfermenting-like protein | 201606	9279	53433	259	25	59.3	487	6.21	7008	1	1	1	655.805	1309.6	2	1309.6	-0.0017	119	129	0	79.77	24	34	3e-07	R	SNMDVDDVFLR	T			11075: Scan 12025 (rt=36.055) [C:UsersDominiqueDocumentsMascotPSB-330_GEJAEE23614_PRC_7_2p_PSB-330_1.raw]
GSrhino-SNF4 N-starved	1	PSB-330_sample1	E23614_PRC_7_2p_PSB-330_1.raw	2.6.2	2.5.0.0	Araport11plusDE2020	3	AT1G09020.1	AT1G09020	AT1G09020.1 | ATSNF4, KINbetagamma, SNF4 | sucrose nonfermenting-like protein | 201606	9279	53433	259	25	59.3	487	6.21	7009	1	1	1	655.805	1309.6	2	1309.6	-0.0016	119	129	0	66.88	24	34	6.2e-06	R	SNMDVDDVFLR	T			12434: Scan 13545 (rt=39.0376) [C:UsersDominiqueDocumentsMascotPSB-330_GEJAEE23614_PRC_7_2p_PSB-330_1.raw]
GSrhino-SNF4 N-starved	1	PSB-330_sample1	E23614_PRC_7_2p_PSB-330_1.raw	2.6.2	2.5.0.0	Araport11plusDE2020	3	AT1G09020.1	AT1G09020	AT1G09020.1 | ATSNF4, KINbetagamma, SNF4 | sucrose nonfermenting-like protein | 201606	9279	53433	259	25	59.3	487	6.21	7010	1	1	1	655.805	1309.6	2	1309.6	-0.0014	119	129	0	49.5	23	34	0.00034	R	SNMDVDDVFLR	T			14042: Scan 15360 (rt=42.7266) [C:UsersDominiqueDocumentsMascotPSB-330_GEJAEE23614_PRC_7_2p_PSB-330_1.raw]
GSrhino-SNF4 N-starved	1	PSB-330_sample1	E23614_PRC_7_2p_PSB-330_1.raw	2.6.2	2.5.0.0	Araport11plusDE2020	3	AT1G09020.1	AT1G09020	AT1G09020.1 | ATSNF4, KINbetagamma, SNF4 | sucrose nonfermenting-like protein | 201606	9279	53433	259	25	59.3	487	6.21	7011	1	1	1	655.806	1309.6	2	1309.6	-0.0009	119	129	0	85.9	25	34	8e-08	R	SNMDVDDVFLR	T			12065: Scan 13125 (rt=38.2063) [C:UsersDominiqueDocumentsMascotPSB-330_GEJAEE23614_PRC_7_2p_PSB-330_1.raw]
GSrhino-SNF4 N-starved	1	PSB-330_sample1	E23614_PRC_7_2p_PSB-330_1.raw	2.6.2	2.5.0.0	Araport11plusDE2020	3	AT1G09020.1	AT1G09020	AT1G09020.1 | ATSNF4, KINbetagamma, SNF4 | sucrose nonfermenting-like protein | 201606	9279	53433	259	25	59.3	487	6.21	7012	1	1	1	655.806	1309.6	2	1309.6	-0.0005	119	129	0	78.29	24	34	4.5e-07	R	SNMDVDDVFLR	T			12154: Scan 13227 (rt=38.4109) [C:UsersDominiqueDocumentsMascotPSB-330_GEJAEE23614_PRC_7_2p_PSB-330_1.raw]
GSrhino-SNF4 N-starved	1	PSB-330_sample1	E23614_PRC_7_2p_PSB-330_1.raw	2.6.2	2.5.0.0	Araport11plusDE2020	3	AT1G09020.1	AT1G09020	AT1G09020.1 | ATSNF4, KINbetagamma, SNF4 | sucrose nonfermenting-like protein | 201606	9279	53433	259	25	59.3	487	6.21	7013	1	1	1	655.806	1309.6	2	1309.6	-0.0002	119	129	0	99.11	26	34	3.8e-09	R	SNMDVDDVFLR	T			12239: Scan 13329 (rt=38.6166) [C:UsersDominiqueDocumentsMascotPSB-330_GEJAEE23614_PRC_7_2p_PSB-330_1.raw]
GSrhino-SNF4 N-starved	1	PSB-330_sample1	E23614_PRC_7_2p_PSB-330_1.raw	2.6.2	2.5.0.0	Araport11plusDE2020	3	AT1G09020.1	AT1G09020	AT1G09020.1 | ATSNF4, KINbetagamma, SNF4 | sucrose nonfermenting-like protein | 201606	9279	53433	259	25	59.3	487	6.21	7014	1	1	1	655.806	1309.6	2	1309.6	-0.0001	119	129	0	78.19	24	34	4.6e-07	R	SNMDVDDVFLR	T			12620: Scan 13755 (rt=39.4578) [C:UsersDominiqueDocumentsMascotPSB-330_GEJAEE23614_PRC_7_2p_PSB-330_1.raw]
GSrhino-SNF4 N-starved	1	PSB-330_sample1	E23614_PRC_7_2p_PSB-330_1.raw	2.6.2	2.5.0.0	Araport11plusDE2020	3	AT1G09020.1	AT1G09020	AT1G09020.1 | ATSNF4, KINbetagamma, SNF4 | sucrose nonfermenting-like protein | 201606	9279	53433	259	25	59.3	487	6.21	7015	1	1	1	655.806	1309.6	2	1309.6	0.0001	119	129	0	90.47	25	34	2.7e-08	R	SNMDVDDVFLR	T			12334: Scan 13437 (rt=38.8286) [C:UsersDominiqueDocumentsMascotPSB-330_GEJAEE23614_PRC_7_2p_PSB-330_1.raw]
GSrhino-SNF4 N-starved	1	PSB-330_sample1	E23614_PRC_7_2p_PSB-330_1.raw	2.6.2	2.5.0.0	Araport11plusDE2020	3	AT1G09020.1	AT1G09020	AT1G09020.1 | ATSNF4, KINbetagamma, SNF4 | sucrose nonfermenting-like protein | 201606	9279	53433	259	25	59.3	487	6.21	7016	1	1	1	655.806	1309.6	2	1309.6	0.0001	119	129	0	69.09	24	34	3.7e-06	R	SNMDVDDVFLR	T			11970: Scan 13019 (rt=37.9986) [C:UsersDominiqueDocumentsMascotPSB-330_GEJAEE23614_PRC_7_2p_PSB-330_1.raw]
GSrhino-SNF4 N-starved	1	PSB-330_sample1	E23614_PRC_7_2p_PSB-330_1.raw	2.6.2	2.5.0.0	Araport11plusDE2020	3	AT1G09020.1	AT1G09020	AT1G09020.1 | ATSNF4, KINbetagamma, SNF4 | sucrose nonfermenting-like protein | 201606	9279	53433	259	25	59.3	487	6.21	7017	1	1	1	655.806	1309.6	2	1309.6	0.0006	119	129	0	69.37	24	34	3.5e-06	R	SNMDVDDVFLR	T			12716: Scan 13863 (rt=39.6713) [C:UsersDominiqueDocumentsMascotPSB-330_GEJAEE23614_PRC_7_2p_PSB-330_1.raw]
GSrhino-SNF4 N-starved	1	PSB-330_sample1	E23614_PRC_7_2p_PSB-330_1.raw	2.6.2	2.5.0.0	Araport11plusDE2020	3	AT1G09020.1	AT1G09020	AT1G09020.1 | ATSNF4, KINbetagamma, SNF4 | sucrose nonfermenting-like protein | 201606	9279	53433	259	25	59.3	487	6.21	7020	1	1	1	655.807	1309.6	2	1309.6	0.0016	119	129	0	82.02	25	34	2e-07	R	SNMDVDDVFLR	T			12527: Scan 13653 (rt=39.2537) [C:UsersDominiqueDocumentsMascotPSB-330_GEJAEE23614_PRC_7_2p_PSB-330_1.raw]
GSrhino-SNF4 N-starved	1	PSB-330_sample1	E23614_PRC_7_2p_PSB-330_1.raw	2.6.2	2.5.0.0	Araport11plusDE2020	3	AT1G09020.1	AT1G09020	AT1G09020.1 | ATSNF4, KINbetagamma, SNF4 | sucrose nonfermenting-like protein | 201606	9279	53433	259	25	59.3	487	6.21	7022	1	1	1	655.808	1309.6	2	1309.6	0.0033	119	129	0	55.26	23	35	9.7e-05	R	SNMDVDDVFLR	T			16859: Scan 18404 (rt=49.3535) [C:UsersDominiqueDocumentsMascotPSB-330_GEJAEE23614_PRC_7_2p_PSB-330_1.raw]
GSrhino-SNF4 N-starved	1	PSB-330_sample1	E23614_PRC_7_2p_PSB-330_1.raw	2.6.2	2.5.0.0	Araport11plusDE2020	3	AT1G09020.1	AT1G09020	AT1G09020.1 | ATSNF4, KINbetagamma, SNF4 | sucrose nonfermenting-like protein | 201606	9279	53433	259	25	59.3	487	6.21	7250	1	1	1	663.801	1325.59	2	1325.59	-0.0041	119	129	0	75.74	24	33	5.7e-07	R	SNMDVDDVFLR	T	Oxidation (M)	0.00200000000.0	10537: Scan 11421 (rt=34.8815) [C:UsersDominiqueDocumentsMascotPSB-330_GEJAEE23614_PRC_7_2p_PSB-330_1.raw]
GSrhino-SNF4 N-starved	1	PSB-330_sample1	E23614_PRC_7_2p_PSB-330_1.raw	2.6.2	2.5.0.0	Araport11plusDE2020	3	AT1G09020.1	AT1G09020	AT1G09020.1 | ATSNF4, KINbetagamma, SNF4 | sucrose nonfermenting-like protein | 201606	9279	53433	259	25	59.3	487	6.21	7251	1	1	1	663.801	1325.59	2	1325.59	-0.004	119	129	0	78.04	24	33	3.4e-07	R	SNMDVDDVFLR	T	Oxidation (M)	0.00200000000.0	10636: Scan 11530 (rt=35.0904) [C:UsersDominiqueDocumentsMascotPSB-330_GEJAEE23614_PRC_7_2p_PSB-330_1.raw]
GSrhino-SNF4 N-starved	1	PSB-330_sample1	E23614_PRC_7_2p_PSB-330_1.raw	2.6.2	2.5.0.0	Araport11plusDE2020	3	AT1G09020.1	AT1G09020	AT1G09020.1 | ATSNF4, KINbetagamma, SNF4 | sucrose nonfermenting-like protein | 201606	9279	53433	259	25	59.3	487	6.21	7252	1	1	1	663.802	1325.59	2	1325.59	-0.0034	119	129	0	73.22	24	33	1e-06	R	SNMDVDDVFLR	T	Oxidation (M)	0.00200000000.0	10730: Scan 11637 (rt=35.2989) [C:UsersDominiqueDocumentsMascotPSB-330_GEJAEE23614_PRC_7_2p_PSB-330_1.raw]
GSrhino-SNF4 N-starved	1	PSB-330_sample1	E23614_PRC_7_2p_PSB-330_1.raw	2.6.2	2.5.0.0	Araport11plusDE2020	3	AT1G09020.1	AT1G09020	AT1G09020.1 | ATSNF4, KINbetagamma, SNF4 | sucrose nonfermenting-like protein | 201606	9279	53433	259	25	59.3	487	6.21	7253	1	1	1	663.802	1325.59	2	1325.59	-0.0032	119	129	0	72.34	24	33	1.2e-06	R	SNMDVDDVFLR	T	Oxidation (M)	0.00200000000.0	10442: Scan 11311 (rt=34.6672) [C:UsersDominiqueDocumentsMascotPSB-330_GEJAEE23614_PRC_7_2p_PSB-330_1.raw]
GSrhino-SNF4 N-starved	1	PSB-330_sample1	E23614_PRC_7_2p_PSB-330_1.raw	2.6.2	2.5.0.0	Araport11plusDE2020	3	AT1G09020.1	AT1G09020	AT1G09020.1 | ATSNF4, KINbetagamma, SNF4 | sucrose nonfermenting-like protein | 201606	9279	53433	259	25	59.3	487	6.21	7254	1	1	1	663.803	1325.59	2	1325.59	-0.0015	119	129	0	46.4	22	33	0.00053	R	SNMDVDDVFLR	T	Oxidation (M)	0.00200000000.0	11015: Scan 11957 (rt=35.9246) [C:UsersDominiqueDocumentsMascotPSB-330_GEJAEE23614_PRC_7_2p_PSB-330_1.raw]
GSrhino-SNF4 N-starved	1	PSB-330_sample1	E23614_PRC_7_2p_PSB-330_1.raw	2.6.2	2.5.0.0	Araport11plusDE2020	3	AT1G09020.1	AT1G09020	AT1G09020.1 | ATSNF4, KINbetagamma, SNF4 | sucrose nonfermenting-like protein | 201606	9279	53433	259	25	59.3	487	6.21	7258	1	1	1	663.804	1325.59	2	1325.59	0.0017	119	129	0	75.84	24	33	6.1e-07	R	SNMDVDDVFLR	T	Oxidation (M)	0.00200000000.0	10903: Scan 11826 (rt=35.6687) [C:UsersDominiqueDocumentsMascotPSB-330_GEJAEE23614_PRC_7_2p_PSB-330_1.raw]
GSrhino-SNF4 N-starved	1	PSB-330_sample1	E23614_PRC_7_2p_PSB-330_1.raw	2.6.2	2.5.0.0	Araport11plusDE2020	3	AT1G09020.1	AT1G09020	AT1G09020.1 | ATSNF4, KINbetagamma, SNF4 | sucrose nonfermenting-like protein | 201606	9279	53433	259	25	59.3	487	6.21	7259	1	1	1	663.805	1325.6	2	1325.59	0.0031	119	129	0	48.42	23	33	0.00036	R	SNMDVDDVFLR	T	Oxidation (M)	0.00200000000.0	16870: Scan 18417 (rt=49.3836) [C:UsersDominiqueDocumentsMascotPSB-330_GEJAEE23614_PRC_7_2p_PSB-330_1.raw]
GSrhino-SNF4 N-starved	1	PSB-330_sample1	E23614_PRC_7_2p_PSB-330_1.raw	2.6.2	2.5.0.0	Araport11plusDE2020	3	AT1G09020.1	AT1G09020	AT1G09020.1 | ATSNF4, KINbetagamma, SNF4 | sucrose nonfermenting-like protein | 201606	9279	53433	259	25	59.3	487	6.21	7470	1	1	1	671.869	1341.72	2	1341.73	-0.0057	263	274	0	75.89	24	36	1e-06	R	PLVQVGPYDNLK	D			10735: Scan 11643 (rt=35.3103) [C:UsersDominiqueDocumentsMascotPSB-330_GEJAEE23614_PRC_7_2p_PSB-330_1.raw]
GSrhino-SNF4 N-starved	1	PSB-330_sample1	E23614_PRC_7_2p_PSB-330_1.raw	2.6.2	2.5.0.0	Araport11plusDE2020	3	AT1G09020.1	AT1G09020	AT1G09020.1 | ATSNF4, KINbetagamma, SNF4 | sucrose nonfermenting-like protein | 201606	9279	53433	259	25	59.3	487	6.21	7471	1	1	1	671.869	1341.72	2	1341.73	-0.0055	263	274	0	68.45	24	36	5.7e-06	R	PLVQVGPYDNLK	D			10828: Scan 11745 (rt=35.5137) [C:UsersDominiqueDocumentsMascotPSB-330_GEJAEE23614_PRC_7_2p_PSB-330_1.raw]
GSrhino-SNF4 N-starved	1	PSB-330_sample1	E23614_PRC_7_2p_PSB-330_1.raw	2.6.2	2.5.0.0	Araport11plusDE2020	3	AT1G09020.1	AT1G09020	AT1G09020.1 | ATSNF4, KINbetagamma, SNF4 | sucrose nonfermenting-like protein | 201606	9279	53433	259	25	59.3	487	6.21	7472	1	1	1	671.87	1341.73	2	1341.73	-0.0037	263	274	0	55.98	23	35	9.9e-05	R	PLVQVGPYDNLK	D			10638: Scan 11532 (rt=35.0929) [C:UsersDominiqueDocumentsMascotPSB-330_GEJAEE23614_PRC_7_2p_PSB-330_1.raw]
GSrhino-SNF4 N-starved	1	PSB-330_sample1	E23614_PRC_7_2p_PSB-330_1.raw	2.6.2	2.5.0.0	Araport11plusDE2020	3	AT1G09020.1	AT1G09020	AT1G09020.1 | ATSNF4, KINbetagamma, SNF4 | sucrose nonfermenting-like protein | 201606	9279	53433	259	25	59.3	487	6.21	7473	1	1	1	671.87	1341.73	2	1341.73	-0.0037	263	274	0	73.43	24	35	1.8e-06	R	PLVQVGPYDNLK	D			11112: Scan 12069 (rt=36.1422) [C:UsersDominiqueDocumentsMascotPSB-330_GEJAEE23614_PRC_7_2p_PSB-330_1.raw]
GSrhino-SNF4 N-starved	1	PSB-330_sample1	E23614_PRC_7_2p_PSB-330_1.raw	2.6.2	2.5.0.0	Araport11plusDE2020	3	AT1G09020.1	AT1G09020	AT1G09020.1 | ATSNF4, KINbetagamma, SNF4 | sucrose nonfermenting-like protein | 201606	9279	53433	259	25	59.3	487	6.21	7474	1	1	1	671.87	1341.73	2	1341.73	-0.0032	263	274	0	40.14	22	35	0.0035	R	PLVQVGPYDNLK	D			12081: Scan 13144 (rt=38.2428) [C:UsersDominiqueDocumentsMascotPSB-330_GEJAEE23614_PRC_7_2p_PSB-330_1.raw]
GSrhino-SNF4 N-starved	1	PSB-330_sample1	E23614_PRC_7_2p_PSB-330_1.raw	2.6.2	2.5.0.0	Araport11plusDE2020	3	AT1G09020.1	AT1G09020	AT1G09020.1 | ATSNF4, KINbetagamma, SNF4 | sucrose nonfermenting-like protein | 201606	9279	53433	259	25	59.3	487	6.21	7475	1	1	1	671.871	1341.73	2	1341.73	-0.0026	263	274	0	58.1	23	35	5.5e-05	R	PLVQVGPYDNLK	D			11019: Scan 11961 (rt=35.9336) [C:UsersDominiqueDocumentsMascotPSB-330_GEJAEE23614_PRC_7_2p_PSB-330_1.raw]
GSrhino-SNF4 N-starved	1	PSB-330_sample1	E23614_PRC_7_2p_PSB-330_1.raw	2.6.2	2.5.0.0	Araport11plusDE2020	3	AT1G09020.1	AT1G09020	AT1G09020.1 | ATSNF4, KINbetagamma, SNF4 | sucrose nonfermenting-like protein | 201606	9279	53433	259	25	59.3	487	6.21	7476	1	1	1	671.871	1341.73	2	1341.73	-0.0025	263	274	0	77.09	24	35	6.9e-07	R	PLVQVGPYDNLK	D			10926: Scan 11853 (rt=35.7237) [C:UsersDominiqueDocumentsMascotPSB-330_GEJAEE23614_PRC_7_2p_PSB-330_1.raw]
GSrhino-SNF4 N-starved	1	PSB-330_sample1	E23614_PRC_7_2p_PSB-330_1.raw	2.6.2	2.5.0.0	Araport11plusDE2020	3	AT1G09020.1	AT1G09020	AT1G09020.1 | ATSNF4, KINbetagamma, SNF4 | sucrose nonfermenting-like protein | 201606	9279	53433	259	25	59.3	487	6.21	7478	1	1	1	671.871	1341.73	2	1341.73	-0.0024	263	274	0	70.27	24	35	3.3e-06	R	PLVQVGPYDNLK	D			11207: Scan 12177 (rt=36.3498) [C:UsersDominiqueDocumentsMascotPSB-330_GEJAEE23614_PRC_7_2p_PSB-330_1.raw]
GSrhino-SNF4 N-starved	1	PSB-330_sample1	E23614_PRC_7_2p_PSB-330_1.raw	2.6.2	2.5.0.0	Araport11plusDE2020	3	AT1G09020.1	AT1G09020	AT1G09020.1 | ATSNF4, KINbetagamma, SNF4 | sucrose nonfermenting-like protein | 201606	9279	53433	259	25	59.3	487	6.21	7479	1	1	1	671.871	1341.73	2	1341.73	-0.0017	263	274	0	52.83	23	35	0.0002	R	PLVQVGPYDNLK	D			10503: Scan 11382 (rt=34.8044) [C:UsersDominiqueDocumentsMascotPSB-330_GEJAEE23614_PRC_7_2p_PSB-330_1.raw]
GSrhino-SNF4 N-starved	1	PSB-330_sample1	E23614_PRC_7_2p_PSB-330_1.raw	2.6.2	2.5.0.0	Araport11plusDE2020	3	AT1G09020.1	AT1G09020	AT1G09020.1 | ATSNF4, KINbetagamma, SNF4 | sucrose nonfermenting-like protein | 201606	9279	53433	259	25	59.3	487	6.21	7485	1	1	1	671.872	1341.73	2	1341.73	0.0009	263	274	0	50.95	23	35	0.00028	R	PLVQVGPYDNLK	D			11793: Scan 12821 (rt=37.6077) [C:UsersDominiqueDocumentsMascotPSB-330_GEJAEE23614_PRC_7_2p_PSB-330_1.raw]
GSrhino-SNF4 N-starved	1	PSB-330_sample1	E23614_PRC_7_2p_PSB-330_1.raw	2.6.2	2.5.0.0	Araport11plusDE2020	3	AT1G09020.1	AT1G09020	AT1G09020.1 | ATSNF4, KINbetagamma, SNF4 | sucrose nonfermenting-like protein | 201606	9279	53433	259	25	59.3	487	6.21	7486	1	1	1	671.872	1341.73	2	1341.73	0.0011	263	274	0	50.41	23	35	0.00032	R	PLVQVGPYDNLK	D			11600: Scan 12605 (rt=37.1803) [C:UsersDominiqueDocumentsMascotPSB-330_GEJAEE23614_PRC_7_2p_PSB-330_1.raw]
GSrhino-SNF4 N-starved	1	PSB-330_sample1	E23614_PRC_7_2p_PSB-330_1.raw	2.6.2	2.5.0.0	Araport11plusDE2020	3	AT1G09020.1	AT1G09020	AT1G09020.1 | ATSNF4, KINbetagamma, SNF4 | sucrose nonfermenting-like protein | 201606	9279	53433	259	25	59.3	487	6.21	7487	1	1	1	671.873	1341.73	2	1341.73	0.0013	263	274	0	49.51	23	35	0.0004	R	PLVQVGPYDNLK	D			11695: Scan 12711 (rt=37.3904) [C:UsersDominiqueDocumentsMascotPSB-330_GEJAEE23614_PRC_7_2p_PSB-330_1.raw]
GSrhino-SNF4 N-starved	1	PSB-330_sample1	E23614_PRC_7_2p_PSB-330_1.raw	2.6.2	2.5.0.0	Araport11plusDE2020	3	AT1G09020.1	AT1G09020	AT1G09020.1 | ATSNF4, KINbetagamma, SNF4 | sucrose nonfermenting-like protein | 201606	9279	53433	259	25	59.3	487	6.21	7488	1	1	1	671.873	1341.73	2	1341.73	0.0018	263	274	0	37.27	22	35	0.0067	R	PLVQVGPYDNLK	D			11985: Scan 13036 (rt=38.0326) [C:UsersDominiqueDocumentsMascotPSB-330_GEJAEE23614_PRC_7_2p_PSB-330_1.raw]
GSrhino-SNF4 N-starved	1	PSB-330_sample1	E23614_PRC_7_2p_PSB-330_1.raw	2.6.2	2.5.0.0	Araport11plusDE2020	3	AT1G09020.1	AT1G09020	AT1G09020.1 | ATSNF4, KINbetagamma, SNF4 | sucrose nonfermenting-like protein | 201606	9279	53433	259	25	59.3	487	6.21	7684	1	1	1	679.884	1357.75	2	1357.76	-0.0032	346	358	1	43.85	25	35	0.0016	R	IGESSSKPLATLR	P			7029: Scan 7536 (rt=27.2694) [C:UsersDominiqueDocumentsMascotPSB-330_GEJAEE23614_PRC_7_2p_PSB-330_1.raw]
GSrhino-SNF4 N-starved	1	PSB-330_sample1	E23614_PRC_7_2p_PSB-330_1.raw	2.6.2	2.5.0.0	Araport11plusDE2020	3	AT1G09020.1	AT1G09020	AT1G09020.1 | ATSNF4, KINbetagamma, SNF4 | sucrose nonfermenting-like protein | 201606	9279	53433	259	25	59.3	487	6.21	7685	1	1	1	679.885	1357.75	2	1357.76	-0.0016	346	358	1	44.82	31	36	0.0013	R	IGESSSKPLATLR	P			6814: Scan 7323 (rt=26.8002) [C:UsersDominiqueDocumentsMascotPSB-330_GEJAEE23614_PRC_7_2p_PSB-330_1.raw]
GSrhino-SNF4 N-starved	1	PSB-330_sample1	E23614_PRC_7_2p_PSB-330_1.raw	2.6.2	2.5.0.0	Araport11plusDE2020	3	AT1G09020.1	AT1G09020	AT1G09020.1 | ATSNF4, KINbetagamma, SNF4 | sucrose nonfermenting-like protein | 201606	9279	53433	259	25	59.3	487	6.21	7686	1	1	1	453.592	1357.76	3	1357.76	-0.0009	346	358	1	56.16	26	36	0.0001	R	IGESSSKPLATLR	P			6773: Scan 7281 (rt=26.7122) [C:UsersDominiqueDocumentsMascotPSB-330_GEJAEE23614_PRC_7_2p_PSB-330_1.raw]
GSrhino-SNF4 N-starved	1	PSB-330_sample1	E23614_PRC_7_2p_PSB-330_1.raw	2.6.2	2.5.0.0	Araport11plusDE2020	3	AT1G09020.1	AT1G09020	AT1G09020.1 | ATSNF4, KINbetagamma, SNF4 | sucrose nonfermenting-like protein | 201606	9279	53433	259	25	59.3	487	6.21	7688	1	1	1	453.593	1357.76	3	1357.76	-0.0002	346	358	1	46.7	30	36	0.00089	R	IGESSSKPLATLR	P			6874: Scan 7378 (rt=26.9236) [C:UsersDominiqueDocumentsMascotPSB-330_GEJAEE23614_PRC_7_2p_PSB-330_1.raw]
GSrhino-SNF4 N-starved	1	PSB-330_sample1	E23614_PRC_7_2p_PSB-330_1.raw	2.6.2	2.5.0.0	Araport11plusDE2020	3	AT1G09020.1	AT1G09020	AT1G09020.1 | ATSNF4, KINbetagamma, SNF4 | sucrose nonfermenting-like protein | 201606	9279	53433	259	25	59.3	487	6.21	7689	1	1	1	679.886	1357.76	2	1357.76	0.0005	346	358	1	45.43	30	36	0.0012	R	IGESSSKPLATLR	P			6715: Scan 7222 (rt=26.5849) [C:UsersDominiqueDocumentsMascotPSB-330_GEJAEE23614_PRC_7_2p_PSB-330_1.raw]
GSrhino-SNF4 N-starved	1	PSB-330_sample1	E23614_PRC_7_2p_PSB-330_1.raw	2.6.2	2.5.0.0	Araport11plusDE2020	3	AT1G09020.1	AT1G09020	AT1G09020.1 | ATSNF4, KINbetagamma, SNF4 | sucrose nonfermenting-like protein | 201606	9279	53433	259	25	59.3	487	6.21	7690	1	1	1	453.593	1357.76	3	1357.76	0.0009	346	358	1	47.91	24	35	0.00063	R	IGESSSKPLATLR	P			6970: Scan 7474 (rt=27.1345) [C:UsersDominiqueDocumentsMascotPSB-330_GEJAEE23614_PRC_7_2p_PSB-330_1.raw]
GSrhino-SNF4 N-starved	1	PSB-330_sample1	E23614_PRC_7_2p_PSB-330_1.raw	2.6.2	2.5.0.0	Araport11plusDE2020	3	AT1G09020.1	AT1G09020	AT1G09020.1 | ATSNF4, KINbetagamma, SNF4 | sucrose nonfermenting-like protein | 201606	9279	53433	259	25	59.3	487	6.21	7691	1	1	1	453.593	1357.76	3	1357.76	0.001	346	358	1	57.71	28	35	6.6e-05	R	IGESSSKPLATLR	P			6585: Scan 7087 (rt=26.2974) [C:UsersDominiqueDocumentsMascotPSB-330_GEJAEE23614_PRC_7_2p_PSB-330_1.raw]
GSrhino-SNF4 N-starved	1	PSB-330_sample1	E23614_PRC_7_2p_PSB-330_1.raw	2.6.2	2.5.0.0	Araport11plusDE2020	3	AT1G09020.1	AT1G09020	AT1G09020.1 | ATSNF4, KINbetagamma, SNF4 | sucrose nonfermenting-like protein | 201606	9279	53433	259	25	59.3	487	6.21	7692	1	1	1	453.593	1357.76	3	1357.76	0.0018	346	358	1	66.63	31	36	9e-06	R	IGESSSKPLATLR	P			6679: Scan 7185 (rt=26.5067) [C:UsersDominiqueDocumentsMascotPSB-330_GEJAEE23614_PRC_7_2p_PSB-330_1.raw]
GSrhino-SNF4 N-starved	1	PSB-330_sample1	E23614_PRC_7_2p_PSB-330_1.raw	2.6.2	2.5.0.0	Araport11plusDE2020	3	AT1G09020.1	AT1G09020	AT1G09020.1 | ATSNF4, KINbetagamma, SNF4 | sucrose nonfermenting-like protein | 201606	9279	53433	259	25	59.3	487	6.21	7693	1	1	1	679.889	1357.76	2	1357.76	0.006	346	358	1	45.77	28	36	0.0011	R	IGESSSKPLATLR	P			6617: Scan 7122 (rt=26.3717) [C:UsersDominiqueDocumentsMascotPSB-330_GEJAEE23614_PRC_7_2p_PSB-330_1.raw]
GSrhino-SNF4 N-starved	1	PSB-330_sample1	E23614_PRC_7_2p_PSB-330_1.raw	2.6.2	2.5.0.0	Araport11plusDE2020	3	AT1G09020.1	AT1G09020	AT1G09020.1 | ATSNF4, KINbetagamma, SNF4 | sucrose nonfermenting-like protein | 201606	9279	53433	259	25	59.3	487	6.21	7881	1	1	1	686.859	1371.7	2	1371.71	-0.007	11	24	0	95.58	25	36	1.2e-08	R	GNSAASGQLLTPTR	F			7134: Scan 7649 (rt=27.5021) [C:UsersDominiqueDocumentsMascotPSB-330_GEJAEE23614_PRC_7_2p_PSB-330_1.raw]
GSrhino-SNF4 N-starved	1	PSB-330_sample1	E23614_PRC_7_2p_PSB-330_1.raw	2.6.2	2.5.0.0	Araport11plusDE2020	3	AT1G09020.1	AT1G09020	AT1G09020.1 | ATSNF4, KINbetagamma, SNF4 | sucrose nonfermenting-like protein | 201606	9279	53433	259	25	59.3	487	6.21	7882	1	1	1	686.861	1371.71	2	1371.71	-0.0029	11	24	0	106.6	26	36	1e-09	R	GNSAASGQLLTPTR	F			7035: Scan 7542 (rt=27.2816) [C:UsersDominiqueDocumentsMascotPSB-330_GEJAEE23614_PRC_7_2p_PSB-330_1.raw]
GSrhino-SNF4 N-starved	1	PSB-330_sample1	E23614_PRC_7_2p_PSB-330_1.raw	2.6.2	2.5.0.0	Araport11plusDE2020	3	AT1G09020.1	AT1G09020	AT1G09020.1 | ATSNF4, KINbetagamma, SNF4 | sucrose nonfermenting-like protein | 201606	9279	53433	259	25	59.3	487	6.21	7883	1	1	1	686.861	1371.71	2	1371.71	-0.0025	11	24	0	101.28	26	36	3.6e-09	R	GNSAASGQLLTPTR	F			6941: Scan 7444 (rt=27.0699) [C:UsersDominiqueDocumentsMascotPSB-330_GEJAEE23614_PRC_7_2p_PSB-330_1.raw]
GSrhino-SNF4 N-starved	1	PSB-330_sample1	E23614_PRC_7_2p_PSB-330_1.raw	2.6.2	2.5.0.0	Araport11plusDE2020	3	AT1G09020.1	AT1G09020	AT1G09020.1 | ATSNF4, KINbetagamma, SNF4 | sucrose nonfermenting-like protein | 201606	9279	53433	259	25	59.3	487	6.21	7884	1	1	1	686.861	1371.71	2	1371.71	-0.0023	11	24	0	61.19	23	36	3.8e-05	R	GNSAASGQLLTPTR	F			6447: Scan 6942 (rt=25.9981) [C:UsersDominiqueDocumentsMascotPSB-330_GEJAEE23614_PRC_7_2p_PSB-330_1.raw]
GSrhino-SNF4 N-starved	1	PSB-330_sample1	E23614_PRC_7_2p_PSB-330_1.raw	2.6.2	2.5.0.0	Araport11plusDE2020	3	AT1G09020.1	AT1G09020	AT1G09020.1 | ATSNF4, KINbetagamma, SNF4 | sucrose nonfermenting-like protein | 201606	9279	53433	259	25	59.3	487	6.21	7885	1	1	1	686.862	1371.71	2	1371.71	-0.002	11	24	0	108.55	26	36	6.9e-10	R	GNSAASGQLLTPTR	F			6841: Scan 7348 (rt=26.8552) [C:UsersDominiqueDocumentsMascotPSB-330_GEJAEE23614_PRC_7_2p_PSB-330_1.raw]
GSrhino-SNF4 N-starved	1	PSB-330_sample1	E23614_PRC_7_2p_PSB-330_1.raw	2.6.2	2.5.0.0	Araport11plusDE2020	3	AT1G09020.1	AT1G09020	AT1G09020.1 | ATSNF4, KINbetagamma, SNF4 | sucrose nonfermenting-like protein | 201606	9279	53433	259	25	59.3	487	6.21	7886	1	1	1	686.862	1371.71	2	1371.71	-0.0001	11	24	0	101.35	26	37	3.8e-09	R	GNSAASGQLLTPTR	F			6543: Scan 7048 (rt=26.2172) [C:UsersDominiqueDocumentsMascotPSB-330_GEJAEE23614_PRC_7_2p_PSB-330_1.raw]
GSrhino-SNF4 N-starved	1	PSB-330_sample1	E23614_PRC_7_2p_PSB-330_1.raw	2.6.2	2.5.0.0	Araport11plusDE2020	3	AT1G09020.1	AT1G09020	AT1G09020.1 | ATSNF4, KINbetagamma, SNF4 | sucrose nonfermenting-like protein | 201606	9279	53433	259	25	59.3	487	6.21	7887	1	1	1	686.863	1371.71	2	1371.71	0.0003	11	24	0	110.09	26	37	5e-10	R	GNSAASGQLLTPTR	F			6740: Scan 7251 (rt=26.6467) [C:UsersDominiqueDocumentsMascotPSB-330_GEJAEE23614_PRC_7_2p_PSB-330_1.raw]
GSrhino-SNF4 N-starved	1	PSB-330_sample1	E23614_PRC_7_2p_PSB-330_1.raw	2.6.2	2.5.0.0	Araport11plusDE2020	3	AT1G09020.1	AT1G09020	AT1G09020.1 | ATSNF4, KINbetagamma, SNF4 | sucrose nonfermenting-like protein | 201606	9279	53433	259	25	59.3	487	6.21	7888	1	1	1	686.863	1371.71	2	1371.71	0.0011	11	24	0	99.36	26	36	5.6e-09	R	GNSAASGQLLTPTR	F			6645: Scan 7150 (rt=26.4305) [C:UsersDominiqueDocumentsMascotPSB-330_GEJAEE23614_PRC_7_2p_PSB-330_1.raw]
GSrhino-SNF4 N-starved	1	PSB-330_sample1	E23614_PRC_7_2p_PSB-330_1.raw	2.6.2	2.5.0.0	Araport11plusDE2020	3	AT1G09020.1	AT1G09020	AT1G09020.1 | ATSNF4, KINbetagamma, SNF4 | sucrose nonfermenting-like protein | 201606	9279	53433	259	25	59.3	487	6.21	12813	1	1	1	619.34	1855	3	1855	-0.0008	259	274	1	36.6	22	35	0.0084	R	PYPRPLVQVGPYDNLK	D			11176: Scan 12139 (rt=36.2742) [C:UsersDominiqueDocumentsMascotPSB-330_GEJAEE23614_PRC_7_2p_PSB-330_1.raw]
GSrhino-SNF4 N-starved	1	PSB-330_sample1	E23614_PRC_7_2p_PSB-330_1.raw	2.6.2	2.5.0.0	Araport11plusDE2020	3	AT1G09020.1	AT1G09020	AT1G09020.1 | ATSNF4, KINbetagamma, SNF4 | sucrose nonfermenting-like protein | 201606	9279	53433	259	25	59.3	487	6.21	15567	1	1	1	779.069	2334.19	3	2334.19	-0.0002	11	32	1	53.6	23	36	0.00019	R	GNSAASGQLLTPTRFVWPYGGR	R			14155: Scan 15486 (rt=42.9937) [C:UsersDominiqueDocumentsMascotPSB-330_GEJAEE23614_PRC_7_2p_PSB-330_1.raw]
GSrhino-SNF4 N-starved	1	PSB-330_sample1	E23614_PRC_7_2p_PSB-330_1.raw	2.6.2	2.5.0.0	Araport11plusDE2020	3	AT1G09020.1	AT1G09020	AT1G09020.1 | ATSNF4, KINbetagamma, SNF4 | sucrose nonfermenting-like protein | 201606	9279	53433	259	25	59.3	487	6.21	16286	1	1	1	856.083	2565.23	3	2565.23	-0.0086	221	243	0	91.75	25	35	2.6e-08	R	ELGTHGSNLTEEELETHTIAAWK	E			12145: Scan 13216 (rt=38.3875) [C:UsersDominiqueDocumentsMascotPSB-330_GEJAEE23614_PRC_7_2p_PSB-330_1.raw]
GSrhino-SNF4 N-starved	1	PSB-330_sample1	E23614_PRC_7_2p_PSB-330_1.raw	2.6.2	2.5.0.0	Araport11plusDE2020	3	AT1G09020.1	AT1G09020	AT1G09020.1 | ATSNF4, KINbetagamma, SNF4 | sucrose nonfermenting-like protein | 201606	9279	53433	259	25	59.3	487	6.21	16288	1	1	1	856.084	2565.23	3	2565.23	-0.0055	221	243	0	80.12	24	35	3.9e-07	R	ELGTHGSNLTEEELETHTIAAWK	E			11856: Scan 12891 (rt=37.7501) [C:UsersDominiqueDocumentsMascotPSB-330_GEJAEE23614_PRC_7_2p_PSB-330_1.raw]
GSrhino-SNF4 N-starved	1	PSB-330_sample1	E23614_PRC_7_2p_PSB-330_1.raw	2.6.2	2.5.0.0	Araport11plusDE2020	3	AT1G09020.1	AT1G09020	AT1G09020.1 | ATSNF4, KINbetagamma, SNF4 | sucrose nonfermenting-like protein | 201606	9279	53433	259	25	59.3	487	6.21	16289	1	1	1	856.084	2565.23	3	2565.23	-0.0052	221	243	0	59.82	23	36	4.2e-05	R	ELGTHGSNLTEEELETHTIAAWK	E			11952: Scan 12999 (rt=37.9608) [C:UsersDominiqueDocumentsMascotPSB-330_GEJAEE23614_PRC_7_2p_PSB-330_1.raw]
GSrhino-SNF4 N-starved	1	PSB-330_sample1	E23614_PRC_7_2p_PSB-330_1.raw	2.6.2	2.5.0.0	Araport11plusDE2020	3	AT1G09020.1	AT1G09020	AT1G09020.1 | ATSNF4, KINbetagamma, SNF4 | sucrose nonfermenting-like protein | 201606	9279	53433	259	25	59.3	487	6.21	16290	1	1	1	856.084	2565.23	3	2565.23	-0.0049	221	243	0	84.75	25	35	1.3e-07	R	ELGTHGSNLTEEELETHTIAAWK	E			12234: Scan 13323 (rt=38.6047) [C:UsersDominiqueDocumentsMascotPSB-330_GEJAEE23614_PRC_7_2p_PSB-330_1.raw]
GSrhino-SNF4 N-starved	1	PSB-330_sample1	E23614_PRC_7_2p_PSB-330_1.raw	2.6.2	2.5.0.0	Araport11plusDE2020	3	AT1G09020.1	AT1G09020	AT1G09020.1 | ATSNF4, KINbetagamma, SNF4 | sucrose nonfermenting-like protein | 201606	9279	53433	259	25	59.3	487	6.21	16291	1	1	1	856.084	2565.23	3	2565.23	-0.0042	221	243	0	55.06	23	35	0.00012	R	ELGTHGSNLTEEELETHTIAAWK	E			12522: Scan 13647 (rt=39.2399) [C:UsersDominiqueDocumentsMascotPSB-330_GEJAEE23614_PRC_7_2p_PSB-330_1.raw]
GSrhino-SNF4 N-starved	1	PSB-330_sample1	E23614_PRC_7_2p_PSB-330_1.raw	2.6.2	2.5.0.0	Araport11plusDE2020	3	AT1G09020.1	AT1G09020	AT1G09020.1 | ATSNF4, KINbetagamma, SNF4 | sucrose nonfermenting-like protein | 201606	9279	53433	259	25	59.3	487	6.21	16292	1	1	1	856.084	2565.23	3	2565.23	-0.0037	221	243	0	63.66	23	36	1.7e-05	R	ELGTHGSNLTEEELETHTIAAWK	E			12328: Scan 13431 (rt=38.8172) [C:UsersDominiqueDocumentsMascotPSB-330_GEJAEE23614_PRC_7_2p_PSB-330_1.raw]
GSrhino-SNF4 N-starved	1	PSB-330_sample1	E23614_PRC_7_2p_PSB-330_1.raw	2.6.2	2.5.0.0	Araport11plusDE2020	3	AT1G09020.1	AT1G09020	AT1G09020.1 | ATSNF4, KINbetagamma, SNF4 | sucrose nonfermenting-like protein | 201606	9279	53433	259	25	59.3	487	6.21	16293	1	1	1	856.084	2565.23	3	2565.23	-0.0036	221	243	0	71.98	24	36	2.6e-06	R	ELGTHGSNLTEEELETHTIAAWK	E			12431: Scan 13541 (rt=39.0287) [C:UsersDominiqueDocumentsMascotPSB-330_GEJAEE23614_PRC_7_2p_PSB-330_1.raw]
GSrhino-SNF4 N-starved	1	PSB-330_sample1	E23614_PRC_7_2p_PSB-330_1.raw	2.6.2	2.5.0.0	Araport11plusDE2020	3	AT1G09020.1	AT1G09020	AT1G09020.1 | ATSNF4, KINbetagamma, SNF4 | sucrose nonfermenting-like protein | 201606	9279	53433	259	25	59.3	487	6.21	16296	1	1	1	856.084	2565.23	3	2565.23	-0.0032	221	243	0	83.48	25	36	1.8e-07	R	ELGTHGSNLTEEELETHTIAAWK	E			11474: Scan 12467 (rt=36.9129) [C:UsersDominiqueDocumentsMascotPSB-330_GEJAEE23614_PRC_7_2p_PSB-330_1.raw]
GSrhino-SNF4 N-starved	1	PSB-330_sample1	E23614_PRC_7_2p_PSB-330_1.raw	2.6.2	2.5.0.0	Araport11plusDE2020	3	AT1G09020.1	AT1G09020	AT1G09020.1 | ATSNF4, KINbetagamma, SNF4 | sucrose nonfermenting-like protein | 201606	9279	53433	259	25	59.3	487	6.21	16297	1	1	1	856.085	2565.23	3	2565.23	-0.0031	221	243	0	86.94	25	36	8.1e-08	R	ELGTHGSNLTEEELETHTIAAWK	E			11765: Scan 12789 (rt=37.5431) [C:UsersDominiqueDocumentsMascotPSB-330_GEJAEE23614_PRC_7_2p_PSB-330_1.raw]
GSrhino-SNF4 N-starved	1	PSB-330_sample1	E23614_PRC_7_2p_PSB-330_1.raw	2.6.2	2.5.0.0	Araport11plusDE2020	3	AT1G09020.1	AT1G09020	AT1G09020.1 | ATSNF4, KINbetagamma, SNF4 | sucrose nonfermenting-like protein | 201606	9279	53433	259	25	59.3	487	6.21	16298	1	1	1	856.085	2565.23	3	2565.23	-0.0025	221	243	0	67.73	24	36	7.1e-06	R	ELGTHGSNLTEEELETHTIAAWK	E			13505: Scan 14759 (rt=41.4889) [C:UsersDominiqueDocumentsMascotPSB-330_GEJAEE23614_PRC_7_2p_PSB-330_1.raw]
GSrhino-SNF4 N-starved	1	PSB-330_sample1	E23614_PRC_7_2p_PSB-330_1.raw	2.6.2	2.5.0.0	Araport11plusDE2020	3	AT1G09020.1	AT1G09020	AT1G09020.1 | ATSNF4, KINbetagamma, SNF4 | sucrose nonfermenting-like protein | 201606	9279	53433	259	25	59.3	487	6.21	16299	1	1	1	856.085	2565.23	3	2565.23	-0.0023	221	243	0	83.03	25	36	2.1e-07	R	ELGTHGSNLTEEELETHTIAAWK	E			12048: Scan 13107 (rt=38.1711) [C:UsersDominiqueDocumentsMascotPSB-330_GEJAEE23614_PRC_7_2p_PSB-330_1.raw]
GSrhino-SNF4 N-starved	1	PSB-330_sample1	E23614_PRC_7_2p_PSB-330_1.raw	2.6.2	2.5.0.0	Araport11plusDE2020	3	AT1G09020.1	AT1G09020	AT1G09020.1 | ATSNF4, KINbetagamma, SNF4 | sucrose nonfermenting-like protein | 201606	9279	53433	259	25	59.3	487	6.21	16302	1	1	1	1283.62	2565.23	2	2565.23	-0.0012	221	243	0	122.87	31	36	2.2e-11	R	ELGTHGSNLTEEELETHTIAAWK	E			11604: Scan 12609 (rt=37.1893) [C:UsersDominiqueDocumentsMascotPSB-330_GEJAEE23614_PRC_7_2p_PSB-330_1.raw]
GSrhino-SNF4 N-starved	1	PSB-330_sample1	E23614_PRC_7_2p_PSB-330_1.raw	2.6.2	2.5.0.0	Araport11plusDE2020	3	AT1G09020.1	AT1G09020	AT1G09020.1 | ATSNF4, KINbetagamma, SNF4 | sucrose nonfermenting-like protein | 201606	9279	53433	259	25	59.3	487	6.21	16303	1	1	1	856.085	2565.23	3	2565.23	-0.001	221	243	0	85.79	25	36	1.2e-07	R	ELGTHGSNLTEEELETHTIAAWK	E			11570: Scan 12573 (rt=37.1195) [C:UsersDominiqueDocumentsMascotPSB-330_GEJAEE23614_PRC_7_2p_PSB-330_1.raw]
GSrhino-SNF4 N-starved	1	PSB-330_sample1	E23614_PRC_7_2p_PSB-330_1.raw	2.6.2	2.5.0.0	Araport11plusDE2020	3	AT1G09020.1	AT1G09020	AT1G09020.1 | ATSNF4, KINbetagamma, SNF4 | sucrose nonfermenting-like protein | 201606	9279	53433	259	25	59.3	487	6.21	16304	1	1	1	856.085	2565.23	3	2565.23	-0.0009	221	243	0	44.88	25	36	0.0014	R	ELGTHGSNLTEEELETHTIAAWK	E			14459: Scan 15823 (rt=43.6923) [C:UsersDominiqueDocumentsMascotPSB-330_GEJAEE23614_PRC_7_2p_PSB-330_1.raw]
GSrhino-SNF4 N-starved	1	PSB-330_sample1	E23614_PRC_7_2p_PSB-330_1.raw	2.6.2	2.5.0.0	Araport11plusDE2020	3	AT1G09020.1	AT1G09020	AT1G09020.1 | ATSNF4, KINbetagamma, SNF4 | sucrose nonfermenting-like protein | 201606	9279	53433	259	25	59.3	487	6.21	16305	1	1	1	642.316	2565.23	4	2565.23	-0.0002	221	243	0	41.52	22	36	0.0031	R	ELGTHGSNLTEEELETHTIAAWK	E			13633: Scan 14908 (rt=41.7917) [C:UsersDominiqueDocumentsMascotPSB-330_GEJAEE23614_PRC_7_2p_PSB-330_1.raw]
GSrhino-SNF4 N-starved	1	PSB-330_sample1	E23614_PRC_7_2p_PSB-330_1.raw	2.6.2	2.5.0.0	Araport11plusDE2020	3	AT1G09020.1	AT1G09020	AT1G09020.1 | ATSNF4, KINbetagamma, SNF4 | sucrose nonfermenting-like protein | 201606	9279	53433	259	25	59.3	487	6.21	16306	1	1	1	642.316	2565.23	4	2565.23	-0.0002	221	243	0	51.23	23	36	0.00033	R	ELGTHGSNLTEEELETHTIAAWK	E			12989: Scan 14173 (rt=40.2908) [C:UsersDominiqueDocumentsMascotPSB-330_GEJAEE23614_PRC_7_2p_PSB-330_1.raw]
GSrhino-SNF4 N-starved	1	PSB-330_sample1	E23614_PRC_7_2p_PSB-330_1.raw	2.6.2	2.5.0.0	Araport11plusDE2020	3	AT1G09020.1	AT1G09020	AT1G09020.1 | ATSNF4, KINbetagamma, SNF4 | sucrose nonfermenting-like protein | 201606	9279	53433	259	25	59.3	487	6.21	16307	1	1	1	856.086	2565.24	3	2565.23	0.0008	221	243	0	62.51	23	36	2.4e-05	R	ELGTHGSNLTEEELETHTIAAWK	E			12935: Scan 14110 (rt=40.1641) [C:UsersDominiqueDocumentsMascotPSB-330_GEJAEE23614_PRC_7_2p_PSB-330_1.raw]
GSrhino-SNF4 N-starved	1	PSB-330_sample1	E23614_PRC_7_2p_PSB-330_1.raw	2.6.2	2.5.0.0	Araport11plusDE2020	3	AT1G09020.1	AT1G09020	AT1G09020.1 | ATSNF4, KINbetagamma, SNF4 | sucrose nonfermenting-like protein | 201606	9279	53433	259	25	59.3	487	6.21	16310	1	1	1	642.316	2565.24	4	2565.23	0.0014	221	243	0	55.58	23	36	0.00012	R	ELGTHGSNLTEEELETHTIAAWK	E			11588: Scan 12592 (rt=37.1558) [C:UsersDominiqueDocumentsMascotPSB-330_GEJAEE23614_PRC_7_2p_PSB-330_1.raw]
GSrhino-SNF4 N-starved	1	PSB-330_sample1	E23614_PRC_7_2p_PSB-330_1.raw	2.6.2	2.5.0.0	Araport11plusDE2020	3	AT1G09020.1	AT1G09020	AT1G09020.1 | ATSNF4, KINbetagamma, SNF4 | sucrose nonfermenting-like protein | 201606	9279	53433	259	25	59.3	487	6.21	16311	1	1	1	642.316	2565.24	4	2565.23	0.0017	221	243	0	65.47	24	36	1.2e-05	R	ELGTHGSNLTEEELETHTIAAWK	E			11968: Scan 13017 (rt=37.9961) [C:UsersDominiqueDocumentsMascotPSB-330_GEJAEE23614_PRC_7_2p_PSB-330_1.raw]
GSrhino-SNF4 N-starved	1	PSB-330_sample1	E23614_PRC_7_2p_PSB-330_1.raw	2.6.2	2.5.0.0	Araport11plusDE2020	3	AT1G09020.1	AT1G09020	AT1G09020.1 | ATSNF4, KINbetagamma, SNF4 | sucrose nonfermenting-like protein | 201606	9279	53433	259	25	59.3	487	6.21	16313	1	1	1	642.316	2565.24	4	2565.23	0.0018	221	243	0	55.3	23	36	0.00013	R	ELGTHGSNLTEEELETHTIAAWK	E			11490: Scan 12485 (rt=36.9473) [C:UsersDominiqueDocumentsMascotPSB-330_GEJAEE23614_PRC_7_2p_PSB-330_1.raw]
GSrhino-SNF4 N-starved	1	PSB-330_sample1	E23614_PRC_7_2p_PSB-330_1.raw	2.6.2	2.5.0.0	Araport11plusDE2020	3	AT1G09020.1	AT1G09020	AT1G09020.1 | ATSNF4, KINbetagamma, SNF4 | sucrose nonfermenting-like protein | 201606	9279	53433	259	25	59.3	487	6.21	16314	1	1	1	856.086	2565.24	3	2565.23	0.002	221	243	0	69.43	24	36	5e-06	R	ELGTHGSNLTEEELETHTIAAWK	E			11669: Scan 12681 (rt=37.3298) [C:UsersDominiqueDocumentsMascotPSB-330_GEJAEE23614_PRC_7_2p_PSB-330_1.raw]
GSrhino-SNF4 N-starved	1	PSB-330_sample1	E23614_PRC_7_2p_PSB-330_1.raw	2.6.2	2.5.0.0	Araport11plusDE2020	3	AT1G09020.1	AT1G09020	AT1G09020.1 | ATSNF4, KINbetagamma, SNF4 | sucrose nonfermenting-like protein | 201606	9279	53433	259	25	59.3	487	6.21	16315	1	1	1	642.317	2565.24	4	2565.23	0.0021	221	243	0	60.72	23	36	3.7e-05	R	ELGTHGSNLTEEELETHTIAAWK	E			12161: Scan 13235 (rt=38.4257) [C:UsersDominiqueDocumentsMascotPSB-330_GEJAEE23614_PRC_7_2p_PSB-330_1.raw]
GSrhino-SNF4 N-starved	1	PSB-330_sample1	E23614_PRC_7_2p_PSB-330_1.raw	2.6.2	2.5.0.0	Araport11plusDE2020	3	AT1G09020.1	AT1G09020	AT1G09020.1 | ATSNF4, KINbetagamma, SNF4 | sucrose nonfermenting-like protein | 201606	9279	53433	259	25	59.3	487	6.21	16316	1	1	1	1283.63	2565.24	2	2565.23	0.0022	221	243	0	57.25	29	36	8.2e-05	R	ELGTHGSNLTEEELETHTIAAWK	E			11920: Scan 12961 (rt=37.8849) [C:UsersDominiqueDocumentsMascotPSB-330_GEJAEE23614_PRC_7_2p_PSB-330_1.raw]
GSrhino-SNF4 N-starved	1	PSB-330_sample1	E23614_PRC_7_2p_PSB-330_1.raw	2.6.2	2.5.0.0	Araport11plusDE2020	3	AT1G09020.1	AT1G09020	AT1G09020.1 | ATSNF4, KINbetagamma, SNF4 | sucrose nonfermenting-like protein | 201606	9279	53433	259	25	59.3	487	6.21	16318	1	1	1	856.086	2565.24	3	2565.23	0.0022	221	243	0	75.88	24	36	1.1e-06	R	ELGTHGSNLTEEELETHTIAAWK	E			13414: Scan 14653 (rt=41.2732) [C:UsersDominiqueDocumentsMascotPSB-330_GEJAEE23614_PRC_7_2p_PSB-330_1.raw]
GSrhino-SNF4 N-starved	1	PSB-330_sample1	E23614_PRC_7_2p_PSB-330_1.raw	2.6.2	2.5.0.0	Araport11plusDE2020	3	AT1G09020.1	AT1G09020	AT1G09020.1 | ATSNF4, KINbetagamma, SNF4 | sucrose nonfermenting-like protein | 201606	9279	53433	259	25	59.3	487	6.21	16319	1	1	1	856.086	2565.24	3	2565.23	0.0023	221	243	0	81.28	25	36	3.2e-07	R	ELGTHGSNLTEEELETHTIAAWK	E			12835: Scan 13998 (rt=39.9351) [C:UsersDominiqueDocumentsMascotPSB-330_GEJAEE23614_PRC_7_2p_PSB-330_1.raw]
GSrhino-SNF4 N-starved	1	PSB-330_sample1	E23614_PRC_7_2p_PSB-330_1.raw	2.6.2	2.5.0.0	Araport11plusDE2020	3	AT1G09020.1	AT1G09020	AT1G09020.1 | ATSNF4, KINbetagamma, SNF4 | sucrose nonfermenting-like protein | 201606	9279	53433	259	25	59.3	487	6.21	16320	1	1	1	642.317	2565.24	4	2565.23	0.0025	221	243	0	43.44	22	36	0.002	R	ELGTHGSNLTEEELETHTIAAWK	E			11871: Scan 12909 (rt=37.7854) [C:UsersDominiqueDocumentsMascotPSB-330_GEJAEE23614_PRC_7_2p_PSB-330_1.raw]
GSrhino-SNF4 N-starved	1	PSB-330_sample1	E23614_PRC_7_2p_PSB-330_1.raw	2.6.2	2.5.0.0	Araport11plusDE2020	3	AT1G09020.1	AT1G09020	AT1G09020.1 | ATSNF4, KINbetagamma, SNF4 | sucrose nonfermenting-like protein | 201606	9279	53433	259	25	59.3	487	6.21	16321	1	1	1	1283.63	2565.24	2	2565.23	0.0026	221	243	0	102.37	26	36	2.5e-09	R	ELGTHGSNLTEEELETHTIAAWK	E			11502: Scan 12499 (rt=36.9728) [C:UsersDominiqueDocumentsMascotPSB-330_GEJAEE23614_PRC_7_2p_PSB-330_1.raw]
GSrhino-SNF4 N-starved	1	PSB-330_sample1	E23614_PRC_7_2p_PSB-330_1.raw	2.6.2	2.5.0.0	Araport11plusDE2020	3	AT1G09020.1	AT1G09020	AT1G09020.1 | ATSNF4, KINbetagamma, SNF4 | sucrose nonfermenting-like protein | 201606	9279	53433	259	25	59.3	487	6.21	16322	1	1	1	642.317	2565.24	4	2565.23	0.0027	221	243	0	59.98	23	36	4.4e-05	R	ELGTHGSNLTEEELETHTIAAWK	E			12066: Scan 13126 (rt=38.2076) [C:UsersDominiqueDocumentsMascotPSB-330_GEJAEE23614_PRC_7_2p_PSB-330_1.raw]
GSrhino-SNF4 N-starved	1	PSB-330_sample1	E23614_PRC_7_2p_PSB-330_1.raw	2.6.2	2.5.0.0	Araport11plusDE2020	3	AT1G09020.1	AT1G09020	AT1G09020.1 | ATSNF4, KINbetagamma, SNF4 | sucrose nonfermenting-like protein | 201606	9279	53433	259	25	59.3	487	6.21	16323	1	1	1	856.087	2565.24	3	2565.23	0.0033	221	243	0	43.66	22	36	0.0019	R	ELGTHGSNLTEEELETHTIAAWK	E			16874: Scan 18422 (rt=49.3952) [C:UsersDominiqueDocumentsMascotPSB-330_GEJAEE23614_PRC_7_2p_PSB-330_1.raw]
GSrhino-SNF4 N-starved	1	PSB-330_sample1	E23614_PRC_7_2p_PSB-330_1.raw	2.6.2	2.5.0.0	Araport11plusDE2020	3	AT1G09020.1	AT1G09020	AT1G09020.1 | ATSNF4, KINbetagamma, SNF4 | sucrose nonfermenting-like protein | 201606	9279	53433	259	25	59.3	487	6.21	16325	1	1	1	1283.63	2565.24	2	2565.23	0.0042	221	243	0	84.93	30	36	1.4e-07	R	ELGTHGSNLTEEELETHTIAAWK	E			11701: Scan 12717 (rt=37.4019) [C:UsersDominiqueDocumentsMascotPSB-330_GEJAEE23614_PRC_7_2p_PSB-330_1.raw]
GSrhino-SNF4 N-starved	1	PSB-330_sample1	E23614_PRC_7_2p_PSB-330_1.raw	2.6.2	2.5.0.0	Araport11plusDE2020	3	AT1G09020.1	AT1G09020	AT1G09020.1 | ATSNF4, KINbetagamma, SNF4 | sucrose nonfermenting-like protein | 201606	9279	53433	259	25	59.3	487	6.21	16326	1	1	1	642.317	2565.24	4	2565.23	0.0043	221	243	0	49.06	23	36	0.00055	R	ELGTHGSNLTEEELETHTIAAWK	E			11685: Scan 12699 (rt=37.3664) [C:UsersDominiqueDocumentsMascotPSB-330_GEJAEE23614_PRC_7_2p_PSB-330_1.raw]
GSrhino-SNF4 N-starved	1	PSB-330_sample1	E23614_PRC_7_2p_PSB-330_1.raw	2.6.2	2.5.0.0	Araport11plusDE2020	3	AT1G09020.1	AT1G09020	AT1G09020.1 | ATSNF4, KINbetagamma, SNF4 | sucrose nonfermenting-like protein | 201606	9279	53433	259	25	59.3	487	6.21	16327	1	1	1	642.317	2565.24	4	2565.23	0.0043	221	243	0	42.37	22	36	0.0026	R	ELGTHGSNLTEEELETHTIAAWK	E			11781: Scan 12807 (rt=37.5803) [C:UsersDominiqueDocumentsMascotPSB-330_GEJAEE23614_PRC_7_2p_PSB-330_1.raw]
GSrhino-SNF4 N-starved	1	PSB-330_sample1	E23614_PRC_7_2p_PSB-330_1.raw	2.6.2	2.5.0.0	Araport11plusDE2020	3	AT1G09020.1	AT1G09020	AT1G09020.1 | ATSNF4, KINbetagamma, SNF4 | sucrose nonfermenting-like protein | 201606	9279	53433	259	25	59.3	487	6.21	16328	1	1	1	1283.63	2565.24	2	2565.23	0.005	221	243	0	113.54	28	36	1.9e-10	R	ELGTHGSNLTEEELETHTIAAWK	E			11801: Scan 12829 (rt=37.6218) [C:UsersDominiqueDocumentsMascotPSB-330_GEJAEE23614_PRC_7_2p_PSB-330_1.raw]
GSrhino-SNF4 N-starved	1	PSB-330_sample1	E23614_PRC_7_2p_PSB-330_1.raw	2.6.2	2.5.0.0	Araport11plusDE2020	3	AT1G09020.1	AT1G09020	AT1G09020.1 | ATSNF4, KINbetagamma, SNF4 | sucrose nonfermenting-like protein | 201606	9279	53433	259	25	59.3	487	6.21	16338	1	1	1	642.566	2566.24	4	2565.23	1.0009	221	243	0	36.18	22	36	0.01	R	ELGTHGSNLTEEELETHTIAAWK	E			12882: Scan 14051 (rt=40.0438) [C:UsersDominiqueDocumentsMascotPSB-330_GEJAEE23614_PRC_7_2p_PSB-330_1.raw]
GSrhino-SNF4 N-starved	1	PSB-330_sample1	E23614_PRC_7_2p_PSB-330_1.raw	2.6.2	2.5.0.0	Araport11plusDE2020	3	AT1G09020.1	AT1G09020	AT1G09020.1 | ATSNF4, KINbetagamma, SNF4 | sucrose nonfermenting-like protein | 201606	9279	53433	259	25	59.3	487	6.21	16339	1	1	1	856.419	2566.24	3	2565.23	1.0014	221	243	0	64.08	23	36	1.6e-05	R	ELGTHGSNLTEEELETHTIAAWK	E			13224: Scan 14436 (rt=40.8225) [C:UsersDominiqueDocumentsMascotPSB-330_GEJAEE23614_PRC_7_2p_PSB-330_1.raw]
GSrhino-SNF4 N-starved	1	PSB-330_sample1	E23614_PRC_7_2p_PSB-330_1.raw	2.6.2	2.5.0.0	Araport11plusDE2020	3	AT1G09020.1	AT1G09020	AT1G09020.1 | ATSNF4, KINbetagamma, SNF4 | sucrose nonfermenting-like protein | 201606	9279	53433	259	25	59.3	487	6.21	16340	1	1	1	856.42	2566.24	3	2565.23	1.0031	221	243	0	36.36	22	36	0.0099	R	ELGTHGSNLTEEELETHTIAAWK	E			16178: Scan 17686 (rt=47.561) [C:UsersDominiqueDocumentsMascotPSB-330_GEJAEE23614_PRC_7_2p_PSB-330_1.raw]
GSrhino-SNF4 N-starved	1	PSB-330_sample1	E23614_PRC_7_2p_PSB-330_1.raw	2.6.2	2.5.0.0	Araport11plusDE2020	3	AT1G09020.1	AT1G09020	AT1G09020.1 | ATSNF4, KINbetagamma, SNF4 | sucrose nonfermenting-like protein | 201606	9279	53433	259	25	59.3	487	6.21	16341	1	1	1	856.42	2566.24	3	2565.23	1.0034	221	243	0	68.72	24	36	5.6e-06	R	ELGTHGSNLTEEELETHTIAAWK	E			13325: Scan 14549 (rt=41.0576) [C:UsersDominiqueDocumentsMascotPSB-330_GEJAEE23614_PRC_7_2p_PSB-330_1.raw]
GSrhino-SNF4 N-starved	1	PSB-330_sample1	E23614_PRC_7_2p_PSB-330_1.raw	2.6.2	2.5.0.0	Araport11plusDE2020	3	AT1G09020.1	AT1G09020	AT1G09020.1 | ATSNF4, KINbetagamma, SNF4 | sucrose nonfermenting-like protein | 201606	9279	53433	259	25	59.3	487	6.21	16342	1	1	1	856.42	2566.24	3	2565.23	1.0042	221	243	0	49	23	36	0.00053	R	ELGTHGSNLTEEELETHTIAAWK	E			16303: Scan 17821 (rt=47.8602) [C:UsersDominiqueDocumentsMascotPSB-330_GEJAEE23614_PRC_7_2p_PSB-330_1.raw]
GSrhino-SNF4 N-starved	1	PSB-330_sample1	E23614_PRC_7_2p_PSB-330_1.raw	2.6.2	2.5.0.0	Araport11plusDE2020	3	AT1G09020.1	AT1G09020	AT1G09020.1 | ATSNF4, KINbetagamma, SNF4 | sucrose nonfermenting-like protein | 201606	9279	53433	259	25	59.3	487	6.21	16343	1	1	1	642.567	2566.24	4	2565.23	1.0043	221	243	0	49.55	23	36	0.00047	R	ELGTHGSNLTEEELETHTIAAWK	E			17843: Scan 19944 (rt=54.1332) [C:UsersDominiqueDocumentsMascotPSB-330_GEJAEE23614_PRC_7_2p_PSB-330_1.raw]
GSrhino-SNF4 N-starved	1	PSB-330_sample1	E23614_PRC_7_2p_PSB-330_1.raw	2.6.2	2.5.0.0	Araport11plusDE2020	3	AT1G09020.1	AT1G09020	AT1G09020.1 | ATSNF4, KINbetagamma, SNF4 | sucrose nonfermenting-like protein | 201606	9279	53433	259	25	59.3	487	6.21	16344	1	1	1	642.567	2566.24	4	2565.23	1.0043	221	243	0	43.25	22	36	0.002	R	ELGTHGSNLTEEELETHTIAAWK	E			12659: Scan 13799 (rt=39.543) [C:UsersDominiqueDocumentsMascotPSB-330_GEJAEE23614_PRC_7_2p_PSB-330_1.raw]
GSrhino-SNF4 N-starved	1	PSB-330_sample1	E23614_PRC_7_2p_PSB-330_1.raw	2.6.2	2.5.0.0	Araport11plusDE2020	3	AT1G09020.1	AT1G09020	AT1G09020.1 | ATSNF4, KINbetagamma, SNF4 | sucrose nonfermenting-like protein | 201606	9279	53433	259	25	59.3	487	6.21	16345	1	1	1	856.42	2566.24	3	2565.23	1.0044	221	243	0	76.26	24	36	1e-06	R	ELGTHGSNLTEEELETHTIAAWK	E			14344: Scan 15699 (rt=43.4371) [C:UsersDominiqueDocumentsMascotPSB-330_GEJAEE23614_PRC_7_2p_PSB-330_1.raw]
GSrhino-SNF4 N-starved	1	PSB-330_sample1	E23614_PRC_7_2p_PSB-330_1.raw	2.6.2	2.5.0.0	Araport11plusDE2020	3	AT1G09020.1	AT1G09020	AT1G09020.1 | ATSNF4, KINbetagamma, SNF4 | sucrose nonfermenting-like protein | 201606	9279	53433	259	25	59.3	487	6.21	16346	1	1	1	856.42	2566.24	3	2565.23	1.0051	221	243	0	78.17	24	36	6.5e-07	R	ELGTHGSNLTEEELETHTIAAWK	E			12740: Scan 13890 (rt=39.7222) [C:UsersDominiqueDocumentsMascotPSB-330_GEJAEE23614_PRC_7_2p_PSB-330_1.raw]
GSrhino-SNF4 N-starved	1	PSB-330_sample1	E23614_PRC_7_2p_PSB-330_1.raw	2.6.2	2.5.0.0	Araport11plusDE2020	3	AT1G09020.1	AT1G09020	AT1G09020.1 | ATSNF4, KINbetagamma, SNF4 | sucrose nonfermenting-like protein | 201606	9279	53433	259	25	59.3	487	6.21	17545	1	1	1	1047.25	3138.73	3	3138.73	-0.005	285	314	0	63.91	23	30	4.7e-06	K	VAAVPVIYSSLQDGSYPQLLHLASLSGILK	C			16388: Scan 17911 (rt=48.067) [C:UsersDominiqueDocumentsMascotPSB-330_GEJAEE23614_PRC_7_2p_PSB-330_1.raw]
GSrhino-SNF4 N-starved	1	PSB-330_sample1	E23614_PRC_7_2p_PSB-330_1.raw	2.6.2	2.5.0.0	Araport11plusDE2020	3	AT1G09020.1	AT1G09020	AT1G09020.1 | ATSNF4, KINbetagamma, SNF4 | sucrose nonfermenting-like protein | 201606	9279	53433	259	25	59.3	487	6.21	17546	1	1	1	1570.37	3138.73	2	3138.73	-0.004	285	314	0	69.79	24	30	1.2e-06	K	VAAVPVIYSSLQDGSYPQLLHLASLSGILK	C			16052: Scan 17550 (rt=47.2578) [C:UsersDominiqueDocumentsMascotPSB-330_GEJAEE23614_PRC_7_2p_PSB-330_1.raw]
GSrhino-SNF4 N-starved	1	PSB-330_sample1	E23614_PRC_7_2p_PSB-330_1.raw	2.6.2	2.5.0.0	Araport11plusDE2020	3	AT1G09020.1	AT1G09020	AT1G09020.1 | ATSNF4, KINbetagamma, SNF4 | sucrose nonfermenting-like protein | 201606	9279	53433	259	25	59.3	487	6.21	17547	1	1	1	785.69	3138.73	4	3138.73	-0.0029	285	314	0	79.23	24	30	1.4e-07	K	VAAVPVIYSSLQDGSYPQLLHLASLSGILK	C			16117: Scan 17619 (rt=47.4115) [C:UsersDominiqueDocumentsMascotPSB-330_GEJAEE23614_PRC_7_2p_PSB-330_1.raw]
GSrhino-SNF4 N-starved	1	PSB-330_sample1	E23614_PRC_7_2p_PSB-330_1.raw	2.6.2	2.5.0.0	Araport11plusDE2020	3	AT1G09020.1	AT1G09020	AT1G09020.1 | ATSNF4, KINbetagamma, SNF4 | sucrose nonfermenting-like protein | 201606	9279	53433	259	25	59.3	487	6.21	17548	1	1	1	1047.25	3138.73	3	3138.73	-0.002	285	314	0	99.04	26	30	1.4e-09	K	VAAVPVIYSSLQDGSYPQLLHLASLSGILK	C			16176: Scan 17685 (rt=47.5591) [C:UsersDominiqueDocumentsMascotPSB-330_GEJAEE23614_PRC_7_2p_PSB-330_1.raw]
GSrhino-SNF4 N-starved	1	PSB-330_sample1	E23614_PRC_7_2p_PSB-330_1.raw	2.6.2	2.5.0.0	Araport11plusDE2020	3	AT1G09020.1	AT1G09020	AT1G09020.1 | ATSNF4, KINbetagamma, SNF4 | sucrose nonfermenting-like protein | 201606	9279	53433	259	25	59.3	487	6.21	17549	1	1	1	1047.25	3138.73	3	3138.73	-0.0017	285	314	0	106.82	26	30	2.4e-10	K	VAAVPVIYSSLQDGSYPQLLHLASLSGILK	C			16089: Scan 17589 (rt=47.3439) [C:UsersDominiqueDocumentsMascotPSB-330_GEJAEE23614_PRC_7_2p_PSB-330_1.raw]
GSrhino-SNF4 N-starved	1	PSB-330_sample1	E23614_PRC_7_2p_PSB-330_1.raw	2.6.2	2.5.0.0	Araport11plusDE2020	3	AT1G09020.1	AT1G09020	AT1G09020.1 | ATSNF4, KINbetagamma, SNF4 | sucrose nonfermenting-like protein | 201606	9279	53433	259	25	59.3	487	6.21	17550	1	1	1	785.691	3138.73	4	3138.73	0.002	285	314	0	52.33	23	30	6.5e-05	K	VAAVPVIYSSLQDGSYPQLLHLASLSGILK	C			16024: Scan 17521 (rt=47.1921) [C:UsersDominiqueDocumentsMascotPSB-330_GEJAEE23614_PRC_7_2p_PSB-330_1.raw]
GSrhino-SNF4 N-starved	1	PSB-330_sample1	E23614_PRC_7_2p_PSB-330_1.raw	2.6.2	2.5.0.0	Araport11plusDE2020	3	AT1G09020.1	AT1G09020	AT1G09020.1 | ATSNF4, KINbetagamma, SNF4 | sucrose nonfermenting-like protein | 201606	9279	53433	259	25	59.3	487	6.21	17551	1	1	1	785.691	3138.74	4	3138.73	0.0038	285	314	0	83.81	25	30	4.5e-08	K	VAAVPVIYSSLQDGSYPQLLHLASLSGILK	C			16208: Scan 17717 (rt=47.6318) [C:UsersDominiqueDocumentsMascotPSB-330_GEJAEE23614_PRC_7_2p_PSB-330_1.raw]
GSrhino-SNF4 N-starved	1	PSB-330_sample1	E23614_PRC_7_2p_PSB-330_1.raw	2.6.2	2.5.0.0	Araport11plusDE2020	3	AT1G09020.1	AT1G09020	AT1G09020.1 | ATSNF4, KINbetagamma, SNF4 | sucrose nonfermenting-like protein | 201606	9279	53433	259	25	59.3	487	6.21	17815	1	1	1	914.448	3653.76	4	3653.77	-0.0059	404	436	0	103.65	27	34	1.3e-09	K	AYAQIHLDDMTVHQALQLGQDASPPYGIFNGQR	C			14797: Scan 16194 (rt=44.4492) [C:UsersDominiqueDocumentsMascotPSB-330_GEJAEE23614_PRC_7_2p_PSB-330_1.raw]
GSrhino-SNF4 N-starved	1	PSB-330_sample1	E23614_PRC_7_2p_PSB-330_1.raw	2.6.2	2.5.0.0	Araport11plusDE2020	3	AT1G09020.1	AT1G09020	AT1G09020.1 | ATSNF4, KINbetagamma, SNF4 | sucrose nonfermenting-like protein | 201606	9279	53433	259	25	59.3	487	6.21	17816	1	1	1	914.695	3654.75	4	3653.77	0.981	404	436	0	47.47	22	34	0.00047	K	AYAQIHLDDMTVHQALQLGQDASPPYGIFNGQR	C			15058: Scan 16481 (rt=45.0226) [C:UsersDominiqueDocumentsMascotPSB-330_GEJAEE23614_PRC_7_2p_PSB-330_1.raw]
GSrhino-SNF4 N-starved	1	PSB-330_sample1	E23614_PRC_7_2p_PSB-330_1.raw	2.6.2	2.5.0.0	Araport11plusDE2020	3	AT1G09020.1	AT1G09020	AT1G09020.1 | ATSNF4, KINbetagamma, SNF4 | sucrose nonfermenting-like protein | 201606	9279	53433	259	25	59.3	487	6.21	17967	1	1	1	970.721	3878.85	4	3878.87	-0.0159	82	118	0	67.75	24	33	4.1e-06	R	HDEHQPFVSGNGGVVNTIFITGPDMVPAGFSPETLGR	S			15989: Scan 17484 (rt=47.1126) [C:UsersDominiqueDocumentsMascotPSB-330_GEJAEE23614_PRC_7_2p_PSB-330_1.raw]
GSrhino-SNF4 N-starved	1	PSB-330_sample1	E23614_PRC_7_2p_PSB-330_1.raw	2.6.2	2.5.0.0	Araport11plusDE2020	3	AT1G09020.1	AT1G09020	AT1G09020.1 | ATSNF4, KINbetagamma, SNF4 | sucrose nonfermenting-like protein | 201606	9279	53433	259	25	59.3	487	6.21	17968	1	1	1	970.721	3878.86	4	3878.87	-0.0137	82	118	0	44.57	22	34	0.00089	R	HDEHQPFVSGNGGVVNTIFITGPDMVPAGFSPETLGR	S			16412: Scan 17934 (rt=48.12) [C:UsersDominiqueDocumentsMascotPSB-330_GEJAEE23614_PRC_7_2p_PSB-330_1.raw]
GSrhino-SNF4 N-starved	1	PSB-330_sample1	E23614_PRC_7_2p_PSB-330_1.raw	2.6.2	2.5.0.0	Araport11plusDE2020	3	AT1G09020.1	AT1G09020	AT1G09020.1 | ATSNF4, KINbetagamma, SNF4 | sucrose nonfermenting-like protein | 201606	9279	53433	259	25	59.3	487	6.21	17970	1	1	1	970.721	3878.86	4	3878.87	-0.0117	82	118	0	63.93	23	34	1e-05	R	HDEHQPFVSGNGGVVNTIFITGPDMVPAGFSPETLGR	S			15729: Scan 17207 (rt=46.5115) [C:UsersDominiqueDocumentsMascotPSB-330_GEJAEE23614_PRC_7_2p_PSB-330_1.raw]
GSrhino-SNF4 N-starved	1	PSB-330_sample1	E23614_PRC_7_2p_PSB-330_1.raw	2.6.2	2.5.0.0	Araport11plusDE2020	3	AT1G09020.1	AT1G09020	AT1G09020.1 | ATSNF4, KINbetagamma, SNF4 | sucrose nonfermenting-like protein | 201606	9279	53433	259	25	59.3	487	6.21	17975	1	1	1	1294.29	3879.85	3	3878.87	0.9846	82	118	0	48.75	23	34	0.00038	R	HDEHQPFVSGNGGVVNTIFITGPDMVPAGFSPETLGR	S			15544: Scan 17011 (rt=46.0973) [C:UsersDominiqueDocumentsMascotPSB-330_GEJAEE23614_PRC_7_2p_PSB-330_1.raw]
GSrhino-SNF4 N-starved	1	PSB-330_sample1	E23614_PRC_7_2p_PSB-330_1.raw	2.6.2	2.5.0.0	Araport11plusDE2020	4	AT1G06410.1;AT1G06410.2;AT1G06410.3	AT1G06410	AT1G06410.1 | ATTPS7, ATTPSA, TPS7, TPS7 | trehalose-phosphatase/synthase 7 | 201606	6750	96626	173	29	46.7	851	5.59	496	1	1	1	420.718	839.42	2	839.421	-0.0006	759	766	0	61.04	28	33	1.8e-05	K	IFSSMAGK	G			4674: Scan 5109 (rt=22.1629) [C:UsersDominiqueDocumentsMascotPSB-330_GEJAEE23614_PRC_7_2p_PSB-330_1.raw]
GSrhino-SNF4 N-starved	1	PSB-330_sample1	E23614_PRC_7_2p_PSB-330_1.raw	2.6.2	2.5.0.0	Araport11plusDE2020	4	AT1G06410.1;AT1G06410.2;AT1G06410.3	AT1G06410	AT1G06410.1 | ATTPS7, ATTPSA, TPS7, TPS7 | trehalose-phosphatase/synthase 7 | 201606	6750	96626	173	29	46.7	851	5.59	497	1	1	1	420.718	839.421	2	839.421	-0.0003	759	766	0	48.41	29	34	0.00042	K	IFSSMAGK	G			4575: Sum of 2 scans in range 5004 (rt=21.943) to 5010 (rt=21.9563) [C:UsersDominiqueDocumentsMascotPSB-330_GEJAEE23614_PRC_7_2p_PSB-330_1.raw]
GSrhino-SNF4 N-starved	1	PSB-330_sample1	E23614_PRC_7_2p_PSB-330_1.raw	2.6.2	2.5.0.0	Araport11plusDE2020	4	AT1G06410.1;AT1G06410.2;AT1G06410.3	AT1G06410	AT1G06410.1 | ATTPS7, ATTPSA, TPS7, TPS7 | trehalose-phosphatase/synthase 7 | 201606	6750	96626	173	29	46.7	851	5.59	498	1	1	1	420.718	839.421	2	839.421	-0.0001	759	766	0	57.09	29	34	5.7e-05	K	IFSSMAGK	G			4773: Scan 5211 (rt=22.3716) [C:UsersDominiqueDocumentsMascotPSB-330_GEJAEE23614_PRC_7_2p_PSB-330_1.raw]
GSrhino-SNF4 N-starved	1	PSB-330_sample1	E23614_PRC_7_2p_PSB-330_1.raw	2.6.2	2.5.0.0	Araport11plusDE2020	4	AT1G06410.1;AT1G06410.2;AT1G06410.3	AT1G06410	AT1G06410.1 | ATTPS7, ATTPSA, TPS7, TPS7 | trehalose-phosphatase/synthase 7 | 201606	6750	96626	173	29	46.7	851	5.59	1645	1	1	1	465.748	929.481	2	929.482	-0.0009	381	388	0	42.28		35	0.002	K	GIDVEEIR	G			8492: Scan 9124 (rt=30.427) [C:UsersDominiqueDocumentsMascotPSB-330_GEJAEE23614_PRC_7_2p_PSB-330_1.raw]
GSrhino-SNF4 N-starved	1	PSB-330_sample1	E23614_PRC_7_2p_PSB-330_1.raw	2.6.2	2.5.0.0	Araport11plusDE2020	4	AT1G06410.1;AT1G06410.2;AT1G06410.3	AT1G06410	AT1G06410.1 | ATTPS7, ATTPSA, TPS7, TPS7 | trehalose-phosphatase/synthase 7 | 201606	6750	96626	173	29	46.7	851	5.59	1646	1	1	1	465.748	929.482	2	929.482	0.0006	381	388	0	50.49		35	0.0003	K	GIDVEEIR	G			8287: Scan 8901 (rt=29.9892) [C:UsersDominiqueDocumentsMascotPSB-330_GEJAEE23614_PRC_7_2p_PSB-330_1.raw]
GSrhino-SNF4 N-starved	1	PSB-330_sample1	E23614_PRC_7_2p_PSB-330_1.raw	2.6.2	2.5.0.0	Araport11plusDE2020	4	AT1G06410.1;AT1G06410.2;AT1G06410.3	AT1G06410	AT1G06410.1 | ATTPS7, ATTPSA, TPS7, TPS7 | trehalose-phosphatase/synthase 7 | 201606	6750	96626	173	29	46.7	851	5.59	1647	1	1	1	465.749	929.484	2	929.482	0.0023	381	388	0	42.21		36	0.0028	K	GIDVEEIR	G			8383: Scan 9010 (rt=30.1999) [C:UsersDominiqueDocumentsMascotPSB-330_GEJAEE23614_PRC_7_2p_PSB-330_1.raw]
GSrhino-SNF4 N-starved	1	PSB-330_sample1	E23614_PRC_7_2p_PSB-330_1.raw	2.6.2	2.5.0.0	Araport11plusDE2020	4	AT1G06410.1;AT1G06410.2;AT1G06410.3	AT1G06410	AT1G06410.1 | ATTPS7, ATTPSA, TPS7, TPS7 | trehalose-phosphatase/synthase 7 | 201606	6750	96626	173	29	46.7	851	5.59	2483	1	1	1	496.779	991.544	2	991.545	-0.0014	623	631	0	47.76		37	0.001	K	NSIFIVSGR	G			9938: Scan 10749 (rt=33.583) [C:UsersDominiqueDocumentsMascotPSB-330_GEJAEE23614_PRC_7_2p_PSB-330_1.raw]
GSrhino-SNF4 N-starved	1	PSB-330_sample1	E23614_PRC_7_2p_PSB-330_1.raw	2.6.2	2.5.0.0	Araport11plusDE2020	4	AT1G06410.1;AT1G06410.2;AT1G06410.3	AT1G06410	AT1G06410.1 | ATTPS7, ATTPSA, TPS7, TPS7 | trehalose-phosphatase/synthase 7 | 201606	6750	96626	173	29	46.7	851	5.59	2484	1	1	1	496.78	991.545	2	991.545	-0.0001	623	631	0	41.03		37	0.0042	K	NSIFIVSGR	G			10134: Scan 10966 (rt=34.001) [C:UsersDominiqueDocumentsMascotPSB-330_GEJAEE23614_PRC_7_2p_PSB-330_1.raw]
GSrhino-SNF4 N-starved	1	PSB-330_sample1	E23614_PRC_7_2p_PSB-330_1.raw	2.6.2	2.5.0.0	Araport11plusDE2020	4	AT1G06410.1;AT1G06410.2;AT1G06410.3	AT1G06410	AT1G06410.1 | ATTPS7, ATTPSA, TPS7, TPS7 | trehalose-phosphatase/synthase 7 | 201606	6750	96626	173	29	46.7	851	5.59	2485	1	1	1	496.78	991.545	2	991.545	0.0003	623	631	0	55.15		37	0.00016	K	NSIFIVSGR	G			10037: Scan 10857 (rt=33.7909) [C:UsersDominiqueDocumentsMascotPSB-330_GEJAEE23614_PRC_7_2p_PSB-330_1.raw]
GSrhino-SNF4 N-starved	1	PSB-330_sample1	E23614_PRC_7_2p_PSB-330_1.raw	2.6.2	2.5.0.0	Araport11plusDE2020	4	AT1G06410.1;AT1G06410.2;AT1G06410.3	AT1G06410	AT1G06410.1 | ATTPS7, ATTPSA, TPS7, TPS7 | trehalose-phosphatase/synthase 7 | 201606	6750	96626	173	29	46.7	851	5.59	2660	1	1	0	504.261	1006.51	2	1006.51	-0.0005	533	540	0	52.84	31	37	0.00029	R	SFLQDLER	I			11368: Scan 12351 (rt=36.6857) [C:UsersDominiqueDocumentsMascotPSB-330_GEJAEE23614_PRC_7_2p_PSB-330_1.raw]
GSrhino-SNF4 N-starved	1	PSB-330_sample1	E23614_PRC_7_2p_PSB-330_1.raw	2.6.2	2.5.0.0	Araport11plusDE2020	4	AT1G06410.1;AT1G06410.2;AT1G06410.3	AT1G06410	AT1G06410.1 | ATTPS7, ATTPSA, TPS7, TPS7 | trehalose-phosphatase/synthase 7 | 201606	6750	96626	173	29	46.7	851	5.59	2661	1	1	0	504.262	1006.51	2	1006.51	0.0002	533	540	0	40.77	26	37	0.0046	R	SFLQDLER	I			11467: Scan 12459 (rt=36.8987) [C:UsersDominiqueDocumentsMascotPSB-330_GEJAEE23614_PRC_7_2p_PSB-330_1.raw]
GSrhino-SNF4 N-starved	1	PSB-330_sample1	E23614_PRC_7_2p_PSB-330_1.raw	2.6.2	2.5.0.0	Araport11plusDE2020	4	AT1G06410.1;AT1G06410.2;AT1G06410.3	AT1G06410	AT1G06410.1 | ATTPS7, ATTPSA, TPS7, TPS7 | trehalose-phosphatase/synthase 7 | 201606	6750	96626	173	29	46.7	851	5.59	2663	1	1	0	504.262	1006.51	2	1006.51	0.0019	533	540	0	45.35	27	38	0.0019	R	SFLQDLER	I			11671: Scan 12683 (rt=37.3323) [C:UsersDominiqueDocumentsMascotPSB-330_GEJAEE23614_PRC_7_2p_PSB-330_1.raw]
GSrhino-SNF4 N-starved	1	PSB-330_sample1	E23614_PRC_7_2p_PSB-330_1.raw	2.6.2	2.5.0.0	Araport11plusDE2020	4	AT1G06410.1;AT1G06410.2;AT1G06410.3	AT1G06410	AT1G06410.1 | ATTPS7, ATTPSA, TPS7, TPS7 | trehalose-phosphatase/synthase 7 | 201606	6750	96626	173	29	46.7	851	5.59	2665	1	1	0	504.263	1006.51	2	1006.51	0.0023	533	540	0	41.33	28	37	0.0046	R	SFLQDLER	I			11264: Scan 12241 (rt=36.47) [C:UsersDominiqueDocumentsMascotPSB-330_GEJAEE23614_PRC_7_2p_PSB-330_1.raw]
GSrhino-SNF4 N-starved	1	PSB-330_sample1	E23614_PRC_7_2p_PSB-330_1.raw	2.6.2	2.5.0.0	Araport11plusDE2020	4	AT1G06410.1;AT1G06410.2;AT1G06410.3	AT1G06410	AT1G06410.1 | ATTPS7, ATTPSA, TPS7, TPS7 | trehalose-phosphatase/synthase 7 | 201606	6750	96626	173	29	46.7	851	5.59	2947	1	1	0	515.787	1029.56	2	1029.56	-0.0011	561	569	0	40.87		36	0.0039	R	VVALDPNFR	K			10068: Scan 10893 (rt=33.8605) [C:UsersDominiqueDocumentsMascotPSB-330_GEJAEE23614_PRC_7_2p_PSB-330_1.raw]
GSrhino-SNF4 N-starved	1	PSB-330_sample1	E23614_PRC_7_2p_PSB-330_1.raw	2.6.2	2.5.0.0	Araport11plusDE2020	4	AT1G06410.1;AT1G06410.2;AT1G06410.3	AT1G06410	AT1G06410.1 | ATTPS7, ATTPSA, TPS7, TPS7 | trehalose-phosphatase/synthase 7 | 201606	6750	96626	173	29	46.7	851	5.59	2948	1	1	0	515.787	1029.56	2	1029.56	-0.0006	561	569	0	43.97		36	0.0019	R	VVALDPNFR	K			9971: Scan 10785 (rt=33.652) [C:UsersDominiqueDocumentsMascotPSB-330_GEJAEE23614_PRC_7_2p_PSB-330_1.raw]
GSrhino-SNF4 N-starved	1	PSB-330_sample1	E23614_PRC_7_2p_PSB-330_1.raw	2.6.2	2.5.0.0	Araport11plusDE2020	4	AT1G06410.1;AT1G06410.2;AT1G06410.3	AT1G06410	AT1G06410.1 | ATTPS7, ATTPSA, TPS7, TPS7 | trehalose-phosphatase/synthase 7 | 201606	6750	96626	173	29	46.7	851	5.59	2949	1	1	0	515.788	1029.56	2	1029.56	0.0002	561	569	0	41.49		37	0.0039	R	VVALDPNFR	K			9874: Scan 10674 (rt=33.437) [C:UsersDominiqueDocumentsMascotPSB-330_GEJAEE23614_PRC_7_2p_PSB-330_1.raw]
GSrhino-SNF4 N-starved	1	PSB-330_sample1	E23614_PRC_7_2p_PSB-330_1.raw	2.6.2	2.5.0.0	Araport11plusDE2020	4	AT1G06410.1;AT1G06410.2;AT1G06410.3	AT1G06410	AT1G06410.1 | ATTPS7, ATTPSA, TPS7, TPS7 | trehalose-phosphatase/synthase 7 | 201606	6750	96626	173	29	46.7	851	5.59	3474	1	1	1	534.773	1067.53	2	1067.53	-0.0008	274	282	0	57.16	25	35	6.4e-05	R	MLGLEYQSK	R			8880: Scan 9557 (rt=31.2655) [C:UsersDominiqueDocumentsMascotPSB-330_GEJAEE23614_PRC_7_2p_PSB-330_1.raw]
GSrhino-SNF4 N-starved	1	PSB-330_sample1	E23614_PRC_7_2p_PSB-330_1.raw	2.6.2	2.5.0.0	Araport11plusDE2020	4	AT1G06410.1;AT1G06410.2;AT1G06410.3	AT1G06410	AT1G06410.1 | ATTPS7, ATTPSA, TPS7, TPS7 | trehalose-phosphatase/synthase 7 | 201606	6750	96626	173	29	46.7	851	5.59	3475	1	1	1	534.773	1067.53	2	1067.53	0	274	282	0	63.67	33	35	1.4e-05	R	MLGLEYQSK	R			8971: Scan 9663 (rt=31.4723) [C:UsersDominiqueDocumentsMascotPSB-330_GEJAEE23614_PRC_7_2p_PSB-330_1.raw]
GSrhino-SNF4 N-starved	1	PSB-330_sample1	E23614_PRC_7_2p_PSB-330_1.raw	2.6.2	2.5.0.0	Araport11plusDE2020	4	AT1G06410.1;AT1G06410.2;AT1G06410.3	AT1G06410	AT1G06410.1 | ATTPS7, ATTPSA, TPS7, TPS7 | trehalose-phosphatase/synthase 7 | 201606	6750	96626	173	29	46.7	851	5.59	3716	1	1	1	542.77	1083.53	2	1083.53	-0.002	274	282	0	49.23	23	34	0.00035	R	MLGLEYQSK	R	Oxidation (M)	0.200000000.0	7067: Scan 7578 (rt=27.3553) [C:UsersDominiqueDocumentsMascotPSB-330_GEJAEE23614_PRC_7_2p_PSB-330_1.raw]
GSrhino-SNF4 N-starved	1	PSB-330_sample1	E23614_PRC_7_2p_PSB-330_1.raw	2.6.2	2.5.0.0	Araport11plusDE2020	4	AT1G06410.1;AT1G06410.2;AT1G06410.3	AT1G06410	AT1G06410.1 | ATTPS7, ATTPSA, TPS7, TPS7 | trehalose-phosphatase/synthase 7 | 201606	6750	96626	173	29	46.7	851	5.59	3717	1	1	1	542.77	1083.53	2	1083.53	-0.0006	274	282	0	57.59	23	34	5.1e-05	R	MLGLEYQSK	R	Oxidation (M)	0.200000000.0	7164: Scan 7683 (rt=27.5729) [C:UsersDominiqueDocumentsMascotPSB-330_GEJAEE23614_PRC_7_2p_PSB-330_1.raw]
GSrhino-SNF4 N-starved	1	PSB-330_sample1	E23614_PRC_7_2p_PSB-330_1.raw	2.6.2	2.5.0.0	Araport11plusDE2020	4	AT1G06410.1;AT1G06410.2;AT1G06410.3	AT1G06410	AT1G06410.1 | ATTPS7, ATTPSA, TPS7, TPS7 | trehalose-phosphatase/synthase 7 | 201606	6750	96626	173	29	46.7	851	5.59	3718	1	1	1	542.771	1083.53	2	1083.53	-0.0002	274	282	0	37.18	23	34	0.0056	R	MLGLEYQSK	R	Oxidation (M)	0.200000000.0	7256: Scan 7785 (rt=27.7825) [C:UsersDominiqueDocumentsMascotPSB-330_GEJAEE23614_PRC_7_2p_PSB-330_1.raw]
GSrhino-SNF4 N-starved	1	PSB-330_sample1	E23614_PRC_7_2p_PSB-330_1.raw	2.6.2	2.5.0.0	Araport11plusDE2020	4	AT1G06410.1;AT1G06410.2;AT1G06410.3	AT1G06410	AT1G06410.1 | ATTPS7, ATTPSA, TPS7, TPS7 | trehalose-phosphatase/synthase 7 | 201606	6750	96626	173	29	46.7	851	5.59	3763	1	1	1	544.289	1086.56	2	1086.57	-0.0045	299	308	0	58.38	31	35	5.1e-05	K	IMPVGINMGR	I			10802: Scan 11715 (rt=35.4539) [C:UsersDominiqueDocumentsMascotPSB-330_GEJAEE23614_PRC_7_2p_PSB-330_1.raw]
GSrhino-SNF4 N-starved	1	PSB-330_sample1	E23614_PRC_7_2p_PSB-330_1.raw	2.6.2	2.5.0.0	Araport11plusDE2020	4	AT1G06410.1;AT1G06410.2;AT1G06410.3	AT1G06410	AT1G06410.1 | ATTPS7, ATTPSA, TPS7, TPS7 | trehalose-phosphatase/synthase 7 | 201606	6750	96626	173	29	46.7	851	5.59	3764	1	1	1	544.29	1086.57	2	1086.57	-0.0025	299	308	0	36.73	28	35	0.0078	K	IMPVGINMGR	I			10607: Scan 11499 (rt=35.0309) [C:UsersDominiqueDocumentsMascotPSB-330_GEJAEE23614_PRC_7_2p_PSB-330_1.raw]
GSrhino-SNF4 N-starved	1	PSB-330_sample1	E23614_PRC_7_2p_PSB-330_1.raw	2.6.2	2.5.0.0	Araport11plusDE2020	4	AT1G06410.1;AT1G06410.2;AT1G06410.3	AT1G06410	AT1G06410.1 | ATTPS7, ATTPSA, TPS7, TPS7 | trehalose-phosphatase/synthase 7 | 201606	6750	96626	173	29	46.7	851	5.59	3992	1	1	1	552.798	1103.58	2	1103.58	-0.0023	351	359	0	54.37	37	38	0.00024	K	LLAMEQMLR	Q			12383: Scan 13488 (rt=38.9246) [C:UsersDominiqueDocumentsMascotPSB-330_GEJAEE23614_PRC_7_2p_PSB-330_1.raw]
GSrhino-SNF4 N-starved	1	PSB-330_sample1	E23614_PRC_7_2p_PSB-330_1.raw	2.6.2	2.5.0.0	Araport11plusDE2020	4	AT1G06410.1;AT1G06410.2;AT1G06410.3	AT1G06410	AT1G06410.1 | ATTPS7, ATTPSA, TPS7, TPS7 | trehalose-phosphatase/synthase 7 | 201606	6750	96626	173	29	46.7	851	5.59	3993	1	1	1	552.798	1103.58	2	1103.58	-0.0019	351	359	0	44.52	36	38	0.0023	K	LLAMEQMLR	Q			12711: Scan 13858 (rt=39.661) [C:UsersDominiqueDocumentsMascotPSB-330_GEJAEE23614_PRC_7_2p_PSB-330_1.raw]
GSrhino-SNF4 N-starved	1	PSB-330_sample1	E23614_PRC_7_2p_PSB-330_1.raw	2.6.2	2.5.0.0	Araport11plusDE2020	4	AT1G06410.1;AT1G06410.2;AT1G06410.3	AT1G06410	AT1G06410.1 | ATTPS7, ATTPSA, TPS7, TPS7 | trehalose-phosphatase/synthase 7 | 201606	6750	96626	173	29	46.7	851	5.59	3995	1	1	1	552.799	1103.58	2	1103.58	-0.0005	351	359	0	71.42		38	4.7e-06	K	LLAMEQMLR	Q			12476: Scan 13593 (rt=39.1313) [C:UsersDominiqueDocumentsMascotPSB-330_GEJAEE23614_PRC_7_2p_PSB-330_1.raw]
GSrhino-SNF4 N-starved	1	PSB-330_sample1	E23614_PRC_7_2p_PSB-330_1.raw	2.6.2	2.5.0.0	Araport11plusDE2020	4	AT1G06410.1;AT1G06410.2;AT1G06410.3	AT1G06410	AT1G06410.1 | ATTPS7, ATTPSA, TPS7, TPS7 | trehalose-phosphatase/synthase 7 | 201606	6750	96626	173	29	46.7	851	5.59	3996	1	1	1	552.799	1103.58	2	1103.58	0.0009	351	359	0	52.13		37	0.00037	K	LLAMEQMLR	Q			12807: Scan 13966 (rt=39.8728) [C:UsersDominiqueDocumentsMascotPSB-330_GEJAEE23614_PRC_7_2p_PSB-330_1.raw]
GSrhino-SNF4 N-starved	1	PSB-330_sample1	E23614_PRC_7_2p_PSB-330_1.raw	2.6.2	2.5.0.0	Araport11plusDE2020	4	AT1G06410.1;AT1G06410.2;AT1G06410.3	AT1G06410	AT1G06410.1 | ATTPS7, ATTPSA, TPS7, TPS7 | trehalose-phosphatase/synthase 7 | 201606	6750	96626	173	29	46.7	851	5.59	3998	1	1	1	552.8	1103.59	2	1103.58	0.0028	351	359	0	68.72	32	38	8.8e-06	K	LLAMEQMLR	Q			12578: Scan 13709 (rt=39.363) [C:UsersDominiqueDocumentsMascotPSB-330_GEJAEE23614_PRC_7_2p_PSB-330_1.raw]
GSrhino-SNF4 N-starved	1	PSB-330_sample1	E23614_PRC_7_2p_PSB-330_1.raw	2.6.2	2.5.0.0	Araport11plusDE2020	4	AT1G06410.1;AT1G06410.2;AT1G06410.3	AT1G06410	AT1G06410.1 | ATTPS7, ATTPSA, TPS7, TPS7 | trehalose-phosphatase/synthase 7 | 201606	6750	96626	173	29	46.7	851	5.59	4202	1	1	1	560.795	1119.58	2	1119.58	-0.0021	351	359	0	57.29	29	37	0.00012	K	LLAMEQMLR	Q	Oxidation (M)	0.000000200.0	9414: Scan 10155 (rt=32.4201) [C:UsersDominiqueDocumentsMascotPSB-330_GEJAEE23614_PRC_7_2p_PSB-330_1.raw]
GSrhino-SNF4 N-starved	1	PSB-330_sample1	E23614_PRC_7_2p_PSB-330_1.raw	2.6.2	2.5.0.0	Araport11plusDE2020	4	AT1G06410.1;AT1G06410.2;AT1G06410.3	AT1G06410	AT1G06410.1 | ATTPS7, ATTPSA, TPS7, TPS7 | trehalose-phosphatase/synthase 7 | 201606	6750	96626	173	29	46.7	851	5.59	4203	1	1	1	560.795	1119.58	2	1119.58	-0.0015	351	359	0	53.34	29	37	0.00028	K	LLAMEQMLR	Q	Oxidation (M)	0.000200000.0	9305: Scan 10047 (rt=32.2094) [C:UsersDominiqueDocumentsMascotPSB-330_GEJAEE23614_PRC_7_2p_PSB-330_1.raw]
GSrhino-SNF4 N-starved	1	PSB-330_sample1	E23614_PRC_7_2p_PSB-330_1.raw	2.6.2	2.5.0.0	Araport11plusDE2020	4	AT1G06410.1;AT1G06410.2;AT1G06410.3	AT1G06410	AT1G06410.1 | ATTPS7, ATTPSA, TPS7, TPS7 | trehalose-phosphatase/synthase 7 | 201606	6750	96626	173	29	46.7	851	5.59	4205	1	1	1	560.796	1119.58	2	1119.58	-0.0002	351	359	0	38.51	22	37	0.0086	K	LLAMEQMLR	Q	Oxidation (M)	0.000200000.0	9206: Scan 9934 (rt=31.9923) [C:UsersDominiqueDocumentsMascotPSB-330_GEJAEE23614_PRC_7_2p_PSB-330_1.raw]
GSrhino-SNF4 N-starved	1	PSB-330_sample1	E23614_PRC_7_2p_PSB-330_1.raw	2.6.2	2.5.0.0	Araport11plusDE2020	4	AT1G06410.1;AT1G06410.2;AT1G06410.3	AT1G06410	AT1G06410.1 | ATTPS7, ATTPSA, TPS7, TPS7 | trehalose-phosphatase/synthase 7 | 201606	6750	96626	173	29	46.7	851	5.59	4208	1	1	1	560.797	1119.58	2	1119.58	0.0008	351	359	0	61.82	29	37	4.1e-05	K	LLAMEQMLR	Q	Oxidation (M)	0.000200000.0	9107: Scan 9825 (rt=31.7827) [C:UsersDominiqueDocumentsMascotPSB-330_GEJAEE23614_PRC_7_2p_PSB-330_1.raw]
GSrhino-SNF4 N-starved	1	PSB-330_sample1	E23614_PRC_7_2p_PSB-330_1.raw	2.6.2	2.5.0.0	Araport11plusDE2020	4	AT1G06410.1;AT1G06410.2;AT1G06410.3	AT1G06410	AT1G06410.1 | ATTPS7, ATTPSA, TPS7, TPS7 | trehalose-phosphatase/synthase 7 | 201606	6750	96626	173	29	46.7	851	5.59	4637	1	1	1	576.294	1150.57	2	1150.58	-0.0044	699	707	0	41.65	22	36	0.0034	K	ESALVWQYR	D			10714: Scan 11617 (rt=35.2565) [C:UsersDominiqueDocumentsMascotPSB-330_GEJAEE23614_PRC_7_2p_PSB-330_1.raw]
GSrhino-SNF4 N-starved	1	PSB-330_sample1	E23614_PRC_7_2p_PSB-330_1.raw	2.6.2	2.5.0.0	Araport11plusDE2020	4	AT1G06410.1;AT1G06410.2;AT1G06410.3	AT1G06410	AT1G06410.1 | ATTPS7, ATTPSA, TPS7, TPS7 | trehalose-phosphatase/synthase 7 | 201606	6750	96626	173	29	46.7	851	5.59	4638	1	1	1	576.295	1150.57	2	1150.58	-0.0025	699	707	0	48.7	23	37	0.0007	K	ESALVWQYR	D			10547: Scan 11433 (rt=34.9045) [C:UsersDominiqueDocumentsMascotPSB-330_GEJAEE23614_PRC_7_2p_PSB-330_1.raw]
GSrhino-SNF4 N-starved	1	PSB-330_sample1	E23614_PRC_7_2p_PSB-330_1.raw	2.6.2	2.5.0.0	Araport11plusDE2020	4	AT1G06410.1;AT1G06410.2;AT1G06410.3	AT1G06410	AT1G06410.1 | ATTPS7, ATTPSA, TPS7, TPS7 | trehalose-phosphatase/synthase 7 | 201606	6750	96626	173	29	46.7	851	5.59	4640	1	1	1	576.295	1150.58	2	1150.58	-0.0007	699	707	0	56.73	23	37	0.00012	K	ESALVWQYR	D			10356: Scan 11213 (rt=34.4794) [C:UsersDominiqueDocumentsMascotPSB-330_GEJAEE23614_PRC_7_2p_PSB-330_1.raw]
GSrhino-SNF4 N-starved	1	PSB-330_sample1	E23614_PRC_7_2p_PSB-330_1.raw	2.6.2	2.5.0.0	Araport11plusDE2020	4	AT1G06410.1;AT1G06410.2;AT1G06410.3	AT1G06410	AT1G06410.1 | ATTPS7, ATTPSA, TPS7, TPS7 | trehalose-phosphatase/synthase 7 | 201606	6750	96626	173	29	46.7	851	5.59	4641	1	1	1	576.295	1150.58	2	1150.58	-0.0007	699	707	0	57.23	23	37	0.0001	K	ESALVWQYR	D			10811: Scan 11724 (rt=35.4695) [C:UsersDominiqueDocumentsMascotPSB-330_GEJAEE23614_PRC_7_2p_PSB-330_1.raw]
GSrhino-SNF4 N-starved	1	PSB-330_sample1	E23614_PRC_7_2p_PSB-330_1.raw	2.6.2	2.5.0.0	Araport11plusDE2020	4	AT1G06410.1;AT1G06410.2;AT1G06410.3	AT1G06410	AT1G06410.1 | ATTPS7, ATTPSA, TPS7, TPS7 | trehalose-phosphatase/synthase 7 | 201606	6750	96626	173	29	46.7	851	5.59	4642	1	1	1	576.296	1150.58	2	1150.58	-0.0002	699	707	0	56.93	23	37	0.00011	K	ESALVWQYR	D			10452: Scan 11325 (rt=34.6966) [C:UsersDominiqueDocumentsMascotPSB-330_GEJAEE23614_PRC_7_2p_PSB-330_1.raw]
GSrhino-SNF4 N-starved	1	PSB-330_sample1	E23614_PRC_7_2p_PSB-330_1.raw	2.6.2	2.5.0.0	Araport11plusDE2020	4	AT1G06410.1;AT1G06410.2;AT1G06410.3	AT1G06410	AT1G06410.1 | ATTPS7, ATTPSA, TPS7, TPS7 | trehalose-phosphatase/synthase 7 | 201606	6750	96626	173	29	46.7	851	5.59	5026	1	1	1	590.362	1178.71	2	1178.71	-0.0041	368	378	0	57.56	25	29	1.4e-05	R	AVLVQIVNPAR	G			11103: Scan 12059 (rt=36.1215) [C:UsersDominiqueDocumentsMascotPSB-330_GEJAEE23614_PRC_7_2p_PSB-330_1.raw]
GSrhino-SNF4 N-starved	1	PSB-330_sample1	E23614_PRC_7_2p_PSB-330_1.raw	2.6.2	2.5.0.0	Araport11plusDE2020	4	AT1G06410.1;AT1G06410.2;AT1G06410.3	AT1G06410	AT1G06410.1 | ATTPS7, ATTPSA, TPS7, TPS7 | trehalose-phosphatase/synthase 7 | 201606	6750	96626	173	29	46.7	851	5.59	5028	1	1	1	590.364	1178.71	2	1178.71	-0.0006	368	378	0	77.37	24	28	1.4e-07	R	AVLVQIVNPAR	G			11404: Scan 12388 (rt=36.7591) [C:UsersDominiqueDocumentsMascotPSB-330_GEJAEE23614_PRC_7_2p_PSB-330_1.raw]
GSrhino-SNF4 N-starved	1	PSB-330_sample1	E23614_PRC_7_2p_PSB-330_1.raw	2.6.2	2.5.0.0	Araport11plusDE2020	4	AT1G06410.1;AT1G06410.2;AT1G06410.3	AT1G06410	AT1G06410.1 | ATTPS7, ATTPSA, TPS7, TPS7 | trehalose-phosphatase/synthase 7 | 201606	6750	96626	173	29	46.7	851	5.59	5029	1	1	1	590.364	1178.71	2	1178.71	-0.0001	368	378	0	71.04	26	29	6.8e-07	R	AVLVQIVNPAR	G			11605: Scan 12610 (rt=37.1905) [C:UsersDominiqueDocumentsMascotPSB-330_GEJAEE23614_PRC_7_2p_PSB-330_1.raw]
GSrhino-SNF4 N-starved	1	PSB-330_sample1	E23614_PRC_7_2p_PSB-330_1.raw	2.6.2	2.5.0.0	Araport11plusDE2020	4	AT1G06410.1;AT1G06410.2;AT1G06410.3	AT1G06410	AT1G06410.1 | ATTPS7, ATTPSA, TPS7, TPS7 | trehalose-phosphatase/synthase 7 | 201606	6750	96626	173	29	46.7	851	5.59	5030	1	1	1	590.364	1178.71	2	1178.71	0.0001	368	378	0	77.69	28	29	1.5e-07	R	AVLVQIVNPAR	G			11301: Scan 12280 (rt=36.5468) [C:UsersDominiqueDocumentsMascotPSB-330_GEJAEE23614_PRC_7_2p_PSB-330_1.raw]
GSrhino-SNF4 N-starved	1	PSB-330_sample1	E23614_PRC_7_2p_PSB-330_1.raw	2.6.2	2.5.0.0	Araport11plusDE2020	4	AT1G06410.1;AT1G06410.2;AT1G06410.3	AT1G06410	AT1G06410.1 | ATTPS7, ATTPSA, TPS7, TPS7 | trehalose-phosphatase/synthase 7 | 201606	6750	96626	173	29	46.7	851	5.59	5031	1	1	1	590.364	1178.71	2	1178.71	0.0004	368	378	0	70.85	26	29	7.2e-07	R	AVLVQIVNPAR	G			11806: Scan 12835 (rt=37.6333) [C:UsersDominiqueDocumentsMascotPSB-330_GEJAEE23614_PRC_7_2p_PSB-330_1.raw]
GSrhino-SNF4 N-starved	1	PSB-330_sample1	E23614_PRC_7_2p_PSB-330_1.raw	2.6.2	2.5.0.0	Araport11plusDE2020	4	AT1G06410.1;AT1G06410.2;AT1G06410.3	AT1G06410	AT1G06410.1 | ATTPS7, ATTPSA, TPS7, TPS7 | trehalose-phosphatase/synthase 7 | 201606	6750	96626	173	29	46.7	851	5.59	5032	1	1	1	590.365	1178.72	2	1178.71	0.0017	368	378	0	70.4	26	29	7.4e-07	R	AVLVQIVNPAR	G			11501: Scan 12498 (rt=36.9715) [C:UsersDominiqueDocumentsMascotPSB-330_GEJAEE23614_PRC_7_2p_PSB-330_1.raw]
GSrhino-SNF4 N-starved	1	PSB-330_sample1	E23614_PRC_7_2p_PSB-330_1.raw	2.6.2	2.5.0.0	Araport11plusDE2020	4	AT1G06410.1;AT1G06410.2;AT1G06410.3	AT1G06410	AT1G06410.1 | ATTPS7, ATTPSA, TPS7, TPS7 | trehalose-phosphatase/synthase 7 | 201606	6750	96626	173	29	46.7	851	5.59	5033	1	1	1	590.365	1178.72	2	1178.71	0.002	368	378	0	77.68	28	29	1.4e-07	R	AVLVQIVNPAR	G			11202: Scan 12171 (rt=36.3383) [C:UsersDominiqueDocumentsMascotPSB-330_GEJAEE23614_PRC_7_2p_PSB-330_1.raw]
GSrhino-SNF4 N-starved	1	PSB-330_sample1	E23614_PRC_7_2p_PSB-330_1.raw	2.6.2	2.5.0.0	Araport11plusDE2020	4	AT1G06410.1;AT1G06410.2;AT1G06410.3	AT1G06410	AT1G06410.1 | ATTPS7, ATTPSA, TPS7, TPS7 | trehalose-phosphatase/synthase 7 | 201606	6750	96626	173	29	46.7	851	5.59	5034	1	1	1	590.366	1178.72	2	1178.71	0.0032	368	378	0	77	28	28	1.4e-07	R	AVLVQIVNPAR	G			11710: Scan 12727 (rt=37.4184) [C:UsersDominiqueDocumentsMascotPSB-330_GEJAEE23614_PRC_7_2p_PSB-330_1.raw]
GSrhino-SNF4 N-starved	1	PSB-330_sample1	E23614_PRC_7_2p_PSB-330_1.raw	2.6.2	2.5.0.0	Araport11plusDE2020	4	AT1G06410.1;AT1G06410.2;AT1G06410.3	AT1G06410	AT1G06410.1 | ATTPS7, ATTPSA, TPS7, TPS7 | trehalose-phosphatase/synthase 7 | 201606	6750	96626	173	29	46.7	851	5.59	5214	1	1	0	595.795	1189.57	2	1189.58	-0.0021	284	293	0	50.57	23	35	0.00032	R	GYIGLEYYGR	T			10523: Scan 11405 (rt=34.8491) [C:UsersDominiqueDocumentsMascotPSB-330_GEJAEE23614_PRC_7_2p_PSB-330_1.raw]
GSrhino-SNF4 N-starved	1	PSB-330_sample1	E23614_PRC_7_2p_PSB-330_1.raw	2.6.2	2.5.0.0	Araport11plusDE2020	4	AT1G06410.1;AT1G06410.2;AT1G06410.3	AT1G06410	AT1G06410.1 | ATTPS7, ATTPSA, TPS7, TPS7 | trehalose-phosphatase/synthase 7 | 201606	6750	96626	173	29	46.7	851	5.59	5215	1	1	0	595.795	1189.58	2	1189.58	-0.0009	284	293	0	45.86	22	35	0.001	R	GYIGLEYYGR	T			10403: Scan 11267 (rt=34.5835) [C:UsersDominiqueDocumentsMascotPSB-330_GEJAEE23614_PRC_7_2p_PSB-330_1.raw]
GSrhino-SNF4 N-starved	1	PSB-330_sample1	E23614_PRC_7_2p_PSB-330_1.raw	2.6.2	2.5.0.0	Araport11plusDE2020	4	AT1G06410.1;AT1G06410.2;AT1G06410.3	AT1G06410	AT1G06410.1 | ATTPS7, ATTPSA, TPS7, TPS7 | trehalose-phosphatase/synthase 7 | 201606	6750	96626	173	29	46.7	851	5.59	5437	1	1	1	603.293	1204.57	2	1204.57	-0.0017	708	719	0	53.83	25	35	0.00016	R	DADPGFGSLQAK	E			8410: Scan 9039 (rt=30.2567) [C:UsersDominiqueDocumentsMascotPSB-330_GEJAEE23614_PRC_7_2p_PSB-330_1.raw]
GSrhino-SNF4 N-starved	1	PSB-330_sample1	E23614_PRC_7_2p_PSB-330_1.raw	2.6.2	2.5.0.0	Araport11plusDE2020	4	AT1G06410.1;AT1G06410.2;AT1G06410.3	AT1G06410	AT1G06410.1 | ATTPS7, ATTPSA, TPS7, TPS7 | trehalose-phosphatase/synthase 7 | 201606	6750	96626	173	29	46.7	851	5.59	5438	1	1	1	603.293	1204.57	2	1204.57	-0.0004	708	719	0	52.27	27	35	0.00023	R	DADPGFGSLQAK	E			8313: Scan 8931 (rt=30.0483) [C:UsersDominiqueDocumentsMascotPSB-330_GEJAEE23614_PRC_7_2p_PSB-330_1.raw]
GSrhino-SNF4 N-starved	1	PSB-330_sample1	E23614_PRC_7_2p_PSB-330_1.raw	2.6.2	2.5.0.0	Araport11plusDE2020	4	AT1G06410.1;AT1G06410.2;AT1G06410.3	AT1G06410	AT1G06410.1 | ATTPS7, ATTPSA, TPS7, TPS7 | trehalose-phosphatase/synthase 7 | 201606	6750	96626	173	29	46.7	851	5.59	5439	1	1	1	603.293	1204.57	2	1204.57	-0.0002	708	719	0	54.86	24	35	0.00013	R	DADPGFGSLQAK	E			8214: Scan 8823 (rt=29.8388) [C:UsersDominiqueDocumentsMascotPSB-330_GEJAEE23614_PRC_7_2p_PSB-330_1.raw]
GSrhino-SNF4 N-starved	1	PSB-330_sample1	E23614_PRC_7_2p_PSB-330_1.raw	2.6.2	2.5.0.0	Araport11plusDE2020	4	AT1G06410.1;AT1G06410.2;AT1G06410.3	AT1G06410	AT1G06410.1 | ATTPS7, ATTPSA, TPS7, TPS7 | trehalose-phosphatase/synthase 7 | 201606	6750	96626	173	29	46.7	851	5.59	5440	1	1	1	603.294	1204.57	2	1204.57	0.0005	708	719	0	40.6	31	35	0.0034	R	DADPGFGSLQAK	E			8506: Scan 9141 (rt=30.4607) [C:UsersDominiqueDocumentsMascotPSB-330_GEJAEE23614_PRC_7_2p_PSB-330_1.raw]
GSrhino-SNF4 N-starved	1	PSB-330_sample1	E23614_PRC_7_2p_PSB-330_1.raw	2.6.2	2.5.0.0	Araport11plusDE2020	4	AT1G06410.1;AT1G06410.2;AT1G06410.3	AT1G06410	AT1G06410.1 | ATTPS7, ATTPSA, TPS7, TPS7 | trehalose-phosphatase/synthase 7 | 201606	6750	96626	173	29	46.7	851	5.59	6625	1	1	1	641.326	1280.64	2	1280.64	-0.0025	173	183	0	50.7	23	37	0.00044	R	SLWEAYVATNK	L			11363: Scan 12345 (rt=36.6742) [C:UsersDominiqueDocumentsMascotPSB-330_GEJAEE23614_PRC_7_2p_PSB-330_1.raw]
GSrhino-SNF4 N-starved	1	PSB-330_sample1	E23614_PRC_7_2p_PSB-330_1.raw	2.6.2	2.5.0.0	Araport11plusDE2020	4	AT1G06410.1;AT1G06410.2;AT1G06410.3	AT1G06410	AT1G06410.1 | ATTPS7, ATTPSA, TPS7, TPS7 | trehalose-phosphatase/synthase 7 | 201606	6750	96626	173	29	46.7	851	5.59	6626	1	1	1	641.327	1280.64	2	1280.64	-0.0009	173	183	0	55.97	23	37	0.00013	R	SLWEAYVATNK	L			11167: Scan 12129 (rt=36.2577) [C:UsersDominiqueDocumentsMascotPSB-330_GEJAEE23614_PRC_7_2p_PSB-330_1.raw]
GSrhino-SNF4 N-starved	1	PSB-330_sample1	E23614_PRC_7_2p_PSB-330_1.raw	2.6.2	2.5.0.0	Araport11plusDE2020	4	AT1G06410.1;AT1G06410.2;AT1G06410.3	AT1G06410	AT1G06410.1 | ATTPS7, ATTPSA, TPS7, TPS7 | trehalose-phosphatase/synthase 7 | 201606	6750	96626	173	29	46.7	851	5.59	6628	1	1	1	641.328	1280.64	2	1280.64	0.0012	173	183	0	43.72	22	36	0.002	R	SLWEAYVATNK	L			11260: Scan 12237 (rt=36.4649) [C:UsersDominiqueDocumentsMascotPSB-330_GEJAEE23614_PRC_7_2p_PSB-330_1.raw]
GSrhino-SNF4 N-starved	1	PSB-330_sample1	E23614_PRC_7_2p_PSB-330_1.raw	2.6.2	2.5.0.0	Araport11plusDE2020	4	AT1G06410.1;AT1G06410.2;AT1G06410.3	AT1G06410	AT1G06410.1 | ATTPS7, ATTPSA, TPS7, TPS7 | trehalose-phosphatase/synthase 7 | 201606	6750	96626	173	29	46.7	851	5.59	7141	1	1	1	440.24	1317.7	3	1317.71	-0.0087	646	657	0	50.42	23	38	0.00059	K	IGIAAEHGYFLK	W			10680: Scan 11578 (rt=35.1835) [C:UsersDominiqueDocumentsMascotPSB-330_GEJAEE23614_PRC_7_2p_PSB-330_1.raw]
GSrhino-SNF4 N-starved	1	PSB-330_sample1	E23614_PRC_7_2p_PSB-330_1.raw	2.6.2	2.5.0.0	Araport11plusDE2020	4	AT1G06410.1;AT1G06410.2;AT1G06410.3	AT1G06410	AT1G06410.1 | ATTPS7, ATTPSA, TPS7, TPS7 | trehalose-phosphatase/synthase 7 | 201606	6750	96626	173	29	46.7	851	5.59	7142	1	1	1	440.242	1317.7	3	1317.71	-0.0031	646	657	0	47.53	22	37	0.001	K	IGIAAEHGYFLK	W			10582: Scan 11469 (rt=34.9735) [C:UsersDominiqueDocumentsMascotPSB-330_GEJAEE23614_PRC_7_2p_PSB-330_1.raw]
GSrhino-SNF4 N-starved	1	PSB-330_sample1	E23614_PRC_7_2p_PSB-330_1.raw	2.6.2	2.5.0.0	Araport11plusDE2020	4	AT1G06410.1;AT1G06410.2;AT1G06410.3	AT1G06410	AT1G06410.1 | ATTPS7, ATTPSA, TPS7, TPS7 | trehalose-phosphatase/synthase 7 | 201606	6750	96626	173	29	46.7	851	5.59	7143	1	1	1	659.86	1317.71	2	1317.71	-0.0023	646	657	0	69.17	30	37	7.3e-06	K	IGIAAEHGYFLK	W			10488: Scan 11367 (rt=34.7775) [C:UsersDominiqueDocumentsMascotPSB-330_GEJAEE23614_PRC_7_2p_PSB-330_1.raw]
GSrhino-SNF4 N-starved	1	PSB-330_sample1	E23614_PRC_7_2p_PSB-330_1.raw	2.6.2	2.5.0.0	Araport11plusDE2020	4	AT1G06410.1;AT1G06410.2;AT1G06410.3	AT1G06410	AT1G06410.1 | ATTPS7, ATTPSA, TPS7, TPS7 | trehalose-phosphatase/synthase 7 | 201606	6750	96626	173	29	46.7	851	5.59	7144	1	1	1	659.86	1317.71	2	1317.71	-0.0021	646	657	0	46.26	23	37	0.0014	K	IGIAAEHGYFLK	W			10683: Scan 11581 (rt=35.1872) [C:UsersDominiqueDocumentsMascotPSB-330_GEJAEE23614_PRC_7_2p_PSB-330_1.raw]
GSrhino-SNF4 N-starved	1	PSB-330_sample1	E23614_PRC_7_2p_PSB-330_1.raw	2.6.2	2.5.0.0	Araport11plusDE2020	4	AT1G06410.1;AT1G06410.2;AT1G06410.3	AT1G06410	AT1G06410.1 | ATTPS7, ATTPSA, TPS7, TPS7 | trehalose-phosphatase/synthase 7 | 201606	6750	96626	173	29	46.7	851	5.59	7145	1	1	1	659.861	1317.71	2	1317.71	-0.0015	646	657	0	70.77	24	37	4.9e-06	K	IGIAAEHGYFLK	W			10297: Scan 11148 (rt=34.3528) [C:UsersDominiqueDocumentsMascotPSB-330_GEJAEE23614_PRC_7_2p_PSB-330_1.raw]
GSrhino-SNF4 N-starved	1	PSB-330_sample1	E23614_PRC_7_2p_PSB-330_1.raw	2.6.2	2.5.0.0	Araport11plusDE2020	4	AT1G06410.1;AT1G06410.2;AT1G06410.3	AT1G06410	AT1G06410.1 | ATTPS7, ATTPSA, TPS7, TPS7 | trehalose-phosphatase/synthase 7 | 201606	6750	96626	173	29	46.7	851	5.59	7146	1	1	1	659.861	1317.71	2	1317.71	-0.001	646	657	0	72.36	24	37	3.4e-06	K	IGIAAEHGYFLK	W			10396: Scan 11259 (rt=34.5693) [C:UsersDominiqueDocumentsMascotPSB-330_GEJAEE23614_PRC_7_2p_PSB-330_1.raw]
GSrhino-SNF4 N-starved	1	PSB-330_sample1	E23614_PRC_7_2p_PSB-330_1.raw	2.6.2	2.5.0.0	Araport11plusDE2020	4	AT1G06410.1;AT1G06410.2;AT1G06410.3	AT1G06410	AT1G06410.1 | ATTPS7, ATTPSA, TPS7, TPS7 | trehalose-phosphatase/synthase 7 | 201606	6750	96626	173	29	46.7	851	5.59	7147	1	1	1	440.243	1317.71	3	1317.71	-0.0002	646	657	0	64.78	24	37	1.8e-05	K	IGIAAEHGYFLK	W			10391: Scan 11253 (rt=34.5578) [C:UsersDominiqueDocumentsMascotPSB-330_GEJAEE23614_PRC_7_2p_PSB-330_1.raw]
GSrhino-SNF4 N-starved	1	PSB-330_sample1	E23614_PRC_7_2p_PSB-330_1.raw	2.6.2	2.5.0.0	Araport11plusDE2020	4	AT1G06410.1;AT1G06410.2;AT1G06410.3	AT1G06410	AT1G06410.1 | ATTPS7, ATTPSA, TPS7, TPS7 | trehalose-phosphatase/synthase 7 | 201606	6750	96626	173	29	46.7	851	5.59	7149	1	1	1	440.244	1317.71	3	1317.71	0.0012	646	657	0	53.15	23	37	0.00028	K	IGIAAEHGYFLK	W			10483: Scan 11361 (rt=34.766) [C:UsersDominiqueDocumentsMascotPSB-330_GEJAEE23614_PRC_7_2p_PSB-330_1.raw]
GSrhino-SNF4 N-starved	1	PSB-330_sample1	E23614_PRC_7_2p_PSB-330_1.raw	2.6.2	2.5.0.0	Araport11plusDE2020	4	AT1G06410.1;AT1G06410.2;AT1G06410.3	AT1G06410	AT1G06410.1 | ATTPS7, ATTPSA, TPS7, TPS7 | trehalose-phosphatase/synthase 7 | 201606	6750	96626	173	29	46.7	851	5.59	7150	1	1	1	440.244	1317.71	3	1317.71	0.0022	646	657	0	43.12	22	36	0.0024	K	IGIAAEHGYFLK	W			10291: Scan 11143 (rt=34.3423) [C:UsersDominiqueDocumentsMascotPSB-330_GEJAEE23614_PRC_7_2p_PSB-330_1.raw]
GSrhino-SNF4 N-starved	1	PSB-330_sample1	E23614_PRC_7_2p_PSB-330_1.raw	2.6.2	2.5.0.0	Araport11plusDE2020	4	AT1G06410.1;AT1G06410.2;AT1G06410.3	AT1G06410	AT1G06410.1 | ATTPS7, ATTPSA, TPS7, TPS7 | trehalose-phosphatase/synthase 7 | 201606	6750	96626	173	29	46.7	851	5.59	7539	1	1	0	449.567	1345.68	3	1345.68	0.001	283	293	1	43.97	25	37	0.0022	K	RGYIGLEYYGR	T			9155: Scan 9876 (rt=31.8798) [C:UsersDominiqueDocumentsMascotPSB-330_GEJAEE23614_PRC_7_2p_PSB-330_1.raw]
GSrhino-SNF4 N-starved	1	PSB-330_sample1	E23614_PRC_7_2p_PSB-330_1.raw	2.6.2	2.5.0.0	Araport11plusDE2020	4	AT1G06410.1;AT1G06410.2;AT1G06410.3	AT1G06410	AT1G06410.1 | ATTPS7, ATTPSA, TPS7, TPS7 | trehalose-phosphatase/synthase 7 | 201606	6750	96626	173	29	46.7	851	5.59	8548	1	1	1	711.348	1420.68	2	1420.68	-0.0026	453	466	0	95.84	29	36	1.1e-08	R	QGLLGSESDFSGPK	K			9899: Scan 10703 (rt=33.4937) [C:UsersDominiqueDocumentsMascotPSB-330_GEJAEE23614_PRC_7_2p_PSB-330_1.raw]
GSrhino-SNF4 N-starved	1	PSB-330_sample1	E23614_PRC_7_2p_PSB-330_1.raw	2.6.2	2.5.0.0	Araport11plusDE2020	4	AT1G06410.1;AT1G06410.2;AT1G06410.3	AT1G06410	AT1G06410.1 | ATTPS7, ATTPSA, TPS7, TPS7 | trehalose-phosphatase/synthase 7 | 201606	6750	96626	173	29	46.7	851	5.59	8549	1	1	1	711.348	1420.68	2	1420.68	-0.0014	453	466	0	69.83	24	36	4.4e-06	R	QGLLGSESDFSGPK	K			11956: Scan 13002 (rt=37.9649) [C:UsersDominiqueDocumentsMascotPSB-330_GEJAEE23614_PRC_7_2p_PSB-330_1.raw]
GSrhino-SNF4 N-starved	1	PSB-330_sample1	E23614_PRC_7_2p_PSB-330_1.raw	2.6.2	2.5.0.0	Araport11plusDE2020	4	AT1G06410.1;AT1G06410.2;AT1G06410.3	AT1G06410	AT1G06410.1 | ATTPS7, ATTPSA, TPS7, TPS7 | trehalose-phosphatase/synthase 7 | 201606	6750	96626	173	29	46.7	851	5.59	8550	1	1	1	711.348	1420.68	2	1420.68	-0.0013	453	466	0	107.59	30	36	7.4e-10	R	QGLLGSESDFSGPK	K			10000: Scan 10815 (rt=33.7101) [C:UsersDominiqueDocumentsMascotPSB-330_GEJAEE23614_PRC_7_2p_PSB-330_1.raw]
GSrhino-SNF4 N-starved	1	PSB-330_sample1	E23614_PRC_7_2p_PSB-330_1.raw	2.6.2	2.5.0.0	Araport11plusDE2020	4	AT1G06410.1;AT1G06410.2;AT1G06410.3	AT1G06410	AT1G06410.1 | ATTPS7, ATTPSA, TPS7, TPS7 | trehalose-phosphatase/synthase 7 | 201606	6750	96626	173	29	46.7	851	5.59	8551	1	1	1	711.348	1420.68	2	1420.68	-0.0012	453	466	0	114.12	30	36	1.6e-10	R	QGLLGSESDFSGPK	K			10096: Scan 10924 (rt=33.9195) [C:UsersDominiqueDocumentsMascotPSB-330_GEJAEE23614_PRC_7_2p_PSB-330_1.raw]
GSrhino-SNF4 N-starved	1	PSB-330_sample1	E23614_PRC_7_2p_PSB-330_1.raw	2.6.2	2.5.0.0	Araport11plusDE2020	4	AT1G06410.1;AT1G06410.2;AT1G06410.3	AT1G06410	AT1G06410.1 | ATTPS7, ATTPSA, TPS7, TPS7 | trehalose-phosphatase/synthase 7 | 201606	6750	96626	173	29	46.7	851	5.59	9232	1	1	1	740.389	1478.76	2	1478.77	-0.0058	333	345	0	49.65	25	37	0.00064	K	TVLLGIDDMDIFK	G			15821: Scan 17311 (rt=46.7341) [C:UsersDominiqueDocumentsMascotPSB-330_GEJAEE23614_PRC_7_2p_PSB-330_1.raw]
GSrhino-SNF4 N-starved	1	PSB-330_sample1	E23614_PRC_7_2p_PSB-330_1.raw	2.6.2	2.5.0.0	Araport11plusDE2020	4	AT1G06410.1;AT1G06410.2;AT1G06410.3	AT1G06410	AT1G06410.1 | ATTPS7, ATTPSA, TPS7, TPS7 | trehalose-phosphatase/synthase 7 | 201606	6750	96626	173	29	46.7	851	5.59	9233	1	1	1	740.391	1478.77	2	1478.77	-0.0015	333	345	0	78.19	28	37	9.3e-07	K	TVLLGIDDMDIFK	G			15583: Scan 17055 (rt=46.1936) [C:UsersDominiqueDocumentsMascotPSB-330_GEJAEE23614_PRC_7_2p_PSB-330_1.raw]
GSrhino-SNF4 N-starved	1	PSB-330_sample1	E23614_PRC_7_2p_PSB-330_1.raw	2.6.2	2.5.0.0	Araport11plusDE2020	4	AT1G06410.1;AT1G06410.2;AT1G06410.3	AT1G06410	AT1G06410.1 | ATTPS7, ATTPSA, TPS7, TPS7 | trehalose-phosphatase/synthase 7 | 201606	6750	96626	173	29	46.7	851	5.59	9234	1	1	1	740.391	1478.77	2	1478.77	-0.001	333	345	0	80.83	28	37	5e-07	K	TVLLGIDDMDIFK	G			15490: Scan 16953 (rt=45.9783) [C:UsersDominiqueDocumentsMascotPSB-330_GEJAEE23614_PRC_7_2p_PSB-330_1.raw]
GSrhino-SNF4 N-starved	1	PSB-330_sample1	E23614_PRC_7_2p_PSB-330_1.raw	2.6.2	2.5.0.0	Araport11plusDE2020	4	AT1G06410.1;AT1G06410.2;AT1G06410.3	AT1G06410	AT1G06410.1 | ATTPS7, ATTPSA, TPS7, TPS7 | trehalose-phosphatase/synthase 7 | 201606	6750	96626	173	29	46.7	851	5.59	9236	1	1	1	740.392	1478.77	2	1478.77	-0.0004	333	345	0	75.28	27	37	1.8e-06	K	TVLLGIDDMDIFK	G			16333: Scan 17853 (rt=47.9367) [C:UsersDominiqueDocumentsMascotPSB-330_GEJAEE23614_PRC_7_2p_PSB-330_1.raw]
GSrhino-SNF4 N-starved	1	PSB-330_sample1	E23614_PRC_7_2p_PSB-330_1.raw	2.6.2	2.5.0.0	Araport11plusDE2020	4	AT1G06410.1;AT1G06410.2;AT1G06410.3	AT1G06410	AT1G06410.1 | ATTPS7, ATTPSA, TPS7, TPS7 | trehalose-phosphatase/synthase 7 | 201606	6750	96626	173	29	46.7	851	5.59	9238	1	1	1	740.392	1478.77	2	1478.77	0.0002	333	345	0	75.6	28	37	1.7e-06	K	TVLLGIDDMDIFK	G			15919: Scan 17409 (rt=46.9493) [C:UsersDominiqueDocumentsMascotPSB-330_GEJAEE23614_PRC_7_2p_PSB-330_1.raw]
GSrhino-SNF4 N-starved	1	PSB-330_sample1	E23614_PRC_7_2p_PSB-330_1.raw	2.6.2	2.5.0.0	Araport11plusDE2020	4	AT1G06410.1;AT1G06410.2;AT1G06410.3	AT1G06410	AT1G06410.1 | ATTPS7, ATTPSA, TPS7, TPS7 | trehalose-phosphatase/synthase 7 | 201606	6750	96626	173	29	46.7	851	5.59	9239	1	1	1	740.392	1478.77	2	1478.77	0.0005	333	345	0	75.63	27	37	1.7e-06	K	TVLLGIDDMDIFK	G			15681: Scan 17157 (rt=46.4038) [C:UsersDominiqueDocumentsMascotPSB-330_GEJAEE23614_PRC_7_2p_PSB-330_1.raw]
GSrhino-SNF4 N-starved	1	PSB-330_sample1	E23614_PRC_7_2p_PSB-330_1.raw	2.6.2	2.5.0.0	Araport11plusDE2020	4	AT1G06410.1;AT1G06410.2;AT1G06410.3	AT1G06410	AT1G06410.1 | ATTPS7, ATTPSA, TPS7, TPS7 | trehalose-phosphatase/synthase 7 | 201606	6750	96626	173	29	46.7	851	5.59	9240	1	1	1	740.392	1478.77	2	1478.77	0.0007	333	345	0	81.87	28	37	4e-07	K	TVLLGIDDMDIFK	G			15401: Scan 16854 (rt=45.7715) [C:UsersDominiqueDocumentsMascotPSB-330_GEJAEE23614_PRC_7_2p_PSB-330_1.raw]
GSrhino-SNF4 N-starved	1	PSB-330_sample1	E23614_PRC_7_2p_PSB-330_1.raw	2.6.2	2.5.0.0	Araport11plusDE2020	4	AT1G06410.1;AT1G06410.2;AT1G06410.3	AT1G06410	AT1G06410.1 | ATTPS7, ATTPSA, TPS7, TPS7 | trehalose-phosphatase/synthase 7 | 201606	6750	96626	173	29	46.7	851	5.59	9242	1	1	1	740.393	1478.77	2	1478.77	0.0025	333	345	0	66.13	27	37	1.4e-05	K	TVLLGIDDMDIFK	G			16098: Scan 17599 (rt=47.3648) [C:UsersDominiqueDocumentsMascotPSB-330_GEJAEE23614_PRC_7_2p_PSB-330_1.raw]
GSrhino-SNF4 N-starved	1	PSB-330_sample1	E23614_PRC_7_2p_PSB-330_1.raw	2.6.2	2.5.0.0	Araport11plusDE2020	4	AT1G06410.1;AT1G06410.2;AT1G06410.3	AT1G06410	AT1G06410.1 | ATTPS7, ATTPSA, TPS7, TPS7 | trehalose-phosphatase/synthase 7 | 201606	6750	96626	173	29	46.7	851	5.59	9244	1	1	1	740.393	1478.77	2	1478.77	0.0032	333	345	0	67.56	24	37	9.9e-06	K	TVLLGIDDMDIFK	G			16865: Scan 18411 (rt=49.3695) [C:UsersDominiqueDocumentsMascotPSB-330_GEJAEE23614_PRC_7_2p_PSB-330_1.raw]
GSrhino-SNF4 N-starved	1	PSB-330_sample1	E23614_PRC_7_2p_PSB-330_1.raw	2.6.2	2.5.0.0	Araport11plusDE2020	4	AT1G06410.1;AT1G06410.2;AT1G06410.3	AT1G06410	AT1G06410.1 | ATTPS7, ATTPSA, TPS7, TPS7 | trehalose-phosphatase/synthase 7 | 201606	6750	96626	173	29	46.7	851	5.59	9245	1	1	1	740.394	1478.77	2	1478.77	0.0036	333	345	0	70.88	27	37	4.6e-06	K	TVLLGIDDMDIFK	G			16451: Scan 17971 (rt=48.2044) [C:UsersDominiqueDocumentsMascotPSB-330_GEJAEE23614_PRC_7_2p_PSB-330_1.raw]
GSrhino-SNF4 N-starved	1	PSB-330_sample1	E23614_PRC_7_2p_PSB-330_1.raw	2.6.2	2.5.0.0	Araport11plusDE2020	4	AT1G06410.1;AT1G06410.2;AT1G06410.3	AT1G06410	AT1G06410.1 | ATTPS7, ATTPSA, TPS7, TPS7 | trehalose-phosphatase/synthase 7 | 201606	6750	96626	173	29	46.7	851	5.59	9278	1	1	1	742.348	1482.68	2	1482.69	-0.0067	521	532	0	56.67	23	34	6.8e-05	R	YVSTHDVAYWSR	S			8536: Scan 9171 (rt=30.5192) [C:UsersDominiqueDocumentsMascotPSB-330_GEJAEE23614_PRC_7_2p_PSB-330_1.raw]
GSrhino-SNF4 N-starved	1	PSB-330_sample1	E23614_PRC_7_2p_PSB-330_1.raw	2.6.2	2.5.0.0	Araport11plusDE2020	4	AT1G06410.1;AT1G06410.2;AT1G06410.3	AT1G06410	AT1G06410.1 | ATTPS7, ATTPSA, TPS7, TPS7 | trehalose-phosphatase/synthase 7 | 201606	6750	96626	173	29	46.7	851	5.59	9280	1	1	1	742.35	1482.68	2	1482.69	-0.0045	521	532	0	81.82	26	34	2.1e-07	R	YVSTHDVAYWSR	S			8433: Scan 9064 (rt=30.3053) [C:UsersDominiqueDocumentsMascotPSB-330_GEJAEE23614_PRC_7_2p_PSB-330_1.raw]
GSrhino-SNF4 N-starved	1	PSB-330_sample1	E23614_PRC_7_2p_PSB-330_1.raw	2.6.2	2.5.0.0	Araport11plusDE2020	4	AT1G06410.1;AT1G06410.2;AT1G06410.3	AT1G06410	AT1G06410.1 | ATTPS7, ATTPSA, TPS7, TPS7 | trehalose-phosphatase/synthase 7 | 201606	6750	96626	173	29	46.7	851	5.59	9281	1	1	1	495.236	1482.68	3	1482.69	-0.0044	521	532	0	43.25	22	34	0.0015	R	YVSTHDVAYWSR	S			8406: Scan 9034 (rt=30.2464) [C:UsersDominiqueDocumentsMascotPSB-330_GEJAEE23614_PRC_7_2p_PSB-330_1.raw]
[truncated: 39,794 more rows]

## Sheet: Suppl Table S2B
Experiment	Replicate	Sample number	Raw file	Mascot version	Distiller version	Database	prot_hit_num	protein group	prot_acc	prot_desc	prot_score	prot_mass	prot_matches_sig	prot_sequences_sig	prot_cover	prot_len	prot_pi	pep_query	pep_rank	pep_isbold	pep_isunique	pep_exp_mz	pep_exp_mr	pep_exp_z	pep_calc_mr	pep_delta	pep_start	pep_end	pep_miss	pep_score	pep_homol	pep_ident	pep_expect	pep_res_before	pep_seq	pep_res_after	pep_var_mod	pep_var_mod_pos	pep_scan_title
[truncated: 8,987 more rows]

[truncated: 1 more sheets: Suppl Table S2C]
