# Supplementary material for: A Nitrogen-specific Interactome Analysis Sheds Light on the Role of the SnRK1 and TOR Kinases in Plant Nitrogen Signaling
Source: Mol Cell Proteomics. 2024 Sep 20;23(10):100842. doi: 10.1016/j.mcpro.2024.100842 (PMC11526089; doi:10.1016/j.mcpro.2024.100842)
Supplement: Supplemental Table S3 [file mmc3.xlsx]

## Sheet: Legend
Table	Column header	Detailed description
Table S3A: Interactions AP-MS	Experiment	Experimental details on bait fusion protein and harvest condition
	Method	GSrhino-based Affinity-Purification coupled to Mass Spectrometry (AP-MS)
	Condition	N-starved: culture was starved for 48h in medium without nitrogen and with 0.5% sucrose; N-repleted: 15mM KNO3 was added to N-starved culture for 15min or 1h
	Count 2 pep ID	Number of replicates in which a protein was identified with at least two unique peptides
	Count 1 pep ID	Number of replicates in which a protein was identified with at least one unique peptide
	Mean NSAF	Mean normalized spectral abundance factor from triplicate AP-MS experiments
	NSAF Ratio vs large control AP-MS dataset	Ratio of the mean NSAF identified with the corresponding SnRK1/TOR bait protein compared to the large control AP-MS dataset of unrelated bait proteins
	-log(p-value) vs large control AP-MS dataset	-Log10 p-value as determined by a Student's T-test comparing triplicate bait experiments to the large control AP-MS dataset
	Affinity Enrichment score vs large control AP-MS dataset	Affinity Enrichment score calculated by the product of NSAF ratio and -Log(p-value) values derived from the large control AP-MS dataset comparison
	NSAF Ratio vs PSB-d WT	Ratio of the mean NSAF identified with the corresponding SnRK1/TOR bait protein compared to a specific control dataset derived by AP-MS on cells from N-starved and KNO3-repleted wild-type PSB-d cells
	-log(p-value) vs PSB-d WT	-Log10 p-value as determined by a Student's T-test comparing triplicate bait experiments to to a specific control dataset derived by AP-MS on cells from N-starved and KNO3-repleted wild-type PSB-d cells
	Affinity Enrichment score vs PSB-d WT	Affinity Enrichment score calculated by the product of NSAF ratio and -Log(p-value) values derived from the specific control dataset comparison
	Protein mass	Molecular weight in Dalton
	Protein score	Mascot protein scores, in multi-numerical format over the three replicates. This number reflects the combined scores of all observed mass spectra that can be matched to amino acid sequences within that protein. A higher score indicates a more confident match.
	Protein matches	Number of spectra assigned to each Mascot-based protein identification, in multi-numerical format over the three replicates
	Protein sequences	Number of unique peptide sequences found for each Mascot-based protein identification, in multi-numerical format over the three replicates
	Protein coverage (%)	Mascot-based protein coverage in %, in multi-numerical format over the three replicates
Table S3B: Interactions PL-MS	Experiment	Experimental details on bait fusion protein and harvest condition
	Method	TurboID-based Proximity Labeling coupled to Mass Spectrometry (PL-MS)
	Condition	N-starved: culture was starved for 48h in medium without nitrogen and with 0.5% sucrose after which 50mM biotine was added for 15min or 1h; N-repleted: 15mM KNO3 was added to 48h N-starved culture for 15min or 1h together with 50mM biotin
	Count 2 pep ID	Number of replicates in which a protein was identified with at least two unique peptides
	Count 1 pep ID	Number of replicates in which a protein was identified with at least one unique peptide
	Mean NSAF	Mean normalized spectral abundance factor from triplicate PL-MS experiments
	NSAF Ratio vs large control PL-MS dataset	Ratio of the mean NSAF identified with the corresponding SnRK1/TOR bait protein compared to the large control PL-MS dataset of unrelated bait proteins
	-log(p-value) vs large control PL-MS dataset	-Log10 p-value as determined by a Student's T-test comparing triplicate bait experiments to the large control PL-MS dataset
	Affinity Enrichment score vs large control PL-MS dataset	Affinity Enrichment score calculated by the product of NSAF ratio and -Log(p-value) values derived from the large control PL-MS dataset comparison
	MxQ significance vs specific TurboID control	Siginicant enriched proteins were determined based on MaxQuant LFQ values integrating a permutation-based FDR. For 1h biotine treatment samples, 35S:GFP-TurboID N-starved or KNO3-repleted triplicate experiments were used as negative control group. For 15min biotine treatment samples, wild-type PSB-d N-starved or KNO3-repleted triplicate experiments were used as negative control group.
	Difference vs specific TurboID control	Difference vs corresponding negative control based on MaxQuant LFQ values
	-log(p-value) vs specific TurboID control	-Log10 p-value as determined by a Student's T-test comparing triplicate bait experiments to the large control PL-MS dataset
	Protein mass	Molecular weight in Dalton
	Protein score	Mascot protein scores, in multi-numerical format over the three replicates. This number reflects the combined scores of all observed mass spectra that can be matched to amino acid sequences within that protein. A higher score indicates a more confident match.
	Protein matches	Number of spectra assigned to each Mascot-based protein identification, in multi-numerical format over the three replicates
	Protein sequences	Number of unique peptide sequences found for each Mascot-based protein identification, in multi-numerical format over the three replicates
	Protein coverage (%)	Mascot-based protein coverage in %, in multi-numerical format over the three replicates
Table S3C: Cytoscape edge input	Bait Accession	AGI accession number of bait protein
	Bait Symbol	Symbol name of bait
	Prey Accession	AGI accession number of prey protein
	Prey Description	Desrciption of prey protein
	Prey Symbol	Symbol name of prey protein
	Bait-bait	1 if interaction represents identification of bait protein in a given experiment
	Total	Total number of times a given interaction was found under different experimental conditions
	Summary method + condition	Summary describing the method(s) and growth condition(s) of the identified interaction
	Condition	Cell culture growth condition in wich the interaction was found
	N-starved AP-MS	Identification of interaction by AP-MS under N-starved condition with indication if interaction was found with both bait fusion proteins, or only one specific fusion
	N-starved PL-MS	Identification of interaction by PL-MS under N-starved condition with indication if interaction was found with both bait fusion proteins, or only one specific fusion
	N-starved method	Summary of method(s) used to found interaction under N-starved conditions
	# N-starved	Number of times an interaction was found under N-starved conditions
	KNO3-repleted AP-MS	Identification of interaction by AP-MS under KNO3-repleted condition with indication if interaction was found with both bait fusion proteins, or only one specific fusion
	KNO3-repleted PL-MS	Identification of interaction by PL-MS under KNO3-repleted condition with indication if interaction was found with both bait fusion proteins, or only one specific fusion
	KNO3-repleted method	Summary of method(s) used to found interaction under KNO3-repleted conditions
	# KNO3-repleted	Number of times an interaction was found under KNO3-repleted conditions
Table S3D: Cytoscape node input	Prey Accession	AGI accession number of prey protein
	Prey Description	Desrciption of prey protein
	Prey Symbol	Symbol name of prey protein
	LST8-1	Indication if prey was identified with LST8-1 as bait protein
	RAPTOR1B	Indication if prey was identified with RAPTOR1B as bait protein
	SnRK1α1	Indication if prey was identified with SnRK1α1 as bait protein
	SnRK1β1	Indication if prey was identified with SnRK1β1 as bait protein
	SnRK1β2	Indication if prey was identified with SnRK1β2 as bait protein
	SnRK1β3	Indication if prey was identified with SnRK1β3 as bait protein
	SnRK1βγ	Indication if prey was identified with SnRK1βγ as bait protein
	# of hits	Total number of times a given prey was found under different experimental conditions with one or more baits
	# of baits	Number of baits with wich a given prey was found
	# of TOR baits	Number of TOR baits with wich a given prey was found
	# of SnRK1 baits	Number of SnRK1 baits with wich a given prey was found
	Classification	Classification of bait and prey proteins used for subnetwork grouping
	N-related	Number of N-related integrated datasets in which a protein or its corresponding gene/mRNA was found
	Subset	Common refers to proteins found previously as SnRK1 or TOR interactors; Core represent core subunits of SnRK1 or TOR complex; Novel represent novel and/or N-specific SnRK1/TOR interactors
	Van Leene 2021 SnRK1 interactome classification	Classification of proteins previously used in the SnRK1 interactome published by Van Leene et al, Nature Plants (2021); https://doi.org/10.1038/s41477-022-01269-w
	Van Leene 2019 TOR signaling network classification	Classification of proteins previously used in the TOR signaling network published by Van Leene et al, Nature Plants (2019); https://doi.org/10.1038/s41477-019-0378-z
Table S3E: SnRK1 motifs	Prey Accession	AGI accession number of prey protein
	Prey Description	Desrciption of prey protein
	Prey Symbol	Symbol name of prey protein
	MW (kDa)	Molecular weight in kilodalton
	motif1 (R/K/H at -3)	Number of SnRK1 consensus phosphorylation motifs present in prey protein. Motif 1 = [FIVLM]X[RKH]XX[ST]XXX[FILVM]
	motif2 (R at -4)	Number of SnRK1 consensus phosphorylation motifs present in prey protein. Motif 2 = [FIVLM]RXXX[ST]XXX[FILVM]
	Total sites	Total number of SnRK1 consensus phophorylation motifs combining motif 1 and motif2
	Total sites/MW	Total number of SnRK1 consensus phophorylation motifs normalized against the MW of the protein
Table S3F: Co-expression	Gene 1	AGI accession number of gene 1
	Gene 1 Description	Desrciption of gene 1
	Gene 1 Symbol	Symbol name of gene 1
	Gene 2	AGI accession number of gene 2
	Gene 2 Description	Desrciption of gene 2
	Gene 2 Symbol	Symbol name of gene 2
	PCC	Transcript co-expression pearson correlation coefficient calculated by CORNET 3.0. Co-expression was analyzed using the corresponding genes of all proteins present in the interactome.
	Matches	Number of transcriptome compendia with PCC ≥0.75
	Datasets (Correlation value)	PCC values of each gene pair in the individual transcriptome compendia
	Datasets (p-value)	p-values of each gene pair in the individual transcriptome compendia
Table S3G: N-dependent data integration	Yeast-one-hybrid network for nitrogen-associated metabolism	Transcriptional regulation of nitrogen-associated metabolism and growth ; https://doi.org/10.1038/s41586-018-0656-3
	N-uptake or assimilation pathway genes	Temporal transcriptional logic of dynamic regulatory networks underlying nitrogen signaling and use in plants ; https://doi.org/10.1073/pnas.1721487115
	Differential phosphorylation responses under low and high nitrate supply	Highly Efficient Single-Step Enrichment of Low Abundance Phosphopeptides from Plant Membrane Preparations ; https://doi.org/10.3389/fpls.2017.01673
	Nitrate regulated phosphoproteins in Col-0 roots	Nitrate triggered phosphoproteome changes and a PIN2 phosphosite modulating root system architecture ; https://doi.org/10.15252/embr.202051813
	Early phosphoproteome nitrogen-deprivation responses in Arabidopsis roots	Early nitrogen-deprivation responses in Arabidopsis roots reveal distinct differences on transcriptome and (phospho-) proteome levels between nitrate and ammonium nutrition ; https://doi.org/10.1111/tpj.13272
	Early transcriptional nitrogen-deprivation responses in Arabidopsis roots	Early nitrogen-deprivation responses in Arabidopsis roots reveal distinct differences on transcriptome and (phospho-) proteome levels between nitrate and ammonium nutrition ; https://doi.org/10.1111/tpj.13272
	Meta-analysis of nitrate transcriptome analyses in root	Systems analysis of transcriptome data provides new hypotheses about Arabidopsis root response to nitrate treatments ; https://doi.org/10.3389/fpls.2014.00022
	Nitrate-responsive transcriptome kinetic dataset	Predictive network modeling of the high-resolution dynamic plant transcriptome in response to nitrate ; https://doi.org/10.1186/gb-2010-11-12-r123
	Nitrate responsive genes (2h) in shoots or roots	Genomic Analysis of the Nitrate Response Using a Nitrate Reductase-Null Mutant of Arabidopsis ; https://doi.org/10.1104/pp.104.044610
	Nitrate responsive genes (15 min) in seedlings	Discovery of nitrate–CPK–NLP signalling in central nutrient–growth networks ; https://doi.org/10.1038/nature22077
	Nitrate responsive genes (2h) in WT or CPSF30 mutant seedlings	The Arabidopsis CPSF30-L gene plays an essential role in nitrate signaling and regulates the nitrate transceptor gene NRT1.1 ; https://doi.org/10.1111/nph.14743
Table S3H: GO enrichment	Pathway	Gene ontology ID of enriched 'biological process' pathway
	Enrichment FDR	False discovery rate of GO enrichment
	nGenes	Number of genes in dataset linked to GO
	Pathway Genes	Total number of genes linked to GO
	Fold Enrichment	Fold enrichment of GO term
	Shown in graph	Indicates GO terms that were visualized in Figure 2C
	URL	Weblink to enriched GO term
	Genes	Gene accessions linked to enriched GO term

## Sheet: Table S3A Interactions AP-MS
											NSAF filtering vs large control AP-MS dataset			NSAF filtering vs PSB-d WT N-starved + KNO3 repleted			Mascot protein identification results (multi-numerical per replicate)
Experiment	Method	Condition	Bait Accession	Bait Symbol	Prey Accession	Prey Description	Prey Symbol	Count 2 pep ID	Count 1 pep ID	Mean NSAF	NSAF Ratio	-log(p-value)	Enrichment score	NSAF Ratio	-log(p-value)	Affinity Enrichment score	Protein mass	Protein score	Protein matches	Protein sequences	Protein coverage (%)
GSrhino-SNF4 N-starved	AP-MS	N-starvation	AT1G09020	SnRK1βγ	AT3G01090	SNF1 kinase homolog 10	SnRK1α1	3	3	3.454	2398.57	137.78	330475	3454.36	18.92	65356.5	58336	10302;10115;9189	269;264;266	28;26;28	59.8;59.4;59.8
GSrhino-SNF4 N-starved	AP-MS	N-starvation	AT1G09020	SnRK1βγ	AT1G09020	homolog of yeast sucrose nonfermenting 4	SnRK1βγ	3	3	3.68	951.58	37.35	35541.5	3679.7	14.96	55048.3	53433	9279;9236;9647	259;264;286	25;23;26	59.3;55.9;63.7
GSrhino-SNF4 N-starved	AP-MS	N-starvation	AT1G09020	SnRK1βγ	AT3G29160	SNF1 kinase homolog 11	SnRK1α2	3	3	3.344	2433.55	121.45	295555	3344.38	14.44	48292.8	58652	9862;11358;11189	239;261;273	30;28;29	57.6;60.5;60.7
GSrhino-SNF4 N-starved	AP-MS	N-starvation	AT1G09020	SnRK1βγ	AT1G06410	trehalose-phosphatase/synthase 7	TPS7	3	3	1.397	239.52	17.29	4141.3	1396.9	16.32	22797.4	96626	6750;7611;7007	173;185;179	29;30;29	46.7;47.2;43.6
GSrhino-SNF4 N-starved	AP-MS	N-starvation	AT1G09020	SnRK1βγ	AT4G16360	5'-AMP-activated protein kinase beta-2 subunit protein	SnRK1β2	3	3	1.28	1280.43	325	416140	1280.43	13.32	17055.3	31973	1741;1689;1936	55;51;61	8;9;9	35.3;41.9;41.9
GSrhino-SNF4 N-starved	AP-MS	N-starvation	AT1G09020	SnRK1βγ	AT5G21170	5'-AMP-activated protein kinase beta-2 subunit protein	SnRK1β1	3	3	0.986	711.47	118.17	84074.4	986.11	14.7	14495.8	30705	1481;1510;1484	40;42;44	8;8;8	40.6;40.6;40.6
GSrhino-SNF4 N-starved	AP-MS	N-starvation	AT1G09020	SnRK1βγ	AT2G18700	trehalose phosphatase/synthase 11	TPS11	3	3	0.887	722.62	127.04	91801.6	886.82	13.52	11989.8	98213	4387;4316;4981	108;112;125	35;33;33	45.2;42.5;42.5
GSrhino-SNF4 N-starved	AP-MS	N-starvation	AT1G09020	SnRK1βγ	AT2G28060	5'-AMP-activated protein kinase beta-2 subunit protein	SnRK1β3	3	3	0.953	953.09	325	309754	953.09	11.78	11227.4	12697	421;424;473	16;14;19	3;3;4	19.3;19.3;53.5
GSrhino-SNF4 N-starved	AP-MS	N-starvation	AT1G09020	SnRK1βγ	AT1G23870	trehalose-phosphatase/synthase 9	TPS9	3	3	0.585	533.27	180.07	96025.9	585.16	13.75	8045.95	98432	2421;2329;2468	73;74;82	21;22;21	30.6;31.7;30.9
GSrhino-SNF4 N-starved	AP-MS	N-starvation	AT1G09020	SnRK1βγ	AT1G60140	trehalose phosphate synthase 10	TPS10	3	3	0.45	450.13	325	146292	450.13	14.25	6414.35	97262	2162;1935;2185	59;55;61	22;21;21	31.0;31.6;31.2
GSrhino-SNF4 N-starved	AP-MS	N-starvation	AT1G09020	SnRK1βγ	AT1G70290	trehalose-6-phosphatase synthase S8	TPS8	3	3	0.445	420.16	217.73	91481.4	445.2	13.34	5938.97	97499	1613;1669;1768	54;56;62	19;19;19	29.1;29.1;29.2
GSrhino-SNF4 N-starved	AP-MS	N-starvation	AT1G09020	SnRK1βγ	AT5G24890	Oxidative Stress3-like4	AtO3L4/KCP	3	3	0.305	304.62	325	99001.5	304.62	11.14	3393.47	26560	710;648;766	12;9;12	5;5;5	30.8;30.8;30.8
GSrhino-SNF4 N-starved	AP-MS	N-starvation	AT1G09020	SnRK1βγ	AT4G17770	trehalose phosphatase/synthase 5	TPS5	3	3	0.187	187.42	325	60911.5	187.42	14.12	2646.37	97393	974;889;982	26;23;24	17;14;17	25.9;21.6;27.0
GSrhino-SNF4 N-starved	AP-MS	N-starvation	AT1G09020	SnRK1βγ	AT5G03460	transmembrane protein	AT5G03460 TM	3	3	0.149	94.14	72.11	6788.44	149.23	17.5	2611.52	9804	122;124;132	2;2;2	2;2;2	29.2;29.2;29.2
GSrhino-SNF4 N-starved	AP-MS	N-starvation	AT1G09020	SnRK1βγ	AT5G47390	KUA1, MYBH|myb-like transcription factor family protein	KUA1	3	3	0.188	130.79	69.3	9063.75	188.14	13.49	2538.01	39646	416;400;422	10;10;11	7;6;7	19.2;18.9;19.2
GSrhino-SNF4 N-starved	AP-MS	N-starvation	AT1G09020	SnRK1βγ	AT2G44670	Protein of unknown function (DUF581)	FLZ3	0	3	0.143	142.81	325	46413.2	142.81	17.47	2494.89	10515	72;70;65	2;2;2	1;1;1	10.8;10.8;10.8
GSrhino-SNF4 N-starved	AP-MS	N-starvation	AT1G09020	SnRK1βγ	AT1G22160	Protein of unknown function (DUF581)	FLZ5	3	3	0.165	165.32	325	53729	165.32	11.31	1869.77	16954	108;111;97	4;4;3	3;3;2	19.7;19.7;15.6
GSrhino-SNF4 N-starved	AP-MS	N-starvation	AT1G09020	SnRK1βγ	AT5G11460	Protein of unknown function (DUF581)	FLZ10	3	3	0.084	83.6	325	27170	83.6	11.44	956.384	37845	282;272;276	4;5;4	4;4;4	19.8;19.8;19.8
GSrhino-SNF4 N-starved	AP-MS	N-starvation	AT1G09020	SnRK1βγ	AT1G52760	AtMAGL3, CSE, LysoPL2|lysophospholipase 2	CSE	3	3	0.08	60.81	65.21	3965.42	80.03	9.11	729.073	36951	124;146;117	3;5;4	3;4;4	14.2;16.6;16.0
GSrhino-SNF4 N-starved	AP-MS	N-starvation	AT1G09020	SnRK1βγ	AT4G04775	zinc ion binding protein	AT4G04775 Zn-binding	0	3	0.042	29.43	49.37	1452.96	41.51	16.6	689.066	18333	58;58;53	1;1;1	1;1;1	6.9;6.9;6.9
GSrhino-SNF4 N-starved	AP-MS	N-starvation	AT1G09020	SnRK1βγ	AT1G08050	zinc finger (C3HC4-type RING finger) family protein	AT1G08050 C3HC4-type RING	3	3	0.055	41.11	47.02	1932.99	55.32	9.06	501.199	70074	323;226;223	6;4;6	6;4;6	15.3;10.3;14.5
GSrhino-SNF4 N-starved	AP-MS	N-starvation	AT1G09020	SnRK1βγ	AT1G23440	Peptidase C15, pyroglutamyl peptidase I-like protein	Peptidase C15	0	3	0.031	20.71	37.42	774.968	30.6	16.34	500.004	23603	51;49;61	1;1;1	1;1;1	5.5;5.5;5.5
GSrhino-SNF4 N-starved	AP-MS	N-starvation	AT1G09020	SnRK1βγ	AT3G62010	PTP-like Nucleotidase	AtPTPN	3	3	0.042	20.24	14.33	290.039	42.32	9.45	399.924	141461	212;212;217	7;10;7	6;9;7	5.7;7.6;6.4
GSrhino-SNF4 N-starved	AP-MS	N-starvation	AT1G09020	SnRK1βγ	AT4G30780	Altered seed germination 1-like	ASG1L	3	3	0.038	37.53	325	12197.2	37.53	10.1	379.053	64533	208;210;183	4;3;3	4;3;3	9.3;6.8;7.5
GSrhino-SNF4 N-starved	AP-MS	N-starvation	AT1G09020	SnRK1βγ	AT2G32080	PUR ALPHA-1|purin-rich alpha 1	PUR ALPHA-1	0	3	0.022	19.4	65.41	1268.95	22.44	16.05	360.162	32181	54;86;87	1;1;1	1;1;1	5.7;5.7;5.7
GSrhino-SNF4 N-starved	AP-MS	N-starvation	AT1G09020	SnRK1βγ	AT4G17510	UCH3|ubiquitin C-terminal hydrolase 3	UCH3	2	3	0.047	23.16	22.85	529.206	47.38	7.34	347.769	25696	135;104;103	2;1;2	2;1;2	9.8;6.0;9.8
GSrhino-SNF4 N-starved	AP-MS	N-starvation	AT1G09020	SnRK1βγ	AT4G32180	ATPANK2, PANK2|pantothenate kinase 2	PANK2	3	3	0.042	38.71	110.06	4260.42	41.78	8.26	345.103	99577	307;153;229	7;4;6	7;4;6	11.0;5.1;9.9
GSrhino-SNF4 N-starved	AP-MS	N-starvation	AT1G09020	SnRK1βγ	AT3G18960	AP2/B3-like transcriptional factor family protein	REM7	0	3	0.053	52.69	325	17124.2	52.69	6.09	320.882	24076	51;39;47	3;1;1	1;1;1	3.8;3.8;3.8
GSrhino-SNF4 N-starved	AP-MS	N-starvation	AT1G09020	SnRK1βγ	AT2G40000	ortholog of sugar beet HS1 PRO-1 2	HSPRO2	3	3	0.036	35.56	325	11557	35.56	8.95	318.262	49212	114;92;88	3;2;2	3;2;2	8.7;6.4;4.8
GSrhino-SNF4 N-starved	AP-MS	N-starvation	AT1G09020	SnRK1βγ	AT5G19530	ACL5|S-adenosyl-L-methionine-dependent methyltransferases superfamily protein	ACL5	0	3	0.02	16.94	61.35	1039.27	19.59	15.92	311.873	38522	55;49;63	1;1;1	1;1;1	3.2;3.2;3.2
GSrhino-SNF4 N-starved	AP-MS	N-starvation	AT1G09020	SnRK1βγ	AT5G67220	FMN-linked oxidoreductases superfamily protein	DUS1p	0	3	0.016	15.34	167.41	2568.07	15.7	15.68	246.176	48206	59;83;58	1;1;1	1;1;1	2.8;2.8;2.8
GSrhino-SNF4 N-starved	AP-MS	N-starvation	AT1G09020	SnRK1βγ	AT1G05890	ARI5, ATARI5|RING/U-box superfamily protein	ARI5	3	3	0.028	13.07	14.17	185.202	28.02	8.74	244.895	62419	97;56;110	3;2;2	3;2;2	6.0;3.3;4.9
GSrhino-SNF4 N-starved	AP-MS	N-starvation	AT1G09020	SnRK1βγ	AT3G08850	HEAT repeat ;WD domain, G-beta repeat protein protein	RAPTOR1B	3	3	0.023	10.55	18.19	191.905	23.07	10.04	231.623	147869	178;170;182	5;4;5	5;4;5	4.6;4.3;5.4
GSrhino-SNF4 N-starved	AP-MS	N-starvation	AT1G09020	SnRK1βγ	AT3G26640	LWD2|Transducin/WD40 repeat-like superfamily protein	LWD2	2	2	0.032	29.91	122.95	3677.43	32.05	7.01	224.67	39067	70;72	2;2	2;2	8.1;8.7
GSrhino-SNF4 N-starved	AP-MS	N-starvation	AT1G09020	SnRK1βγ	AT3G56190	ALPHA-SNAP2, ASNAP|alpha-soluble NSF attachment protein 2	ASNAP	1	3	0.031	29.25	154.58	4521.47	30.81	6.89	212.281	32734	50;40;79	1;1;2	1;1;2	3.8;3.8;9.3
GSrhino-SNF4 N-starved	AP-MS	N-starvation	AT1G09020	SnRK1βγ	AT5G48300	ADG1, APS1|ADP glucose pyrophosphorylase 1	ADG1	0	3	0.013	11.09	68.99	765.099	12.77	15.45	197.296	56615	71;74;60	1;1;1	1;1;1	2.3;2.3;2.3
GSrhino-SNF4 N-starved	AP-MS	N-starvation	AT1G09020	SnRK1βγ	AT2G38670	PECT1|phosphorylethanolamine cytidylyltransferase 1	PECT1	2	3	0.026	15.35	17.59	270.007	26.36	6.81	179.512	46948	49;97;72	1;2;2	1;2;2	2.6;5.5;5.5
GSrhino-SNF4 N-starved	AP-MS	N-starvation	AT1G09020	SnRK1βγ	AT1G49040	SCD1|stomatal cytokinesis defective / SCD1 protein (SCD1)	SCD1	3	3	0.019	15.68	39.68	622.182	18.62	9.45	175.959	131510	182;175;118	4;3;3	4;3;3	4.0;3.1;3.3
GSrhino-SNF4 N-starved	AP-MS	N-starvation	AT1G09020	SnRK1βγ	AT1G68020	UDP-Glycosyltransferase / trehalose-phosphatase family protein	TPS6	2	2	0.089	88.59	123.85	10971.9	88.59	1.73	153.261	97641	609;567	15;16	6;6	6.7;8.3
GSrhino-SNF4 N-starved	AP-MS	N-starvation	AT1G09020	SnRK1βγ	AT2G22660	AtGRDP1|DNA-binding protein, putative (duplicated DUF1399)	AtGRDP1	2	3	0.026	19.87	39.31	781.09	26.28	5.56	146.117	66442	89;108;70	3;3;1	3;3;1	6.3;6.1;2.9
GSrhino-SNF4 N-starved	AP-MS	N-starvation	AT1G09020	SnRK1βγ	AT5G63620	HER2|GroES-like zinc-binding alcohol dehydrogenase family protein	HER2	1	3	0.021	20.85	325	6776.25	20.85	6.52	135.942	45468	53;56;71	1;1;2	1;1;2	3.7;3.7;6.6
GSrhino-SNF4 N-repleted	AP-MS	N-repletion	AT1G09020	SnRK1βγ	AT1G09020	homolog of yeast sucrose nonfermenting 4	SnRK1βγ	3	3	3.78	977.42	37.57	36721.7	3779.65	15.84	59869.7	53433	10769;9122;9254	293;258;277	22;25;26	60.8;63.4;70.6
GSrhino-SNF4 N-repleted	AP-MS	N-repletion	AT1G09020	SnRK1βγ	AT3G29160	SNF1 kinase homolog 11	SnRK1α2	3	3	3.629	2640.73	122.97	324731	3629.1	15.54	56396.2	58652	13425;10724;10782	301;261;274	27;29;30	59.2;60.7;62.3
GSrhino-SNF4 N-repleted	AP-MS	N-repletion	AT1G09020	SnRK1βγ	AT3G01090	SNF1 kinase homolog 10	SnRK1α1	3	3	3.411	2368.31	137.49	325619	3410.77	14.69	50104.2	58336	11947;9148;9421	291;250;245	26;28;26	56.6;59.8;56.4
GSrhino-SNF4 N-repleted	AP-MS	N-repletion	AT1G09020	SnRK1βγ	AT1G06410	trehalose-phosphatase/synthase 7	TPS7	3	3	1.345	230.62	17.1	3943.6	1344.98	15.21	20457.1	96626	7644;6397;6369	186;162;167	28;29;29	46.3;43.2;45.5
GSrhino-SNF4 N-repleted	AP-MS	N-repletion	AT1G09020	SnRK1βγ	AT4G16360	5'-AMP-activated protein kinase beta-2 subunit protein	SnRK1β2	3	3	1.242	1241.77	325	403575	1241.77	11.08	13758.8	31973	1332;1826;1977	42;57;62	9;9;10	41.9;41.9;43.9
GSrhino-SNF4 N-repleted	AP-MS	N-repletion	AT1G09020	SnRK1βγ	AT2G18700	trehalose phosphatase/synthase 11	TPS11	3	3	0.73	594.71	122.72	72982.8	729.84	17.27	12604.3	98213	4113;3649;3520	99;93;91	29;34;32	39.2;45.2;42.5
GSrhino-SNF4 N-repleted	AP-MS	N-repletion	AT1G09020	SnRK1βγ	AT2G28060	5'-AMP-activated protein kinase beta-2 subunit protein	SnRK1β3	3	3	0.997	996.76	325	323947	996.76	11.62	11582.4	12697	393;499;499	14;18;19	4;3;4	53.5;53.5;53.5
GSrhino-SNF4 N-repleted	AP-MS	N-repletion	AT1G09020	SnRK1βγ	AT5G21170	5'-AMP-activated protein kinase beta-2 subunit protein	SnRK1β1	3	3	0.949	684.72	117.16	80221.8	949.03	11.93	11321.9	30705	1744;1226;1276	49;36;36	8;8;8	40.6;40.6;40.6
GSrhino-SNF4 N-repleted	AP-MS	N-repletion	AT1G09020	SnRK1βγ	AT1G23870	trehalose-phosphatase/synthase 9	TPS9	3	3	0.536	488.45	177.69	86792.7	535.98	19.38	10387.3	98432	2653;2240;2380	72;69;68	20;22;21	30.2;31.7;30.9
GSrhino-SNF4 N-repleted	AP-MS	N-repletion	AT1G09020	SnRK1βγ	AT1G60140	trehalose phosphate synthase 10	TPS10	3	3	0.47	469.66	325	152640	469.66	12.99	6100.88	97262	2383;2084;1795	66;63;53	23;27;23	35.0;37.9;31.6
GSrhino-SNF4 N-repleted	AP-MS	N-repletion	AT1G09020	SnRK1βγ	AT1G70290	trehalose-6-phosphatase synthase S8	TPS8	3	3	0.377	355.88	212.35	75571.1	377.08	12.58	4743.67	97499	1529;1518;1634	45;46;54	15;17;17	23.2;26.9;25.1
GSrhino-SNF4 N-repleted	AP-MS	N-repletion	AT1G09020	SnRK1βγ	AT4G17770	trehalose phosphatase/synthase 5	TPS5	3	3	0.168	167.76	325	54522	167.76	15.03	2521.43	97393	869;785;864	21;22;22	14;14;13	21.2;20.9;21.1
GSrhino-SNF4 N-repleted	AP-MS	N-repletion	AT1G09020	SnRK1βγ	AT1G16300	GAPCP-2|glyceraldehyde-3-phosphate dehydrogenase of plastid 2	GAPCP-2	3	3	0.207	38.7	11.42	441.954	206.79	11.03	2280.89	44818	587;786;558	11;15;13	7;8;7	27.6;31.2;26.4
GSrhino-SNF4 N-repleted	AP-MS	N-repletion	AT1G09020	SnRK1βγ	AT2G44670	Protein of unknown function (DUF581)	FLZ3	2	3	0.192	191.78	325	62328.5	191.78	9.78	1875.61	10515	80;92;115	2;3;3	1;2;2	10.8;23.7;23.7
GSrhino-SNF4 N-repleted	AP-MS	N-repletion	AT1G09020	SnRK1βγ	AT5G24890	Oxidative Stress3-like4	AtO3L4/KCP	3	3	0.186	185.75	325	60368.8	185.75	9.68	1798.06	26560	358;550;485	5;8;7	2;4;4	13.3;27.9;27.9
GSrhino-SNF4 N-repleted	AP-MS	N-repletion	AT1G09020	SnRK1βγ	AT1G22160	Protein of unknown function (DUF581)	FLZ5	3	3	0.152	151.5	325	49237.5	151.5	10.68	1618.02	16954	125;111;125	3;3;4	3;2;3	32.7;15.6;19.7
GSrhino-SNF4 N-repleted	AP-MS	N-repletion	AT1G09020	SnRK1βγ	AT1G68020	UDP-Glycosyltransferase / trehalose-phosphatase family protein	TPS6	3	3	0.137	136.88	325	44486	136.88	10.69	1463.25	97641	718;544;525	17;15;17	6;6;6	8.4;6.7;8.3
GSrhino-SNF4 N-repleted	AP-MS	N-repletion	AT1G09020	SnRK1βγ	AT5G47390	KUA1, MYBH|myb-like transcription factor family protein	KUA1	3	3	0.147	101.94	63.88	6511.93	146.64	9.36	1372.55	39646	209;265;361	6;8;10	5;6;6	15.9;18.9;18.9
GSrhino-SNF4 N-repleted	AP-MS	N-repletion	AT1G09020	SnRK1βγ	AT5G03460	transmembrane protein	AT5G03460 TM	2	3	0.125	79.12	67.11	5309.74	125.43	7.96	998.423	9804	70;120;94	1;2;2	1;2;2	12.4;29.2;29.2
GSrhino-SNF4 N-repleted	AP-MS	N-repletion	AT1G09020	SnRK1βγ	AT5G11460	Protein of unknown function (DUF581)	FLZ10	3	3	0.084	84.09	325	27329.2	84.09	11.15	937.604	37845	232;220;212	4;5;4	3;3;3	14.5;14.5;14.5
GSrhino-SNF4 N-repleted	AP-MS	N-repletion	AT1G09020	SnRK1βγ	AT3G18960	AP2/B3-like transcriptional factor family protein	REM7	0	3	0.085	84.99	325	27621.8	84.99	9.63	818.454	24076	78;76;59	3;3;2	1;1;1	3.8;3.8;3.8
GSrhino-SNF4 N-repleted	AP-MS	N-repletion	AT1G09020	SnRK1βγ	AT1G19200	Protein of unknown function (DUF581)	FLZ12	0	3	0.031	31.03	325	10084.8	31.03	16.69	517.891	23851	72;62;54	1;1;1	1;1;1	5.6;5.6;5.6
GSrhino-SNF4 N-repleted	AP-MS	N-repletion	AT1G09020	SnRK1βγ	AT1G23440	Peptidase C15, pyroglutamyl peptidase I-like protein	Peptidase C15	0	3	0.031	20.81	37.51	780.583	30.75	16.68	512.91	23603	65;64;63	1;1;1	1;1;1	5.5;5.5;5.5
GSrhino-SNF4 N-repleted	AP-MS	N-repletion	AT1G09020	SnRK1βγ	AT5G47060	Protein of unknown function (DUF581)	FLZ1	2	3	0.063	63.07	325	20497.8	63.07	7.49	472.394	20370	62;66;69	1;2;2	1;2;2	6.8;32.8;10.2
GSrhino-SNF4 N-repleted	AP-MS	N-repletion	AT1G09020	SnRK1βγ	AT1G08050	zinc finger (C3HC4-type RING finger) family protein	AT1G08050 C3HC4-type RING	3	3	0.038	28.33	40.2	1138.87	38.12	10.13	386.156	70074	178;135;140	4;4;3	4;4;2	9.4;10.0;4.2
GSrhino-SNF4 N-repleted	AP-MS	N-repletion	AT1G09020	SnRK1βγ	AT4G30780	Altered seed germination 1-like	ASG1L	3	3	0.038	37.81	325	12288.2	37.81	9.7	366.757	64533	197;184;158	3;3;4	3;3;4	6.8;6.8;9.3
GSrhino-SNF4 N-repleted	AP-MS	N-repletion	AT1G09020	SnRK1βγ	AT5G19530	ACL5|S-adenosyl-L-methionine-dependent methyltransferases superfamily protein	ACL5	0	3	0.02	17.02	61.5	1046.73	19.68	16.26	319.997	38522	46;58;55	1;1;1	1;1;1	3.2;3.2;3.2
GSrhino-SNF4 N-repleted	AP-MS	N-repletion	AT1G09020	SnRK1βγ	AT2G40000	ortholog of sugar beet HS1 PRO-1 2	HSPRO2	3	3	0.036	35.86	325	11654.5	35.86	8.67	310.906	49212	64;78;116	2;2;3	2;2;3	6.4;6.4;8.7
GSrhino-SNF4 N-repleted	AP-MS	N-repletion	AT1G09020	SnRK1βγ	AT3G62010	PTP-like Nucleotidase	AtPTPN	3	3	0.032	15.3	12.33	188.649	31.98	9.44	301.891	141461	169;158;210	5;6;7	5;6;6	4.9;5.3;5.7
GSrhino-SNF4 N-repleted	AP-MS	N-repletion	AT1G09020	SnRK1βγ	AT1G05890	ARI5, ATARI5|RING/U-box superfamily protein	ARI5	3	3	0.045	20.77	17.54	364.306	44.53	6.69	297.906	62419	111;124;172	2;4;5	2;4;5	3.8;8.0;9.4
GSrhino-SNF4 N-repleted	AP-MS	N-repletion	AT1G09020	SnRK1βγ	AT3G08850	HEAT repeat ;WD domain, G-beta repeat protein protein	RAPTOR1B	3	3	0.03	13.59	20.94	284.575	29.73	9.96	296.111	147869	252;225;183	7;6;5	7;6;5	6.8;6.3;4.5
GSrhino-SNF4 N-repleted	AP-MS	N-repletion	AT1G09020	SnRK1βγ	AT4G32180	ATPANK2, PANK2|pantothenate kinase 2	PANK2	3	3	0.037	34.18	105.06	3590.95	36.89	8.01	295.489	99577	263;225;197	7;4;4	7;4;4	10.1;5.8;6.0
GSrhino-SNF4 N-repleted	AP-MS	N-repletion	AT1G09020	SnRK1βγ	AT2G32080	PUR ALPHA-1|purin-rich alpha 1	PUR ALPHA-1	2	3	0.045	39.2	83.59	3276.73	45.33	6.25	283.312	32181	59;93;128	1;2;3	1;2;3	5.7;9.5;15.9
GSrhino-SNF4 N-repleted	AP-MS	N-repletion	AT1G09020	SnRK1βγ	AT1G52760	AtMAGL3, CSE, LysoPL2|lysophospholipase 2	CSE	2	3	0.047	35.86	49.85	1787.62	47.2	5.6	264.32	36951	38;57;115	1;2;4	1;2;3	3.0;5.4;9.6
GSrhino-SNF4 N-repleted	AP-MS	N-repletion	AT1G09020	SnRK1βγ	AT5G67220	FMN-linked oxidoreductases superfamily protein	DUS1p	0	3	0.016	15.41	167.71	2584.41	15.77	16.02	252.635	48206	73;74;81	1;1;1	1;1;1	2.8;2.8;2.8
GSrhino-SNF4 N-repleted	AP-MS	N-repletion	AT1G09020	SnRK1βγ	AT2G22660	AtGRDP1|DNA-binding protein, putative (duplicated DUF1399)	AtGRDP1	2	3	0.019	14.34	34.05	488.277	18.96	6.61	125.326	66442	110;41;96	2;1;2	2;1;2	4.9;2.4;5.3
GSrhino-KIN10 N-starved	AP-MS	N-starvation	AT3G01090	SnRK1α1	AT3G01090	SNF1 kinase homolog 10	SnRK1α1	3	3	2.817	1956.28	133.05	260283	2817.39	10.57	29779.8	61142	5156;3109;6411	146;100;169	32;26;33	64.5;52.0;55.0
GSrhino-KIN10 N-starved	AP-MS	N-starvation	AT3G01090	SnRK1α1	AT1G09020	homolog of yeast sucrose nonfermenting 4	SnRK1βγ	3	3	1.591	411.41	30.57	12576.8	1590.89	9.69	15415.7	53433	2775;1707;3093	77;54;77	21;20;20	61.2;61.2;59.5
GSrhino-KIN10 N-starved	AP-MS	N-starvation	AT3G01090	SnRK1α1	AT2G28060	5'-AMP-activated protein kinase beta-2 subunit protein	SnRK1β3	3	3	0.598	597.79	325	194282	597.79	8.92	5332.29	12697	184;161;164	6;5;7	2;2;2	19.3;19.3;19.3
GSrhino-KIN10 N-starved	AP-MS	N-starvation	AT3G01090	SnRK1α1	AT4G16360	5'-AMP-activated protein kinase beta-2 subunit protein	SnRK1β2	3	3	0.541	540.97	325	175815	540.97	7.95	4300.71	31973	643;322;338	19;11;11	8;6;5	35.3;29.4;17.6
GSrhino-KIN10 N-starved	AP-MS	N-starvation	AT3G01090	SnRK1α1	AT1G06410	trehalose-phosphatase/synthase 7	TPS7	3	3	0.293	50.25	10.47	526.118	293.06	12.71	3724.79	96626	1189;380;1307	30;13;31	21;10;19	37.5;13.4;30.9
GSrhino-KIN10 N-starved	AP-MS	N-starvation	AT3G01090	SnRK1α1	AT2G18700	trehalose phosphatase/synthase 11	TPS11	3	3	0.291	237.16	101.06	23967.4	291.04	10.92	3178.16	98213	813;398;1135	25;15;32	20;15;22	28.3;20.4;33.5
GSrhino-KIN10 N-starved	AP-MS	N-starvation	AT3G01090	SnRK1α1	AT5G21170	5'-AMP-activated protein kinase beta-2 subunit protein	SnRK1β1	3	3	0.357	257.66	94.8	24426.2	357.12	8.67	3096.23	30705	342;190;322	11;7;9	6;5;4	25.8;19.4;23.0
GSrhino-KIN10 N-starved	AP-MS	N-starvation	AT3G01090	SnRK1α1	AT3G29160	SNF1 kinase homolog 11	SnRK1α2	3	3	0.232	169.09	69.43	11739.9	232.37	8.29	1926.35	58652	246;120;160	14;8;10	9;3;6	17.0;4.9;11.9
GSrhino-KIN10 N-starved	AP-MS	N-starvation	AT3G01090	SnRK1α1	AT1G23870	trehalose-phosphatase/synthase 9	TPS9	3	3	0.088	80.23	120.51	9668.52	88.04	8.76	771.23	98432	257;108;294	8;5;8	8;5;8	12.9;8.0;11.5
GSrhino-KIN10 N-starved	AP-MS	N-starvation	AT3G01090	SnRK1α1	AT5G24890	Oxidative Stress3-like4	AtO3L4/KCP	2	3	0.072	72.41	325	23533.2	72.41	10.13	733.513	26560	88;37;170	2;1;2	2;1;2	13.3;3.8;15.8
GSrhino-KIN10 N-starved	AP-MS	N-starvation	AT3G01090	SnRK1α1	AT5G47060	Protein of unknown function (DUF581)	FLZ1	1	3	0.082	81.76	325	26572	81.76	7.59	620.558	20370	128;35;118	1;1;2	1;1;2	9.0;9.0;15.8
GSrhino-KIN10 N-starved	AP-MS	N-starvation	AT3G01090	SnRK1α1	AT4G32180	ATPANK2, PANK2|pantothenate kinase 2	PANK2	3	3	0.065	59.9	126.38	7570.16	64.64	8.67	560.429	99577	288;82;237	8;2;9	8;2;9	11.8;2.3;19.2
GSrhino-KIN10 N-starved	AP-MS	N-starvation	AT3G01090	SnRK1α1	AT2G24550	Oxidative Stress3-like6/KCP-like2	AtO3L6/KCL2	1	3	0.069	68.75	325	22343.8	68.75	6.96	478.5	27230	38;51;128	1;1;3	1;1;3	4.1;5.7;17.1
GSrhino-KIN10 N-repleted	AP-MS	N-repletion	AT3G01090	SnRK1α1	AT3G01090	SNF1 kinase homolog 10	SnRK1α1	3	3	1.993	1383.51	126.78	175401	1992.5	13.01	25922.4	61142	5259;5619;6111	144;147;161	30;31;32	49.7;56.3;56.3
GSrhino-KIN10 N-repleted	AP-MS	N-repletion	AT3G01090	SnRK1α1	AT1G09020	homolog of yeast sucrose nonfermenting 4	SnRK1βγ	3	3	1.195	309.02	28.75	8884.32	1194.98	12.56	15008.9	53433	2789;3326;2791	76;91;80	17;22;21	54.2;68.2;61.0
GSrhino-KIN10 N-repleted	AP-MS	N-repletion	AT3G01090	SnRK1α1	AT4G16360	5'-AMP-activated protein kinase beta-2 subunit protein	SnRK1β2	3	3	0.441	440.6	325	143195	440.6	10.15	4472.09	31973	422;685;523	15;23;16	7;8;7	30.8;35.3;25.3
GSrhino-KIN10 N-repleted	AP-MS	N-repletion	AT3G01090	SnRK1α1	AT5G21170	5'-AMP-activated protein kinase beta-2 subunit protein	SnRK1β1	3	3	0.29	209.05	91.62	19153.2	289.75	15.39	4459.25	30705	520;459;467	13;11;11	5;5;4	25.8;23.0;23.0
GSrhino-KIN10 N-repleted	AP-MS	N-repletion	AT3G01090	SnRK1α1	AT2G18700	trehalose phosphatase/synthase 11	TPS11	3	3	0.286	233.33	100.99	23564	286.34	14.49	4149.07	98213	1142;1078;1145	36;34;35	24;22;25	39.3;31.7;36.8
GSrhino-KIN10 N-repleted	AP-MS	N-repletion	AT3G01090	SnRK1α1	AT2G28060	5'-AMP-activated protein kinase beta-2 subunit protein	SnRK1β3	3	3	0.352	352.31	325	114501	352.31	11.28	3974.06	12697	183;175;191	5;6;6	2;2;2	19.3;19.3;19.3
GSrhino-KIN10 N-repleted	AP-MS	N-repletion	AT3G01090	SnRK1α1	AT1G06410	trehalose-phosphatase/synthase 7	TPS7	3	3	0.274	46.96	10.21	479.462	273.9	13.07	3579.87	96626	1217;1236;1199	32;34;33	21;21;20	31.7;35.6;32.0
GSrhino-KIN10 N-repleted	AP-MS	N-repletion	AT3G01090	SnRK1α1	AT1G23870	trehalose-phosphatase/synthase 9	TPS9	3	3	0.078	71.02	117.55	8348.4	77.92	10.98	855.562	98432	369;387;320	12;9;8	11;8;7	17.0;14.2;10.5
GSrhino-KIN10 N-repleted	AP-MS	N-repletion	AT3G01090	SnRK1α1	AT4G32180	ATPANK2, PANK2|pantothenate kinase 2	PANK2	3	3	0.07	65.19	130.72	8521.64	70.35	11.84	832.944	99577	392;442;219	9;10;8	8;9;8	12.8;17.1;17.1
GSrhino-KIN10 N-repleted	AP-MS	N-repletion	AT3G01090	SnRK1α1	AT5G11460	Protein of unknown function (DUF581)	FLZ10	3	3	0.076	76.11	325	24735.8	76.11	8.14	619.535	37845	105;110;176	3;3;5	3;3;5	16.6;11.9;27.9
GSrhino-KIN10 N-repleted	AP-MS	N-repletion	AT3G01090	SnRK1α1	AT5G47060	Protein of unknown function (DUF581)	FLZ1	0	3	0.04	39.87	325	12957.8	39.87	12.61	502.761	20370	97;100;106	1;1;1	1;1;1	9.0;9.0;9.0
GSrhino-KIN10 N-repleted	AP-MS	N-repletion	AT3G01090	SnRK1α1	AT5G24890	Oxidative Stress3-like4	AtO3L4/KCP	2	3	0.079	78.9	325	25642.5	78.9	5.86	462.354	26560	195;120;219	3;1;4	3;1;3	19.6;9.6;19.6
GSrhino-KIN10 N-repleted	AP-MS	N-repletion	AT3G01090	SnRK1α1	AT1G60140	trehalose phosphate synthase 10	TPS10	3	3	0.044	43.89	325	14264.2	43.89	10.03	440.217	97262	192;213;193	5;5;6	5;5;6	8.5;8.5;9.6
GSrhino-KIN10 N-repleted	AP-MS	N-repletion	AT3G01090	SnRK1α1	AT2G17980	ATSLY1|Sec1/munc18-like (SM) proteins superfamily	SLY1	3	3	0.034	15.43	12.55	193.647	33.77	12.47	421.112	69108	131;110;122	3;3;3	3;3;3	6.4;6.4;6.4
GSrhino-KIN10 N-repleted	AP-MS	N-repletion	AT3G01090	SnRK1α1	AT2G44640	Lipid A transporter LptD	LPTD1	3	3	0.041	29.08	40.43	1175.7	41.39	9.69	401.069	49800	195;160;151	3;3;2	3;3;2	11.8;10.2;6.9
GSrhino-KIN10 N-repleted	AP-MS	N-repletion	AT3G01090	SnRK1α1	AT2G45980	ATI1|ATG8-interacting protein 1	ATI1	0	3	0.028	23.27	62.36	1451.12	27.57	12.29	338.835	28826	69;36;30	1;1;1	1;1;1	4.3;4.3;4.3
GSrhino-KIN10 N-repleted	AP-MS	N-repletion	AT3G01090	SnRK1α1	AT1G05890	ARI5, ATARI5|RING/U-box superfamily protein	ARI5	3	3	0.034	15.88	15.76	250.269	34.06	8.74	297.684	62419	113;88;134	3;2;3	3;2;3	8.3;6.5;8.5
GSrhino-KIN10 N-repleted	AP-MS	N-repletion	AT3G01090	SnRK1α1	AT1G73250	ATFX, GER1|GDP-4-keto-6-deoxymannose-3,5-epimerase-4-reductase 1	ATFX	2	3	0.043	27.24	39.08	1064.54	42.7	6.7	286.09	35547	120;91;57	3;2;1	3;2;1	12.7;12.4;4.3
GSrhino-KIN10 N-repleted	AP-MS	N-repletion	AT3G01090	SnRK1α1	AT2G39450	ATMTP11, MTP11|Cation efflux family protein	MTP11	0	3	0.018	17.91	325	5820.75	17.91	11.87	212.592	44603	44;47;44	1;1;1	1;1;1	2.3;2.3;2.3
GSrhino-KIN10 N-repleted	AP-MS	N-repletion	AT3G01090	SnRK1α1	AT1G14570	AtPUX7, PUX7|UBX domain-containing protein	PUX7	0	3	0.015	13.39	55.5	743.145	15.08	11.68	176.134	51775	46;50;35	1;1;1	1;1;1	1.9;1.9;1.9
GSrhino-KIN10 N-repleted	AP-MS	N-repletion	AT3G01090	SnRK1α1	AT3G29160	SNF1 kinase homolog 11	SnRK1α2	2	2	0.099	71.95	27.66	1990.14	98.89	1.73	171.08	58652	160;179	9;13	6;7	10.9;12.3
GSrhino-KIN10 N-repleted	AP-MS	N-repletion	AT3G01090	SnRK1α1	AT4G30780	Altered seed germination 1-like	ASG1L	0	3	0.012	11.98	325	3893.5	11.98	11.41	136.692	64533	101;45;79	1;1;1	1;1;1	2.4;2.4;2.4
GSrhino-KIN10 N-repleted	AP-MS	N-repletion	AT3G01090	SnRK1α1	AT3G17970	atToc64-III, TOC64-III|translocon at the outer membrane of chloroplasts 64-III	TOC64-III	0	3	0.012	10.94	56.96	623.142	11.98	11.41	136.692	63985	50;46;36	1;1;1	1;1;1	1.7;1.7;1.7
KINb1-GSrhino N-starved	AP-MS	N-starvation	AT5G21170	SnRK1β1	AT5G21170	5'-AMP-activated protein kinase beta-2 subunit protein	SnRK1β1	3	3	2.765	1994.65	139.52	278294	2764.6	15.2	42021.9	30705	4996;5209;4573	124;136;121	12;12;11	67.1;65.0;65.0
KINb1-GSrhino N-starved	AP-MS	N-starvation	AT5G21170	SnRK1β1	AT3G01090	SNF1 kinase homolog 10	SnRK1α1	3	3	2.185	1517.06	128.75	195321	2184.83	18.08	39501.7	58336	6411;6131;5922	189;182;174	24;23;24	51.0;51.0;50.0
KINb1-GSrhino N-starved	AP-MS	N-starvation	AT5G21170	SnRK1β1	AT1G09020	homolog of yeast sucrose nonfermenting 4	SnRK1βγ	3	3	2.276	588.51	33.62	19785.7	2275.75	16.55	37663.7	53433	6906;6627;6203	187;184;169	27;26;25	73.5;72.9;71.0
KINb1-GSrhino N-starved	AP-MS	N-starvation	AT5G21170	SnRK1β1	AT3G29160	SNF1 kinase homolog 11	SnRK1α2	3	3	1.371	997.77	104.86	104626	1371.22	18.95	25984.6	58652	3870;3937;3834	117;115;110	26;25;25	55.3;55.3;53.7
KINb1-GSrhino N-starved	AP-MS	N-starvation	AT5G21170	SnRK1β1	AT1G06410	trehalose-phosphatase/synthase 7	TPS7	3	3	0.543	93.03	12.98	1207.53	542.59	13.48	7314.11	96626	2826;3139;2519	77;81;67	26;26;24	38.3;39.6;37.5
KINb1-GSrhino N-starved	AP-MS	N-starvation	AT5G21170	SnRK1β1	AT5G47060	Protein of unknown function (DUF581)	FLZ1	0	3	0.104	104.42	325	33936.5	104.42	17.39	1815.86	20370	266;300;310	3;3;3	1;1;1	9.0;9.0;9.0
KINb1-GSrhino N-starved	AP-MS	N-starvation	AT5G21170	SnRK1β1	AT5G24890	Oxidative Stress3-like4	AtO3L4/KCP	3	3	0.146	145.63	325	47329.8	145.63	11.8	1718.43	26560	433;396;449	5;6;6	2;2;3	15.8;15.8;24.2
KINb1-GSrhino N-starved	AP-MS	N-starvation	AT5G21170	SnRK1β1	AT1G22160	Protein of unknown function (DUF581)	FLZ5	3	3	0.196	196.35	325	63813.8	196.35	8.54	1676.83	16954	149;209;198	3;5;6	2;3;3	17.0;34.0;34.0
KINb1-GSrhino N-starved	AP-MS	N-starvation	AT5G21170	SnRK1β1	AT1G27170	disease resistance protein (TIR-NBS-LRR class)	TTNL1	3	3	0.111	111.23	325	36149.8	111.23	11.82	1314.74	156273	794;980;717	25;28;22	19;23;19	18.4;22.8;18.4
KINb1-GSrhino N-starved	AP-MS	N-starvation	AT5G21170	SnRK1β1	AT1G23870	trehalose-phosphatase/synthase 9	TPS9	3	3	0.083	75.51	119.9	9053.65	82.86	14.99	1242.07	98432	398;542;514	12;12;11	10;10;8	16.7;15.7;14.3
KINb1-GSrhino N-starved	AP-MS	N-starvation	AT5G21170	SnRK1β1	AT3G51890	CLC3|Clathrin light chain protein	CLC3	3	3	0.072	22.61	14.95	338.019	71.64	17.13	1227.19	29166	75;85;80	3;3;3	2;2;2	7.4;7.4;7.4
KINb1-GSrhino N-starved	AP-MS	N-starvation	AT5G21170	SnRK1β1	AT1G60140	trehalose phosphate synthase 10	TPS10	3	3	0.081	81.1	325	26357.5	81.1	13.79	1118.37	97262	439;536;464	11;12;11	8;10;9	13.6;17.1;14.8
KINb1-GSrhino N-starved	AP-MS	N-starvation	AT5G21170	SnRK1β1	AT1G69880	ATH8, TH8|thioredoxin H-type 8	ATH8	0	3	0.042	41.63	325	13529.8	41.63	16.72	696.054	17239	48;37;52	1;1;1	1;1;1	6.1;6.1;6.1
KINb1-GSrhino N-starved	AP-MS	N-starvation	AT5G21170	SnRK1β1	AT3G54150	EFD|S-adenosyl-L-methionine-dependent methyltransferases superfamily protein	EFD	3	3	0.076	16.75	11.44	191.62	76.37	9.06	691.912	36622	111;85;137	4;3;5	3;2;4	8.7;5.9;12.4
KINb1-GSrhino N-starved	AP-MS	N-starvation	AT5G21170	SnRK1β1	AT3G27050	plant/protein	AT3G27050	0	3	0.034	22.49	36.88	829.431	33.85	16.54	559.879	20598	34;54;62	1;1;1	1;1;1	6.0;6.0;6.0
KINb1-GSrhino N-starved	AP-MS	N-starvation	AT5G21170	SnRK1β1	AT1G14670	Transmembrane 9 superfamily member 2	TMN2	3	3	0.052	21.57	13.48	290.764	52.11	9.37	488.271	68040	166;238;228	4;6;5	2;3;2	4.9;9.0;4.9
KINb1-GSrhino N-starved	AP-MS	N-starvation	AT5G21170	SnRK1β1	AT1G27180	disease resistance protein (TIR-NBS-LRR class)	TTNL2	3	3	0.036	35.62	325	11576.5	35.62	11.23	400.013	175995	247;347;266	9;10;8	7;8;7	5.2;6.4;5.7
KINb1-GSrhino N-starved	AP-MS	N-starvation	AT5G21170	SnRK1β1	AT3G03170	Oxidative Stress3-like3	AtO3L3	1	3	0.053	52.87	325	17182.8	52.87	7.37	389.652	17256	80;85;134	1;1;2	1;1;2	16.7;16.7;33.3
KINb1-GSrhino N-starved	AP-MS	N-starvation	AT5G21170	SnRK1β1	AT5G11720	AGLU1|Glycosyl hydrolases family 31 protein	AGLU1	3	3	0.048	47.95	325	15583.8	47.95	7.65	366.818	101055	220;241;305	6;5;10	5;4;8	7.4;6.4;11.9
KINb1-GSrhino N-starved	AP-MS	N-starvation	AT5G21170	SnRK1β1	AT5G10050	NAD(P)-binding Rossmann-fold superfamily protein	AT5G10050 NAD(P) Ross-fold	0	3	0.022	22.08	325	7176	22.08	16.15	356.592	30639	32;38;42	1;1;1	1;1;1	3.9;3.9;3.9
KINb1-GSrhino N-starved	AP-MS	N-starvation	AT5G21170	SnRK1β1	AT2G32080	PUR ALPHA-1|purin-rich alpha 1	PUR ALPHA-1	0	3	0.021	18	63.03	1134.54	20.81	16.09	334.833	32181	33;49;70	1;1;1	1;1;1	3.7;6.4;6.4
KINb1-GSrhino N-starved	AP-MS	N-starvation	AT5G21170	SnRK1β1	AT4G32180	ATPANK2, PANK2|pantothenate kinase 2	PANK2	3	3	0.03	27.49	98.09	2696.49	29.67	10.15	301.151	99577	236;192;201	4;4;5	4;4;5	6.0;5.5;6.4
KINb1-GSrhino N-starved	AP-MS	N-starvation	AT5G21170	SnRK1β1	AT3G24090	GFAT|putative glucosamine-fructose-6-phosphate aminotransferase	GFAT	3	3	0.03	20.18	25.37	511.967	30.38	9.47	287.699	74558	179;129;152	3;3;4	3;3;4	5.5;5.5;8.3
KINb1-GSrhino N-starved	AP-MS	N-starvation	AT5G21170	SnRK1β1	AT2G18700	trehalose phosphatase/synthase 11	TPS11	3	3	0.036	29	50.54	1465.66	35.59	7.99	284.364	98213	271;200;168	7;4;4	6;4;4	9.0;6.3;5.9
KINb1-GSrhino N-starved	AP-MS	N-starvation	AT5G21170	SnRK1β1	AT4G30270	MERI-5, MERI5B, SEN4, XTH24|xyloglucan endotransglucosylase/hydrolase 24	MERI-5	2	2	0.038	38.05	325	12366.2	38.05	7.33	278.906	30736	112;123	2;2	2;2	10.0;10.0
KINb1-GSrhino N-starved	AP-MS	N-starvation	AT5G21170	SnRK1β1	AT1G07780	PAI1, TRP6|phosphoribosylanthranilate isomerase 1	PAI1	2	3	0.037	19.12	18.92	361.75	37.48	7.08	265.358	29615	82;107;79	1;2;2	1;2;2	7.3;10.5;10.5
KINb1-GSrhino N-starved	AP-MS	N-starvation	AT5G21170	SnRK1β1	AT4G17770	trehalose phosphatase/synthase 5	TPS5	3	3	0.031	30.89	325	10039.2	30.89	8.13	251.136	97393	168;240;143	5;5;3	5;5;3	7.4;7.4;4.2
KINb1-GSrhino N-starved	AP-MS	N-starvation	AT5G21170	SnRK1β1	AT5G09450	Tetratricopeptide repeat (TPR)-like superfamily protein	AT5G09450 TPR	0	3	0.015	12.58	38.73	487.223	15.06	15.75	237.195	46780	62;51;62	1;1;1	1;1;1	3.4;3.4;3.4
KINb1-GSrhino N-starved	AP-MS	N-starvation	AT5G21170	SnRK1β1	AT1G08050	zinc finger (C3HC4-type RING finger) family protein	AT1G08050 C3HC4-type RING	3	3	0.026	19.04	32.82	624.893	25.62	8.55	219.051	70074	137;90;122	3;2;3	2;2;2	5.5;5.5;5.5
KINb1-GSrhino N-starved	AP-MS	N-starvation	AT5G21170	SnRK1β1	AT1G70290	trehalose-6-phosphatase synthase S8	TPS8	3	3	0.029	27.04	112.5	3042	28.65	7.1	203.415	97499	167;137;140	6;3;3	5;3;3	7.4;4.8;4.8
KINb1-GSrhino N-starved	AP-MS	N-starvation	AT5G21170	SnRK1β1	AT1G01740	BSK4|kinase with tetratricopeptide repeat domain-containing protein	BSK4	0	3	0.013	11.84	73.53	870.595	12.75	15.56	198.39	54004	45;38;39	1;1;1	1;1;1	3.1;2.9;3.1
KINb1-GSrhino N-starved	AP-MS	N-starvation	AT5G21170	SnRK1β1	AT4G11120	translation elongation factor Ts (EF-Ts)	EFTS	2	3	0.031	17.56	21.17	371.745	31.31	5.96	186.608	43164	63;91;111	1;3;2	1;2;2	3.0;6.8;6.3
KINb1-GSrhino N-starved	AP-MS	N-starvation	AT5G21170	SnRK1β1	AT5G54550	hypothetical protein (DUF295)	AT5G54550 DUF295	1	3	0.028	28.38	325	9223.5	28.38	5.6	158.928	39934	110;82;42	3;1;1	2;1;1	8.6;4.2;4.2
KINb1-GSrhino N-starved	AP-MS	N-starvation	AT5G21170	SnRK1β1	AT2G42700	MIP3|vesicle docking protein	MIP3	3	3	0.017	14.54	40.87	594.25	17.19	7.94	136.489	91645	96;63;79	2;2;3	2;2;2	3.7;3.7;3.5
KINb1-GSrhino N-repleted	AP-MS	N-repletion	AT5G21170	SnRK1β1	AT5G21170	5'-AMP-activated protein kinase beta-2 subunit protein	SnRK1β1	3	3	2.567	1852.01	137.99	255559	2566.89	14.29	36680.9	30705	4554;4166;4214	117;107;124	12;11;12	65.0;65.0;67.1
KINb1-GSrhino N-repleted	AP-MS	N-repletion	AT5G21170	SnRK1β1	AT3G01090	SNF1 kinase homolog 10	SnRK1α1	3	3	1.98	1375.14	126.78	174340	1980.44	17.63	34915.2	58336	5437;5247;5469	165;158;163	24;24;24	51.0;51.0;51.0
KINb1-GSrhino N-repleted	AP-MS	N-repletion	AT5G21170	SnRK1β1	AT1G09020	homolog of yeast sucrose nonfermenting 4	SnRK1βγ	3	3	2.1	542.94	33.01	17922.4	2099.52	16.33	34285.2	53433	5916;5724;6080	166;157;167	24;25;23	63.7;71.9;64.3
KINb1-GSrhino N-repleted	AP-MS	N-repletion	AT5G21170	SnRK1β1	AT3G29160	SNF1 kinase homolog 11	SnRK1α2	3	3	1.398	1017.38	105.21	107039	1398.16	15.52	21699.4	58652	3874;3460;3834	114;110;119	25;25;26	55.3;55.3;55.3
KINb1-GSrhino N-repleted	AP-MS	N-repletion	AT5G21170	SnRK1β1	AT1G06410	trehalose-phosphatase/synthase 7	TPS7	3	3	0.471	80.73	12.39	1000.24	470.82	15.11	7114.09	96626	2480;2232;2193	65;61;66	24;25;24	37.5;38.7;37.5
KINb1-GSrhino N-repleted	AP-MS	N-repletion	AT5G21170	SnRK1β1	AT1G22160	Protein of unknown function (DUF581)	FLZ5	3	3	0.212	212.46	325	69049.5	212.46	10.72	2277.57	16954	209;193;164	6;5;4	3;3;3	34.0;34.0;34.0
KINb1-GSrhino N-repleted	AP-MS	N-repletion	AT5G21170	SnRK1β1	AT5G24890	Oxidative Stress3-like4	AtO3L4/KCP	3	3	0.122	121.75	325	39568.8	121.75	11.41	1389.17	26560	315;294;324	5;4;5	2;2;2	15.8;15.8;15.8
KINb1-GSrhino N-repleted	AP-MS	N-repletion	AT5G21170	SnRK1β1	AT1G27170	disease resistance protein (TIR-NBS-LRR class)	TTNL1	3	3	0.09	90.47	325	29402.8	90.47	12.28	1110.97	156273	758;622;780	21;18;21	18;14;18	17.1;14.0;17.6
KINb1-GSrhino N-repleted	AP-MS	N-repletion	AT5G21170	SnRK1β1	AT5G47060	Protein of unknown function (DUF581)	FLZ1	0	3	0.082	82.36	325	26767	82.36	9.6	790.656	20370	260;177;186	3;2;2	1;1;1	9.0;9.0;9.0
KINb1-GSrhino N-repleted	AP-MS	N-repletion	AT5G21170	SnRK1β1	AT1G69880	ATH8, TH8|thioredoxin H-type 8	ATH8	0	3	0.042	42.29	325	13744.2	42.29	17.16	725.696	17239	52;34;34	1;1;1	1;1;1	6.1;6.1;6.1
KINb1-GSrhino N-repleted	AP-MS	N-repletion	AT5G21170	SnRK1β1	AT1G60140	trehalose phosphate synthase 10	TPS10	3	3	0.053	53.35	325	17338.8	53.35	11.97	638.6	97262	300;304;257	7;7;8	6;6;7	10.2;10.2;12.1
KINb1-GSrhino N-repleted	AP-MS	N-repletion	AT5G21170	SnRK1β1	AT1G23870	trehalose-phosphatase/synthase 9	TPS9	3	3	0.058	52.55	107.05	5625.48	57.66	9.75	562.185	98432	422;361;263	10;7;7	9;6;7	15.3;10.1;11.2
KINb1-GSrhino N-repleted	AP-MS	N-repletion	AT5G21170	SnRK1β1	AT3G54150	EFD|S-adenosyl-L-methionine-dependent methyltransferases superfamily protein	EFD	3	3	0.078	17.03	11.2	190.736	77.61	6.88	533.957	36622	135;92;161	5;2;5	4;2;4	12.1;6.5;12.1
KINb1-GSrhino N-repleted	AP-MS	N-repletion	AT5G21170	SnRK1β1	AT3G24090	GFAT|putative glucosamine-fructose-6-phosphate aminotransferase	GFAT	3	3	0.028	18.42	24.32	447.974	27.74	16.79	465.755	74558	138;140;126	3;3;3	3;3;3	5.5;6.8;5.5
KINb1-GSrhino N-repleted	AP-MS	N-repletion	AT5G21170	SnRK1β1	AT4G08950	EXO|Phosphate-responsive 1 family protein	EXO	3	3	0.047	15.04	10.73	161.379	46.63	8.84	412.209	33578	111;81;137	2;2;3	2;2;3	8.9;9.2;12.4
KINb1-GSrhino N-repleted	AP-MS	N-repletion	AT5G21170	SnRK1β1	AT4G17770	trehalose phosphatase/synthase 5	TPS5	3	3	0.034	33.9	325	11017.5	33.9	10.47	354.933	97393	216;188;161	5;4;5	4;4;4	5.8;5.8;5.8
KINb1-GSrhino N-repleted	AP-MS	N-repletion	AT5G21170	SnRK1β1	AT1G08050	zinc finger (C3HC4-type RING finger) family protein	AT1G08050 C3HC4-type RING	3	3	0.036	26.62	39.02	1038.71	35.82	9.77	349.961	70074	129;94;125	4;3;4	3;2;4	8.4;5.5;10.9
KINb1-GSrhino N-repleted	AP-MS	N-repletion	AT5G21170	SnRK1β1	AT5G64260	EXL2|EXORDIUM like 2	EXL2	0	3	0.021	20.52	325	6669	20.52	16.51	338.785	32654	41;38;41	1;1;1	1;1;1	4.3;4.3;4.3
KINb1-GSrhino N-repleted	AP-MS	N-repletion	AT5G21170	SnRK1β1	AT5G11720	AGLU1|Glycosyl hydrolases family 31 protein	AGLU1	3	3	0.037	36.93	325	12002.2	36.93	9.05	334.216	101055	198;198;138	6;6;4	6;5;3	9.3;7.2;4.3
KINb1-GSrhino N-repleted	AP-MS	N-repletion	AT5G21170	SnRK1β1	AT5G61450	P-loop containing nucleoside triphosphate hydrolases superfamily protein	AT5G61450 P-loop	3	3	0.033	21.46	27.62	592.725	32.61	8.88	289.577	50041	106;83;70	3;2;2	3;2;2	7.8;5.6;5.6
KINb1-GSrhino N-repleted	AP-MS	N-repletion	AT5G21170	SnRK1β1	AT1G27180	disease resistance protein (TIR-NBS-LRR class)	TTNL2	3	3	0.032	32.23	325	10474.7	32.23	8.58	276.533	175995	216;309;241	6;9;9	6;6;6	4.6;4.6;4.6
KINb1-GSrhino N-repleted	AP-MS	N-repletion	AT5G21170	SnRK1β1	AT1G71220	EBS1, PSL2, UGGT|EMS-MUTAGENIZED BRI1 SUPPRESSOR 1	EBS1	3	3	0.016	13.28	39.28	521.638	15.52	16.21	251.579	181690	136;141;152	4;4;4	3;3;3	2.7;3.4;2.5
KINb1-GSrhino N-repleted	AP-MS	N-repletion	AT5G21170	SnRK1β1	AT5G54550	hypothetical protein (DUF295)	AT5G54550 DUF295	0	3	0.029	29.13	325	9467.25	29.13	6.91	201.288	39934	51;74;95	1;2;2	1;1;1	4.2;4.2;4.2
KINb1-GSrhino N-repleted	AP-MS	N-repletion	AT5G21170	SnRK1β1	AT4G32180	ATPANK2, PANK2|pantothenate kinase 2	PANK2	3	3	0.025	23.58	90.94	2144.37	25.45	7.84	199.528	99577	173;170;136	3;5;3	3;5;3	4.9;7.1;4.4
KINb1-GSrhino N-repleted	AP-MS	N-repletion	AT5G21170	SnRK1β1	AT1G70290	trehalose-6-phosphatase synthase S8	TPS8	3	3	0.022	20.69	101.65	2103.14	21.92	7.17	157.166	97499	173;115;87	4;2;3	4;2;3	5.8;3.2;4.8
KINb1-GSrhino N-repleted	AP-MS	N-repletion	AT5G21170	SnRK1β1	AT2G18700	trehalose phosphatase/synthase 11	TPS11	3	3	0.022	17.74	39.35	698.069	21.77	7.16	155.873	98213	138;84;122	4;2;3	4;2;3	5.6;2.7;4.5
KINb1-GSrhino N-repleted	AP-MS	N-repletion	AT5G21170	SnRK1β1	AT5G22480	ZPR1 zinc-finger domain protein	AT5G22480 ZPR1	2	3	0.021	12.08	15.61	188.569	21.08	6.8	143.344	54043	135;104;71	2;2;1	2;2;1	5.9;5.9;2.6
GSrhino-KINb1 N-starved	AP-MS	N-starvation	AT5G21170	SnRK1β1	AT5G21170	5'-AMP-activated protein kinase beta-2 subunit protein	SnRK1β1	3	3	5.053	3645.78	151.52	552409	5053.07	20.71	104649	30705	11669;12156;11554	212;216;213	13;12;13	58.7;56.9;70.3
GSrhino-KINb1 N-starved	AP-MS	N-starvation	AT5G21170	SnRK1β1	AT3G01090	SNF1 kinase homolog 10	SnRK1α1	3	3	3.382	2348.09	137.37	322557	3381.65	18.44	62357.6	61142	9905;9178;9618	278;265;268	27;28;27	56.1;56.1;56.1
GSrhino-KINb1 N-starved	AP-MS	N-starvation	AT5G21170	SnRK1β1	AT3G29160	SNF1 kinase homolog 11	SnRK1α2	3	3	3.268	2378.1	121.06	287893	3268.18	16.2	52944.5	58652	8915;8729;9066	248;240;262	27;27;27	56.6;56.6;56.6
GSrhino-KINb1 N-starved	AP-MS	N-starvation	AT5G21170	SnRK1β1	AT1G60140	trehalose phosphate synthase 10	TPS10	3	3	0.365	365.35	325	118739	365.35	13.21	4826.27	97262	1552;1722;1780	44;52;45	22;25;24	32.4;34.6;34.7
GSrhino-KINb1 N-starved	AP-MS	N-starvation	AT5G21170	SnRK1β1	AT4G17770	trehalose phosphatase/synthase 5	TPS5	3	3	0.207	207.05	325	67291.2	207.05	17.2	3561.26	97393	1041;1052;1138	27;26;27	17;16;15	24.5;24.1;23.8
GSrhino-KINb1 N-starved	AP-MS	N-starvation	AT5G21170	SnRK1β1	AT1G23870	trehalose-phosphatase/synthase 9	TPS9	3	3	0.363	330.67	166.37	55013.6	362.84	15.72	5703.84	98432	1604;1494;1676	46;46;49	22;19;23	31.8;27.3;31.7
GSrhino-KINb1 N-starved	AP-MS	N-starvation	AT5G21170	SnRK1β1	AT5G11460	Protein of unknown function (DUF581)	FLZ10	3	3	0.169	168.57	325	54785.2	168.57	11.81	1990.81	37845	676;517;537	10;8;8	7;6;6	27.6;26.5;26.5
GSrhino-KINb1 N-starved	AP-MS	N-starvation	AT5G21170	SnRK1β1	AT5G24890	Oxidative Stress3-like4	AtO3L4/KCP	3	3	0.158	158.06	325	51369.5	158.06	12.22	1931.49	26560	456;450;444	5;6;6	3;3;3	19.6;19.6;19.6
GSrhino-KINb1 N-starved	AP-MS	N-starvation	AT5G21170	SnRK1β1	AT1G70290	trehalose-6-phosphatase synthase S8	TPS8	3	3	0.248	233.64	198.7	46424.3	247.56	15.16	3753.01	97499	917;856;758	33;32;30	17;16;15	22.3;21.3;17.5
GSrhino-KINb1 N-starved	AP-MS	N-starvation	AT5G21170	SnRK1β1	AT1G09020	homolog of yeast sucrose nonfermenting 4	SnRK1βγ	3	3	3.903	1009.33	37.83	38183	3903.02	17.36	67756.4	53433	10464;9720;10256	287;274;291	22;25;23	62.2;69.2;68.4
GSrhino-KINb1 N-starved	AP-MS	N-starvation	AT5G21170	SnRK1β1	AT1G22160	Protein of unknown function (DUF581)	FLZ5	2	3	0.091	91.11	325	29610.8	91.11	6.85	624.103	16954	47;85;58	1;3;2	1;3;2	9.5;32.7;26.5
GSrhino-KINb1 N-starved	AP-MS	N-starvation	AT5G21170	SnRK1β1	AT4G16360	5'-AMP-activated protein kinase beta-2 subunit protein	SnRK1β2	2	3	0.077	77.14	325	25070.5	77.14	7.35	566.979	31973	159;81;91	5;2;3	4;1;3	14.5;4.5;11.4
GSrhino-KINb1 N-starved	AP-MS	N-starvation	AT5G21170	SnRK1β1	AT4G17670	Protein of unknown function (DUF581)	FLZ2	0	3	0.07	70.16	325	22802	70.16	7.7	540.232	18582	68;57;84	2;1;2	1;1;1	5.0;5.0;5.0
GSrhino-KINb1 N-starved	AP-MS	N-starvation	AT5G21170	SnRK1β1	AT2G18700	trehalose phosphatase/synthase 11	TPS11	3	3	0.277	225.64	100.2	22609.1	276.91	14.51	4017.96	98213	1013;1002;981	35;38;34	21;21;20	27.6;27.7;26.7
GSrhino-KINb1 N-starved	AP-MS	N-starvation	AT5G21170	SnRK1β1	AT1G74940	Protein of unknown function (DUF581)	FLZ13	2	3	0.05	50.25	325	16331.2	50.25	7.45	374.363	24953	145;120;133	2;1;2	2;1;2	13.5;7.2;11.3
GSrhino-KINb1 N-starved	AP-MS	N-starvation	AT5G21170	SnRK1β1	AT5G47060	Protein of unknown function (DUF581)	FLZ1	0	3	0.038	37.81	325	12288.2	37.81	21.37	808	20370	117;106;75	1;1;1	1;1;1	9.0;9.0;9.0
GSrhino-KINb1 N-starved	AP-MS	N-starvation	AT5G21170	SnRK1β1	AT1G08050	zinc finger (C3HC4-type RING finger) family protein	AT1G08050 C3HC4-type RING	3	3	0.15	111.24	67.01	7454.19	149.67	11.16	1670.32	70074	497;492;558	15;12;16	11;10;12	22.8;23.7;24.8
GSrhino-KINb1 N-starved	AP-MS	N-starvation	AT5G21170	SnRK1β1	AT1G06410	trehalose-phosphatase/synthase 7	TPS7	3	3	0.954	163.63	15.49	2534.63	954.34	14.53	13866.6	96626	4210;4274;4568	120;114;130	28;27;29	41.5;40.7;43.2
GSrhino-KINb1 N-starved	AP-MS	N-starvation	AT5G21170	SnRK1β1	AT1G43910	AAA ATPase	AATP1	1	3	0.019	17.87	132.1	2360.63	18.77	6.58	123.507	54204	83;73;60	2;1;1	2;1;1	5.9;4.0;4.0
GSrhino-KINb1 N-starved	AP-MS	N-starvation	AT5G21170	SnRK1β1	AT4G38580	ATFP6, FP6, HIPP26|farnesylated protein 6	ATFP6	0	3	0.044	29.65	47.06	1395.33	43.74	21.49	939.973	17013	40;44;48	1;1;1	1;1;1	6.5;6.5;6.5
GSrhino-KINb1 N-starved	AP-MS	N-starvation	AT5G21170	SnRK1β1	AT5G18250	transmembrane protein, homolog of Retarded Embryo Development 1	RED1-like	0	3	0.05	28.21	36.14	1019.51	50.32	21.6	1086.91	14118	65;54;68	1;1;1	1;1;1	7.5;7.5;7.5
GSrhino-KINb1 N-starved	AP-MS	N-starvation	AT5G21170	SnRK1β1	AT1G45145	ATH5, ATTRX5, LIV1, TRX5, TRX-h5|thioredoxin H-type 5	TRX5	3	3	0.113	23.51	19.45	457.269	113.44	22.17	2514.96	13114	78;83;127	2;2;2	2;2;2	18.6;18.6;18.6
GSrhino-KINb1 N-starved	AP-MS	N-starvation	AT5G21170	SnRK1β1	AT3G27430	PBB1|N-terminal nucleophile aminohydrolases (Ntn hydrolases) superfamily protein	PBB1	0	3	0.025	13.42	20.99	281.686	25.07	21	526.47	28793	55;51;47	1;1;1	1;1;1	3.7;3.7;3.7
GSrhino-KINb1 N-repleted	AP-MS	N-repletion	AT5G21170	SnRK1β1	AT5G21170	5'-AMP-activated protein kinase beta-2 subunit protein	SnRK1β1	3	3	4.133	2981.89	147.24	439053	4132.92	11.9	49181.7	30705	10528;5075;10098	203;135;188	13;13;12	70.3;59.4;58.7
GSrhino-KINb1 N-repleted	AP-MS	N-repletion	AT5G21170	SnRK1β1	AT3G01090	SNF1 kinase homolog 10	SnRK1α1	3	3	3.412	2369.32	137.54	325876	3412.23	18.03	61522.5	61142	9930;9488;9115	279;276;264	26;28;27	47.7;56.4;54.2
GSrhino-KINb1 N-repleted	AP-MS	N-repletion	AT5G21170	SnRK1β1	AT3G29160	SNF1 kinase homolog 11	SnRK1α2	3	3	3.228	2348.51	120.8	283700	3227.5	14.61	47153.8	58652	8848;8996;8266	246;265;230	27;28;27	56.6;58.4;56.6
GSrhino-KINb1 N-repleted	AP-MS	N-repletion	AT5G21170	SnRK1β1	AT1G60140	trehalose phosphate synthase 10	TPS10	3	3	0.368	368.03	325	119610	368.03	13.93	5126.66	97262	1587;1527;1698	45;48;49	24;24;24	33.8;32.2;34.1
GSrhino-KINb1 N-repleted	AP-MS	N-repletion	AT5G21170	SnRK1β1	AT4G17770	trehalose phosphatase/synthase 5	TPS5	3	3	0.251	251.09	325	81604.2	251.09	13.74	3449.98	97393	1197;1339;1288	31;34;32	19;20;19	27.8;30.7;29.6
GSrhino-KINb1 N-repleted	AP-MS	N-repletion	AT5G21170	SnRK1β1	AT5G11460	Protein of unknown function (DUF581)	FLZ10	3	3	0.182	181.61	325	59023.3	181.61	13.22	2400.88	37845	506;535;556	9;10;9	7;9;7	27.6;33.1;27.6
GSrhino-KINb1 N-repleted	AP-MS	N-repletion	AT5G21170	SnRK1β1	AT1G23870	trehalose-phosphatase/synthase 9	TPS9	3	3	0.314	286.35	161.95	46374.4	314.21	12.6	3959.05	98432	1203;1336;1296	37;42;43	20;20;21	26.8;29.8;29.5
GSrhino-KINb1 N-repleted	AP-MS	N-repletion	AT5G21170	SnRK1β1	AT1G09020	homolog of yeast sucrose nonfermenting 4	SnRK1βγ	3	3	4.061	1050.25	38.14	40056.5	4061.28	17.59	71437.9	53433	10460;10688;10602	295;296;296	23;27;25	68.4;73.7;71.9
GSrhino-KINb1 N-repleted	AP-MS	N-repletion	AT5G21170	SnRK1β1	AT1G70290	trehalose-6-phosphatase synthase S8	TPS8	3	3	0.216	204.27	193.86	39599.8	216.44	12.1	2618.92	97499	748;860;681	26;31;26	16;17;14	20.9;22.3;18.3
GSrhino-KINb1 N-repleted	AP-MS	N-repletion	AT5G21170	SnRK1β1	AT5G24890	Oxidative Stress3-like4	AtO3L4/KCP	3	3	0.121	120.94	325	39305.5	120.94	11.14	1347.27	26560	367;383;261	4;5;4	2;3;3	15.8;19.6;19.6
GSrhino-KINb1 N-repleted	AP-MS	N-repletion	AT5G21170	SnRK1β1	AT1G74940	Protein of unknown function (DUF581)	FLZ13	3	3	0.1	100.08	325	32526	100.08	8.06	806.645	24953	185;139;190	4;2;4	4;2;3	23.9;13.5;19.8
GSrhino-KINb1 N-repleted	AP-MS	N-repletion	AT5G21170	SnRK1β1	AT1G22160	Protein of unknown function (DUF581)	FLZ5	1	3	0.076	75.62	325	24576.5	75.62	7.84	592.861	16954	80;76;56	2;2;1	1;2;1	9.5;26.5;9.5
GSrhino-KINb1 N-repleted	AP-MS	N-repletion	AT5G21170	SnRK1β1	AT4G16360	5'-AMP-activated protein kinase beta-2 subunit protein	SnRK1β2	1	3	0.054	54.12	325	17589	54.12	8.97	485.456	31973	90;110;102	2;2;3	1;1;3	4.5;4.5;11.4
GSrhino-KINb1 N-repleted	AP-MS	N-repletion	AT5G21170	SnRK1β1	AT5G47060	Protein of unknown function (DUF581)	FLZ1	1	3	0.051	50.62	325	16451.5	50.62	7.32	370.538	20370	106;94;90	1;2;1	1;2;1	9.0;35.0;9.0
GSrhino-KINb1 N-repleted	AP-MS	N-repletion	AT5G21170	SnRK1β1	AT2G18700	trehalose phosphatase/synthase 11	TPS11	3	3	0.207	168.88	93.18	15736.2	207.25	11.7	2424.82	98213	561;660;776	24;26;30	17;15;17	20.3;18.9;23.2
GSrhino-KINb1 N-repleted	AP-MS	N-repletion	AT5G21170	SnRK1β1	AT3G18960	AP2/B3-like transcriptional factor family protein	REM7	0	3	0.032	32.01	325	10403.2	32.01	15.14	484.631	24076	46;49;56	1;1;1	1;1;1	3.8;3.8;3.8
GSrhino-KINb1 N-repleted	AP-MS	N-repletion	AT5G21170	SnRK1β1	AT1G08050	zinc finger (C3HC4-type RING finger) family protein	AT1G08050 C3HC4-type RING	3	3	0.15	111.35	67.08	7469.36	149.82	11.65	1745.4	70074	511;601;576	13;16;14	10;10;11	20.1;21.1;21.8
GSrhino-KINb1 N-repleted	AP-MS	N-repletion	AT5G21170	SnRK1β1	AT1G06410	trehalose-phosphatase/synthase 7	TPS7	3	3	0.904	154.94	15.24	2361.29	903.62	14.95	13509.1	96626	4261;4230;3917	118;120;107	28;29;28	41.5;41.6;41.5
GSrhino-KINb1 N-repleted	AP-MS	N-repletion	AT5G21170	SnRK1β1	AT3G22630	PBD1, PRCGB|20S proteasome beta subunit D1	PBD1	3	3	0.12	20.53	9.87	202.631	120.03	11.02	1322.73	22526	125;153;118	4;3;4	4;3;3	20.6;16.7;13.7
GSrhino-KINb2 N-starved	AP-MS	N-starvation	AT4G16360	SnRK1β2	AT4G16360	5'-AMP-activated protein kinase beta-2 subunit protein	SnRK1β2	3	3	2.672	2671.53	325	868247	2671.53	15.4	41141.6	31973	3785;3613;3453	124;123;113	12;11;11	67.8;51.2;51.2
GSrhino-KINb2 N-starved	AP-MS	N-starvation	AT4G16360	SnRK1β2	AT3G01090	SNF1 kinase homolog 10	SnRK1α1	3	3	2.023	1404.46	127.21	178661	2022.67	17.94	36286.7	58336	5848;5611;5590	165;160;158	28;28;27	62.5;62.5;66.6
GSrhino-KINb2 N-starved	AP-MS	N-starvation	AT4G16360	SnRK1β2	AT3G29160	SNF1 kinase homolog 11	SnRK1α2	3	3	1.763	1282.9	109.6	140606	1763.07	18.56	32722.6	58652	5281;5226;5346	138;141;142	28;28;27	59.6;59.6;63.9
GSrhino-KINb2 N-starved	AP-MS	N-starvation	AT4G16360	SnRK1β2	AT1G60140	trehalose phosphate synthase 10	TPS10	3	3	0.299	298.8	325	97110	298.8	15.57	4652.32	97262	1512;1319;1372	42;39;39	19;18;18	30.2;28.9;28.6
GSrhino-KINb2 N-starved	AP-MS	N-starvation	AT4G16360	SnRK1β2	AT1G23870	trehalose-phosphatase/synthase 9	TPS9	3	3	0.487	444.03	174.94	77678.6	487.24	15.59	7596.07	98432	2404;2276;2299	68;66;63	26;24;26	37.0;35.9;37.8
GSrhino-KINb2 N-starved	AP-MS	N-starvation	AT4G16360	SnRK1β2	AT1G70290	trehalose-6-phosphatase synthase S8	TPS8	3	3	0.301	283.7	205.17	58206.7	300.6	14.71	4421.83	97499	1280;1261;1146	42;40;38	23;19;20	35.2;28.6;30.1
GSrhino-KINb2 N-starved	AP-MS	N-starvation	AT4G16360	SnRK1β2	AT1G22160	Protein of unknown function (DUF581)	FLZ5	3	3	0.16	160.25	325	52081.2	160.25	11.15	1786.79	16954	175;115;113	4;3;4	4;3;4	40.1;34.0;40.1
GSrhino-KINb2 N-starved	AP-MS	N-starvation	AT4G16360	SnRK1β2	AT2G18700	trehalose phosphatase/synthase 11	TPS11	3	3	0.54	439.9	115.82	50949.2	539.85	16.5	8907.52	98213	2579;2898;2564	72;74;71	34;33;33	45.5;44.9;45.5
GSrhino-KINb2 N-starved	AP-MS	N-starvation	AT4G16360	SnRK1β2	AT2G44670	Protein of unknown function (DUF581)	FLZ3	1	3	0.115	115.49	325	37534.2	115.49	7.97	920.455	10515	82;63;65	2;2;1	1;2;1	12.9;25.8;12.9
GSrhino-KINb2 N-starved	AP-MS	N-starvation	AT4G16360	SnRK1β2	AT5G24890	Oxidative Stress3-like4	AtO3L4/KCP	3	3	0.107	107.41	325	34908.2	107.41	9.23	991.394	26560	336;303;239	4;5;3	3;3;2	24.2;19.6;15.8
GSrhino-KINb2 N-starved	AP-MS	N-starvation	AT4G16360	SnRK1β2	AT5G11460	Protein of unknown function (DUF581)	FLZ10	3	3	0.087	87.2	325	28340	87.2	9.54	831.888	37845	400;321;283	6;4;4	4;4;4	19.8;19.8;19.8
GSrhino-KINb2 N-starved	AP-MS	N-starvation	AT4G16360	SnRK1β2	AT1G09020	homolog of yeast sucrose nonfermenting 4	SnRK1βγ	3	3	2.184	564.8	33.31	18813.5	2184.06	17.11	37369.3	53433	6427;6547;6228	167;168;161	27;28;27	72.1;75.8;78.9
GSrhino-KINb2 N-starved	AP-MS	N-starvation	AT4G16360	SnRK1β2	AT1G74940	Protein of unknown function (DUF581)	FLZ13	1	3	0.039	38.55	325	12528.7	38.55	7.29	281.029	24953	47;118;134	1;1;2	1;1;2	4.1;7.2;10.8
GSrhino-KINb2 N-starved	AP-MS	N-starvation	AT4G16360	SnRK1β2	AT3G18960	AP2/B3-like transcriptional factor family protein	REM7	0	3	0.031	30.78	325	10003.5	30.78	17.73	545.729	24076	38;38;38	1;1;1	1;1;1	3.8;3.8;3.8
GSrhino-KINb2 N-starved	AP-MS	N-starvation	AT4G16360	SnRK1β2	AT5G49520	ATWRKY48, WRKY48|WRKY DNA-binding protein 48	WRKY48	0	3	0.016	16.12	325	5239	16.12	17.1	275.652	44698	82;64;64	1;1;1	1;1;1	2.8;2.8;2.8
GSrhino-KINb2 N-starved	AP-MS	N-starvation	AT4G16360	SnRK1β2	AT4G17770	trehalose phosphatase/synthase 5	TPS5	3	3	0.015	14.92	325	4849	14.92	17.01	253.789	97393	83;108;97	2;2;2	2;2;2	2.3;2.3;2.3
GSrhino-KINb2 N-starved	AP-MS	N-starvation	AT4G16360	SnRK1β2	AT1G59580	ATMPK2, MPK2|mitogen-activated protein kinase homolog 2	MPK2	3	3	0.068	53.7	88.51	4752.99	68.4	9.06	619.704	43097	112;129;115	3;4;5	3;3;4	11.7;10.4;13.3
GSrhino-KINb2 N-starved	AP-MS	N-starvation	AT4G16360	SnRK1β2	AT5G18410	ATSRA1, KLK, LPL2, PIR, PIR121, PIRP, SRA1|transcription activator	SRA1	3	3	0.015	14.74	146.76	2163.24	15.08	6.66	100.433	145394	114;170;103	3;4;2	3;4;2	3.7;4.9;1.7
GSrhino-KINb2 N-starved	AP-MS	N-starvation	AT4G16360	SnRK1β2	AT1G06410	trehalose-phosphatase/synthase 7	TPS7	3	3	0.834	143.03	14.88	2128.29	834.14	15.97	13321.2	96626	4265;4417;4220	107;114;110	31;34;31	51.5;54.6;48.5
GSrhino-KINb2 N-starved	AP-MS	N-starvation	AT4G16360	SnRK1β2	AT2G29420	ATGSTU7, GST25, GSTU7|glutathione S-transferase tau 7	ATGSTU7	1	3	0.038	23.4	36.64	857.376	37.7	7.27	274.079	26096	43;43;65	1;1;2	1;1;2	11.9;6.2;18.1
GSrhino-KINb2 N-starved	AP-MS	N-starvation	AT4G16360	SnRK1β2	AT1G08050	zinc finger (C3HC4-type RING finger) family protein	AT1G08050 C3HC4-type RING	2	3	0.02	14.93	27.16	405.499	20.09	5.59	112.303	70074	149;135;52	3;2;1	3;2;1	7.6;4.7;2.2
GSrhino-KINb2 N-repleted	AP-MS	N-repletion	AT4G16360	SnRK1β2	AT4G16360	5'-AMP-activated protein kinase beta-2 subunit protein	SnRK1β2	3	3	2.859	2859.27	325	929263	2859.27	12.91	36913.2	31973	4247;3332;4407	140;119;150	12;12;12	60.6;60.6;60.6
GSrhino-KINb2 N-repleted	AP-MS	N-repletion	AT4G16360	SnRK1β2	AT3G01090	SNF1 kinase homolog 10	SnRK1α1	3	3	2.02	1402.73	127.06	178231	2020.17	13.12	26504.6	58336	6428;6073;6596	174;152;186	27;27;27	59.6;59.6;59.6
GSrhino-KINb2 N-repleted	AP-MS	N-repletion	AT4G16360	SnRK1β2	AT3G29160	SNF1 kinase homolog 11	SnRK1α2	3	3	1.785	1298.87	109.7	142486	1785.01	12.83	22901.7	58652	5499;5706;6443	142;141;169	27;27;27	56.6;56.6;56.6
GSrhino-KINb2 N-repleted	AP-MS	N-repletion	AT4G16360	SnRK1β2	AT1G60140	trehalose phosphate synthase 10	TPS10	3	3	0.283	283.43	325	92114.8	283.43	20.13	5705.45	97262	1256;1580;1454	41;41;39	17;20;19	27.3;31.5;28.7
GSrhino-KINb2 N-repleted	AP-MS	N-repletion	AT4G16360	SnRK1β2	AT1G23870	trehalose-phosphatase/synthase 9	TPS9	3	3	0.509	464.03	176.22	81771.4	509.18	17.15	8732.44	98432	2673;2709;2395	77;73;69	25;26;25	41.1;37.3;33.1
GSrhino-KINb2 N-repleted	AP-MS	N-repletion	AT4G16360	SnRK1β2	AT5G24890	Oxidative Stress3-like4	AtO3L4/KCP	3	3	0.185	185.06	325	60144.5	185.06	10.27	1900.57	26560	387;549;426	6;9;7	3;4;4	19.6;27.9;27.9
GSrhino-KINb2 N-repleted	AP-MS	N-repletion	AT4G16360	SnRK1β2	AT1G22160	Protein of unknown function (DUF581)	FLZ5	3	3	0.178	178.35	325	57963.8	178.35	11.84	2111.66	16954	146;158;165	4;5;4	4;4;4	40.1;40.1;40.1
GSrhino-KINb2 N-repleted	AP-MS	N-repletion	AT4G16360	SnRK1β2	AT1G70290	trehalose-6-phosphatase synthase S8	TPS8	3	3	0.276	260.18	202.36	52650	275.68	20.82	5739.66	97499	1192;1188;1317	40;39;38	20;22;21	30.8;32.8;31.9
GSrhino-KINb2 N-repleted	AP-MS	N-repletion	AT4G16360	SnRK1β2	AT2G18700	trehalose phosphatase/synthase 11	TPS11	3	3	0.515	419.43	114.73	48121.2	514.73	24.53	12626.3	98213	2576;2625;2793	75;74;71	34;35;35	47.1;47.1;49.3
GSrhino-KINb2 N-repleted	AP-MS	N-repletion	AT4G16360	SnRK1β2	AT1G09020	homolog of yeast sucrose nonfermenting 4	SnRK1βγ	3	3	2.27	586.92	33.57	19702.9	2269.61	13.52	30685.1	53433	7132;6543;7501	179;169;199	26;27;29	76.6;76.2;78.9
GSrhino-KINb2 N-repleted	AP-MS	N-repletion	AT4G16360	SnRK1β2	AT5G11460	Protein of unknown function (DUF581)	FLZ10	3	3	0.059	58.62	325	19051.5	58.62	10.33	605.545	37845	181;286;153	3;4;3	3;3;2	14.5;15.4;10.5
GSrhino-KINb2 N-repleted	AP-MS	N-repletion	AT4G16360	SnRK1β2	AT2G44670	Protein of unknown function (DUF581)	FLZ3	2	2	0.107	107.23	123.64	13257.9	107.23	1.73	185.508	10515	86;102	2;3	2;2	25.8;25.8
GSrhino-KINb2 N-repleted	AP-MS	N-repletion	AT4G16360	SnRK1β2	AT4G17770	trehalose phosphatase/synthase 5	TPS5	3	3	0.033	32.97	325	10715.2	32.97	7.21	237.714	97393	88;184;190	3;5;6	2;3;3	2.3;4.2;4.2
GSrhino-KINb2 N-repleted	AP-MS	N-repletion	AT4G16360	SnRK1β2	AT2G24550	Oxidative Stress3-like6/KCP-like2	AtO3L6/KCL2	0	3	0.025	24.71	325	8030.75	24.71	14.76	364.72	27230	91;88;73	1;1;1	1;1;1	5.7;5.7;5.7
GSrhino-KINb2 N-repleted	AP-MS	N-repletion	AT4G16360	SnRK1β2	AT5G49520	ATWRKY48, WRKY48|WRKY DNA-binding protein 48	WRKY48	0	3	0.02	20.19	325	6561.75	20.19	6.67	134.667	44698	36;83;69	1;2;1	1;1;1	2.8;2.8;2.8
GSrhino-KINb2 N-repleted	AP-MS	N-repletion	AT4G16360	SnRK1β2	AT5G18410	ATSRA1, KLK, LPL2, PIR, PIR121, PIRP, SRA1|transcription activator	SRA1	3	3	0.028	27.73	187.15	5189.67	28.37	9.27	262.99	145394	289;205;287	6;5;7	6;5;6	6.9;6.5;7.2
GSrhino-KINb2 N-repleted	AP-MS	N-repletion	AT4G16360	SnRK1β2	AT1G59580	ATMPK2, MPK2|mitogen-activated protein kinase homolog 2	MPK2	3	3	0.064	50.56	87.54	4426.02	64.4	15.56	1002.06	43097	133;147;146	4;4;4	3;3;3	11.4;11.4;11.4
GSrhino-KINb2 N-repleted	AP-MS	N-repletion	AT4G16360	SnRK1β2	AT1G06410	trehalose-phosphatase/synthase 7	TPS7	3	3	0.737	126.44	14.33	1811.89	737.41	15.7	11577.3	96626	3959;4382;4180	101;108;102	28;29;29	44.7;51.7;47.2
GSrhino-KINb2 N-repleted	AP-MS	N-repletion	AT4G16360	SnRK1β2	AT4G17510	UCH3|ubiquitin C-terminal hydrolase 3	UCH3	2	3	0.043	20.93	21.86	457.53	42.83	7.55	323.366	25696	98;103;38	2;2;1	2;2;1	9.8;9.8;3.8
GSrhino-KINb2 N-repleted	AP-MS	N-repletion	AT4G16360	SnRK1β2	AT5G50380	ATEXO70F1, EXO70F1|exocyst subunit exo70 family protein F1	EXO70F1	3	3	0.029	17.89	19.56	349.928	29.35	7.22	211.907	76569	218;156;143	4;4;2	4;4;2	8.5;7.5;5.0
GSrhino-KINb2 N-repleted	AP-MS	N-repletion	AT4G16360	SnRK1β2	AT5G49930	emb1441|zinc knuckle (CCHC-type) family protein	emb1441	3	3	0.041	20.65	15.91	328.541	41.42	6.58	272.544	121355	161;325;416	4;8;10	4;6;9	4.6;8.7;12.4
GSrhino-KINb2 N-repleted	AP-MS	N-repletion	AT4G16360	SnRK1β2	AT1G66680	AR401|S-adenosyl-L-methionine-dependent methyltransferases superfamily protein	AR401	1	3	0.022	10.82	14.21	153.752	22.4	6.91	154.784	39205	123;75;53	2;1;1	2;1;1	10.3;3.4;3.4
GSrhino-KINb3 N-starved	AP-MS	N-starvation	AT2G28060	SnRK1β3	AT2G28060	5'-AMP-activated protein kinase beta-2 subunit protein	SnRK1β3	3	3	1.781	1780.76	325	578747	1780.76	14.21	25304.6	12697	864;1006;1044	30;36;37	3;3;3	53.5;53.5;53.5
GSrhino-KINb3 N-starved	AP-MS	N-starvation	AT2G28060	SnRK1β3	AT3G01090	SNF1 kinase homolog 10	SnRK1α1	3	3	1.961	1361.82	126.56	172352	1961.26	15.14	29693.5	58336	5643;5734;6781	157;167;185	26;25;24	53.9;56.8;52.0
GSrhino-KINb3 N-starved	AP-MS	N-starvation	AT2G28060	SnRK1β3	AT3G29160	SNF1 kinase homolog 11	SnRK1α2	3	3	1.819	1323.71	110.19	145860	1819.15	18.31	33308.6	58652	5431;6276;6071	148;163;161	27;26;27	58.2;55.3;58.2
GSrhino-KINb3 N-starved	AP-MS	N-starvation	AT2G28060	SnRK1β3	AT5G11460	Protein of unknown function (DUF581)	FLZ10	3	3	0.223	223.33	325	72582.2	223.33	12.43	2775.99	37845	674;877;968	11;14;14	6;6;6	24.4;26.5;26.5
GSrhino-KINb3 N-starved	AP-MS	N-starvation	AT2G28060	SnRK1β3	AT1G22160	Protein of unknown function (DUF581)	FLZ5	3	3	0.147	147.33	325	47882.3	147.33	11.51	1695.77	16954	108;114;164	3;4;4	2;3;3	17.0;34.0;34.0
GSrhino-KINb3 N-starved	AP-MS	N-starvation	AT2G28060	SnRK1β3	AT2G18700	trehalose phosphatase/synthase 11	TPS11	3	3	0.463	376.87	112.25	42303.7	462.5	18.2	8417.5	98213	2458;2733;2784	64;70;68	30;31;29	41.5;41.5;40.5
GSrhino-KINb3 N-starved	AP-MS	N-starvation	AT2G28060	SnRK1β3	AT1G60140	trehalose phosphate synthase 10	TPS10	3	3	0.094	93.86	325	30504.5	93.86	12.64	1186.39	97262	401;441;425	12;15;14	9;9;10	14.5;14.9;14.9
GSrhino-KINb3 N-starved	AP-MS	N-starvation	AT2G28060	SnRK1β3	AT5G24890	Oxidative Stress3-like4	AtO3L4/KCP	3	3	0.082	82.17	325	26705.2	82.17	10.74	882.506	26560	275;243;333	3;3;4	3;3;3	24.2;24.2;24.2
GSrhino-KINb3 N-starved	AP-MS	N-starvation	AT2G28060	SnRK1β3	AT1G23870	trehalose-phosphatase/synthase 9	TPS9	3	3	0.152	138.86	139.73	19402.9	152.37	13.73	2092.04	98432	675;737;739	20;23;24	13;13;16	19.3;19.1;22.1
GSrhino-KINb3 N-starved	AP-MS	N-starvation	AT2G28060	SnRK1β3	AT1G70290	trehalose-6-phosphatase synthase S8	TPS8	3	3	0.113	106.57	170.81	18203.2	112.92	13.26	1497.32	97499	349;493;461	15;16;18	11;10;11	15.2;13.0;14.3
GSrhino-KINb3 N-starved	AP-MS	N-starvation	AT2G28060	SnRK1β3	AT1G09020	homolog of yeast sucrose nonfermenting 4	SnRK1βγ	3	3	1.982	512.66	32.57	16697.3	1982.44	18.45	36576	53433	5538;5935;5776	158;169;162	26;24;24	71.9;70.4;72.5
GSrhino-KINb3 N-starved	AP-MS	N-starvation	AT2G28060	SnRK1β3	AT3G03170	Oxidative Stress3-like3	AtO3L3	0	3	0.038	37.99	325	12346.8	37.99	15	569.85	17256	68;62;72	1;1;1	1;1;1	16.7;16.7;16.7
GSrhino-KINb3 N-starved	AP-MS	N-starvation	AT2G28060	SnRK1β3	AT2G24550	Oxidative Stress3-like6/KCP-like2	AtO3L6/KCL2	0	3	0.024	24.19	325	7861.75	24.19	14.6	353.174	27230	92;83;89	1;1;1	1;1;1	5.7;5.7;5.7
GSrhino-KINb3 N-starved	AP-MS	N-starvation	AT2G28060	SnRK1β3	AT3G54840	ARA6, ARA-6, AtARA6, ATRAB5C, ATRABF1, RABF1|Ras-related small GTP-binding family protein	ARA6	0	3	0.029	27.82	156.55	4355.22	29.34	14.78	433.645	21875	45;47;62	1;1;1	1;1;1	5.4;5.4;5.4
GSrhino-KINb3 N-starved	AP-MS	N-starvation	AT2G28060	SnRK1β3	AT5G47390	KUA1, MYBH|myb-like transcription factor family protein	KUA1	3	3	0.059	41.24	46.42	1914.36	59.33	8.67	514.391	39646	103;162;112	3;5;3	3;4;3	8.5;11.5;8.5
GSrhino-KINb3 N-starved	AP-MS	N-starvation	AT2G28060	SnRK1β3	AT1G06410	trehalose-phosphatase/synthase 7	TPS7	3	3	0.385	66.07	11.57	764.43	385.3	15.89	6122.42	96626	2192;1973;2162	55;54;57	23;22;22	37.3;36.2;33.8
GSrhino-KINb3 N-starved	AP-MS	N-starvation	AT2G28060	SnRK1β3	AT3G58730	vacuolar ATP synthase subunit D (VATD) / V-ATPase D subunit / vacuolar proton pump D subunit (VATPD)	VATPD	2	3	0.038	19.53	26.07	509.147	37.99	7.09	269.349	29041	62;68;71	2;1;2	2;1;2	7.7;3.4;6.5
GSrhino-KINb3 N-starved	AP-MS	N-starvation	AT2G28060	SnRK1β3	AT1G07780	PAI1, TRP6|phosphoribosylanthranilate isomerase 1	PAI1	2	3	0.043	21.99	19.84	436.282	43.11	6.27	270.3	29615	76;53;159	2;1;3	2;1;3	6.2;3.3;14.9
GSrhino-KINb3 N-starved	AP-MS	N-starvation	AT2G28060	SnRK1β3	AT1G16300	GAPCP-2|glyceraldehyde-3-phosphate dehydrogenase of plastid 2	GAPCP-2	3	3	0.197	36.87	11.24	414.419	197.03	12.12	2388	44818	655;901;806	12;16;14	7;8;8	28.1;36.2;32.9
GSrhino-KINb3 N-starved	AP-MS	N-starvation	AT2G28060	SnRK1β3	AT3G57490	40S ribosomal protein S2-4	RPS2D	3	3	0.129	22.05	13.01	286.87	128.83	15.88	2045.82	30097	262;286;279	6;6;6	4;3;4	18.8;14.9;18.8
GSrhino-KINb3 N-starved	AP-MS	N-starvation	AT2G28060	SnRK1β3	AT3G24430	HCF101|ATP binding protein	HCF101	3	3	0.022	13.53	16.75	226.627	22.28	14.52	323.506	57728	118;96;100	2;2;2	2;2;2	4.5;4.5;4.5
GSrhino-KINb3 N-repleted	AP-MS	N-repletion	AT2G28060	SnRK1β3	AT2G28060	5'-AMP-activated protein kinase beta-2 subunit protein	SnRK1β3	3	3	1.278	1278.39	325	415477	1278.39	8.41	10751.3	12697	857;343;933	32;15;35	3;4;3	53.5;53.5;53.5
GSrhino-KINb3 N-repleted	AP-MS	N-repletion	AT2G28060	SnRK1β3	AT3G01090	SNF1 kinase homolog 10	SnRK1α1	3	3	1.484	1030.29	120.21	123851	1483.79	10.19	15119.8	58336	5816;3822;5352	165;108;157	25;21;24	53.9;47.5;51.0
GSrhino-KINb3 N-repleted	AP-MS	N-repletion	AT2G28060	SnRK1β3	AT3G29160	SNF1 kinase homolog 11	SnRK1α2	3	3	1.193	868.12	101.19	87845.1	1193.04	9.42	11238.4	58652	4999;2797;5004	133;78;134	26;23;24	56.6;51.8;53.7
GSrhino-KINb3 N-repleted	AP-MS	N-repletion	AT2G28060	SnRK1β3	AT5G11460	Protein of unknown function (DUF581)	FLZ10	3	3	0.113	112.64	325	36608	112.64	9.63	1084.72	37845	541;371;474	8;6;8	5;4;5	20.3;20.6;20.3
GSrhino-KINb3 N-repleted	AP-MS	N-repletion	AT2G28060	SnRK1β3	AT2G18700	trehalose phosphatase/synthase 11	TPS11	3	3	0.327	266.45	103.57	27596.2	326.99	10.12	3309.14	98213	2333;1628;2458	58;43;59	31;26;32	44.9;39.1;42.8
GSrhino-KINb3 N-repleted	AP-MS	N-repletion	AT2G28060	SnRK1β3	AT5G24890	Oxidative Stress3-like4	AtO3L4/KCP	3	3	0.081	80.81	325	26263.2	80.81	6.57	530.922	26560	245;186;383	3;2;6	3;2;3	24.2;15.8;24.2
GSrhino-KINb3 N-repleted	AP-MS	N-repletion	AT2G28060	SnRK1β3	AT1G60140	trehalose phosphate synthase 10	TPS10	3	3	0.07	70.32	325	22854	70.32	6.67	469.034	97262	548;225;458	14;6;14	10;6;10	16.0;9.5;16.1
GSrhino-KINb3 N-repleted	AP-MS	N-repletion	AT2G28060	SnRK1β3	AT1G23870	trehalose-phosphatase/synthase 9	TPS9	3	3	0.12	109.59	130.81	14335.5	120.25	8.95	1076.24	98432	779;542;732	23;15;21	13;9;15	18.0;12.7;21.5
GSrhino-KINb3 N-repleted	AP-MS	N-repletion	AT2G28060	SnRK1β3	AT1G70290	trehalose-6-phosphatase synthase S8	TPS8	3	3	0.077	72.38	152.62	11046.6	76.7	7.63	585.221	97499	477;237;483	15;8;14	9;4;10	11.7;4.9;13.0
GSrhino-KINb3 N-repleted	AP-MS	N-repletion	AT2G28060	SnRK1β3	AT1G09020	homolog of yeast sucrose nonfermenting 4	SnRK1βγ	3	3	1.398	361.5	29.56	10685.9	1397.89	9.28	12972.4	53433	5468;3048;5440	152;84;148	25;26;25	71.9;72.1;71.9
GSrhino-KINb3 N-repleted	AP-MS	N-repletion	AT2G28060	SnRK1β3	AT2G44610	ATRAB6A, ATRABH1B, RAB6, RAB6A|Ras-related small GTP-binding family protein	RAB6A	1	3	0.048	38.94	74.79	2912.32	48.49	5.5	266.695	23116	38;139;57	1;4;1	1;4;1	6.7;23.1;6.7
GSrhino-KINb3 N-repleted	AP-MS	N-repletion	AT2G28060	SnRK1β3	AT5G47390	KUA1, MYBH|myb-like transcription factor family protein	KUA1	2	3	0.044	30.75	37.42	1150.66	44.24	4.92	217.661	39646	140;66;124	4;1;4	4;1;4	11.5;3.6;11.5
GSrhino-KINb3 N-repleted	AP-MS	N-repletion	AT2G28060	SnRK1β3	AT5G18660	DVR, PCB2|NAD(P)-binding Rossmann-fold superfamily protein, PALE-GREEN AND CHLOROPHYLL B REDUCED 2	PCB2	0	3	0.013	11.37	62.81	714.15	12.58	11.19	140.77	45864	68;60;40	1;1;1	1;1;1	3.1;3.1;3.1
GSrhino-KINb3 N-repleted	AP-MS	N-repletion	AT2G28060	SnRK1β3	AT3G58730	vacuolar ATP synthase subunit D (VATD) / V-ATPase D subunit / vacuolar proton pump D subunit (VATPD)	VATPD	2	3	0.045	23.33	27.4	639.242	45.37	6.01	272.674	29041	43;102;82	1;4;2	1;4;2	3.4;16.5;7.3
GSrhino-KINb3 N-repleted	AP-MS	N-repletion	AT2G28060	SnRK1β3	AT3G07300	eukaryotic initiation factor 2B subunit beta	eIF2B-β	0	3	0.013	11.36	49.83	566.069	12.89	11.22	144.626	43572	69;80;49	1;1;1	1;1;1	3.2;3.2;3.2
GSrhino-KINb3 N-repleted	AP-MS	N-repletion	AT2G28060	SnRK1β3	AT1G07780	PAI1, TRP6|phosphoribosylanthranilate isomerase 1	PAI1	2	3	0.052	26.47	20.85	551.899	51.89	5.34	277.093	29615	148;71;194	3;1;4	3;1;3	14.9;7.3;13.5
GSrhino-KINb3 N-repleted	AP-MS	N-repletion	AT2G28060	SnRK1β3	AT1G06410	trehalose-phosphatase/synthase 7	TPS7	3	3	0.279	47.81	10.2	487.662	278.81	9.87	2751.85	96626	1601;1319;1999	44;36;55	21;20;23	33.7;28.4;34.4
GSrhino-KINb3 N-repleted	AP-MS	N-repletion	AT2G28060	SnRK1β3	AT1G16300	GAPCP-2|glyceraldehyde-3-phosphate dehydrogenase of plastid 2	GAPCP-2	3	3	0.176	32.92	10.69	351.915	175.91	9.49	1669.39	44818	769;529;861	14;11;17	6;6;9	24.8;25.7;34.5
GSrhino-KINb3 N-repleted	AP-MS	N-repletion	AT2G28060	SnRK1β3	AT2G22250	AAT, ATAAT, MEE17, PAT|aspartate aminotransferase	AAT	2	3	0.024	11.53	12.89	148.622	24.23	6.03	146.107	46010	54;103;108	1;2;3	1;2;3	4.7;8.2;10.7
LST8-GSrhino N-starved	AP-MS	N-starvation	AT3G18140	LST8-1	AT3G18140	Lethal with Sec Thirteen 8-1	LST8-1	3	3	4.808	4065.06	205.99	837362	4808.48	10.92	52508.6	34288	9332;5939;4092	175;141;112	12;11;11	48.5;45.6;45.6
LST8-GSrhino N-starved	AP-MS	N-starvation	AT3G18140	LST8-1	AT2G16370	thymidylate synthase 1	THY1	3	3	0.702	595.37	156.26	93032.5	701.79	12.05	8456.57	58106	2366;1292;687	52;39;22	20;19;12	44.3;41.0;33.3
LST8-GSrhino N-starved	AP-MS	N-starvation	AT3G18140	LST8-1	AT5G46650	RING-H2 finger protein ATL30	ATL30	3	3	0.171	171.33	325	55682.3	171.33	7.14	1223.3	33411	54;65;67	4;7;3	2;2;2	2.8;2.8;2.8
LST8-GSrhino N-starved	AP-MS	N-starvation	AT3G18140	LST8-1	AT1G50030	target of rapamycin	TOR	3	3	0.129	72.48	36.68	2658.57	129.16	10.02	1294.18	279013	2462;774;423	67;26;17	48;22;17	27.1;12.7;9.6
LST8-GSrhino N-starved	AP-MS	N-starvation	AT3G18140	LST8-1	AT1G53540	HSP20-like chaperones superfamily protein	HSP17.6C	2	3	0.141	58.4	30.58	1785.87	140.52	7.48	1051.09	17593	137;124;96	2;2;2	2;2;1	15.3;15.3;9.6
LST8-GSrhino N-starved	AP-MS	N-starvation	AT3G18140	LST8-1	AT3G08850	HEAT repeat ;WD domain, G-beta repeat protein protein	RAPTOR1B	3	3	0.077	35.41	32.62	1155.07	77.46	11.44	886.142	147869	457;297;130	15;10;7	13;10;7	13.2;9.6;7.0
LST8-GSrhino N-starved	AP-MS	N-starvation	AT3G18140	LST8-1	AT1G07780	PAI1, TRP6|phosphoribosylanthranilate isomerase 1	PAI1	2	3	0.061	30.87	24.06	742.732	60.52	8.56	518.051	29615	85;83;55	2;2;1	2;2;1	10.2;10.5;7.3
LST8-GSrhino N-starved	AP-MS	N-starvation	AT3G18140	LST8-1	AT5G17690	AtLHP1, LHP1, TFL2|like heterochromatin protein (LHP1)	LHP1	2	3	0.051	15.18	10.92	165.766	50.95	8.25	420.338	48615	361;105;54	5;2;1	5;2;1	22.9;4.5;2.7
LST8-GSrhino N-repleted	AP-MS	N-repletion	AT3G18140	LST8-1	AT3G18140	Lethal with Sec Thirteen 8-1	LST8-1	3	3	4.929	4166.66	206.35	859790	4928.67	10.66	52539.6	34288	8020;5977;7762	160;154;170	12;10;13	48.5;35.7;52.5
LST8-GSrhino N-repleted	AP-MS	N-repletion	AT3G18140	LST8-1	AT2G16370	thymidylate synthase 1	THY1	3	3	0.957	811.83	163.34	132604	956.94	10.12	9684.23	58106	2904;1701;1904	62;52;47	22;21;18	46.4;41.6;42.2
LST8-GSrhino N-repleted	AP-MS	N-repletion	AT3G18140	LST8-1	AT5G46650	RING-H2 finger protein ATL30	ATL30	3	3	0.178	178.05	325	57866.3	178.05	10.07	1792.96	33411	71;49;74	7;5;5	2;2;2	2.8;2.8;2.8
LST8-GSrhino N-repleted	AP-MS	N-repletion	AT3G18140	LST8-1	AT4G34570	thymidylate synthase 2	THY2	3	3	0.289	260.11	162.12	42169	289.43	9.64	2790.11	63168	674;545;559	20;17;16	8;7;9	17.7;13.1;17.0
LST8-GSrhino N-repleted	AP-MS	N-repletion	AT3G18140	LST8-1	AT1G08780	AIP3, PFD4|ABI3-interacting protein 3	PFD4	1	3	0.108	107.94	325	35080.5	107.94	7.65	825.741	14871	131;57;37	3;1;1	2;1;1	16.3;9.3;9.3
LST8-GSrhino N-repleted	AP-MS	N-repletion	AT3G18140	LST8-1	AT1G29990	PFD6|prefoldin 6	PFD6	2	3	0.151	123.23	131.65	16223.2	151.22	8.72	1318.64	14847	116;42;104	3;1;3	3;1;3	27.9;10.1;24.0
LST8-GSrhino N-repleted	AP-MS	N-repletion	AT3G18140	LST8-1	AT5G23290	PDF5|prefoldin 5	PFD5	1	3	0.077	48.76	63.22	3082.61	77.17	9	694.53	16400	134;52;55	2;1;1	2;1;1	19.9;7.9;13.2
LST8-GSrhino N-repleted	AP-MS	N-repletion	AT3G18140	LST8-1	AT1G53540	HSP20-like chaperones superfamily protein	HSP17.6C	2	3	0.12	49.67	29.31	1455.83	119.53	8.66	1035.13	17593	97;126;118	2;2;2	2;1;2	15.3;9.6;15.3
LST8-GSrhino N-repleted	AP-MS	N-repletion	AT3G18140	LST8-1	AT1G50030	target of rapamycin	TOR	3	3	0.083	46.53	31.14	1448.94	82.92	11.89	985.919	279013	1160;373;782	32;14;26	27;14;20	16.1;8.0;10.7
LST8-GSrhino N-repleted	AP-MS	N-repletion	AT3G18140	LST8-1	AT5G18820	Cpn60alpha2, CPNA2, EMB3007|TCP-1/cpn60 chaperonin family protein	CPNA2	3	3	0.097	45.09	30.77	1387.42	96.92	8.89	861.619	61155	485;99;392	9;3;8	7;3;6	20.0;8.3;18.6
LST8-GSrhino N-repleted	AP-MS	N-repletion	AT3G18140	LST8-1	AT3G22480	PDF2|prefoldin 2	PFD2	2	3	0.17	46.37	20.82	965.423	169.53	7.05	1195.19	16516	69;34;130	3;1;5	2;1;4	15.5;5.4;45.3
LST8-GSrhino N-repleted	AP-MS	N-repletion	AT3G18140	LST8-1	AT3G08850	HEAT repeat ;WD domain, G-beta repeat protein protein	RAPTOR1B	3	3	0.037	17.05	23.42	399.311	37.31	8.93	333.178	147869	277;83;172	9;3;6	8;3;5	7.9;2.9;4.7
LST8-GSrhino N-repleted	AP-MS	N-repletion	AT3G18140	LST8-1	AT2G29500	17.6 kDa class I heat shock protein 2	HS17B	2	2	0.1	28.63	11.14	318.938	99.59	1.73	172.291	17552	103;73	3;3	3;3	25.5;25.5
LST8-GSrhino N-repleted	AP-MS	N-repletion	AT3G18140	LST8-1	AT5G17690	AtLHP1, LHP1, TFL2|like heterochromatin protein (LHP1)	LHP1	3	3	0.076	22.73	13.26	301.4	76.3	9.32	711.116	48615	344;104;226	5;2;5	4;2;4	20.9;4.5;16.4
LST8-GSrhino N-repleted	AP-MS	N-repletion	AT3G18140	LST8-1	AT3G62010	PTP-like Nucleotidase	AtPTPN	2	3	0.037	17.76	11.83	210.101	37.14	4.61	171.215	141461	270;49;181	10;1;7	9;1;6	8.1;0.7;5.4
LST8-GSrhino N-repleted	AP-MS	N-repletion	AT3G18140	LST8-1	AT1G05890	ARI5, ATARI5|RING/U-box superfamily protein	ARI5	2	3	0.03	14.12	14.8	208.976	30.28	8.75	264.95	62419	126;34;82	3;1;2	3;1;2	6.9;2.0;3.8
Raptor1B-GSrhino N-starved	AP-MS	N-starvation	AT3G08850	RAPTOR1B	AT3G08850	HEAT repeat ;WD domain, G-beta repeat protein protein	RAPTOR1B	3	3	2.29	1046.83	81.08	84877	2290.21	10.09	23108.2	147869	9000;15580;15126	246;364;360	50;54;53	44.2;49.9;46.9
Raptor1B-GSrhino N-starved	AP-MS	N-starvation	AT3G08850	RAPTOR1B	AT3G18140	Lethal with Sec Thirteen 8-1	LST8-1	3	3	0.195	164.93	124.98	20613	195.1	10.54	2056.35	34288	122;327;293	4;9;7	3;6;5	10.5;26.6;23.9
Raptor1B-GSrhino N-starved	AP-MS	N-starvation	AT3G08850	RAPTOR1B	AT1G50030	target of rapamycin	TOR	3	3	0.329	184.49	49.58	9147.01	328.77	11.79	3876.2	279013	1324;4376;3958	53;121;103	40;71;67	20.3;36.8;35.5
Raptor1B-GSrhino N-starved	AP-MS	N-starvation	AT3G08850	RAPTOR1B	AT2G16370	thymidylate synthase 1	THY1	1	3	0.024	20.71	58.23	1205.94	24.41	6.1	148.901	58106	46;59;64	1;1;2	1;1;2	2.1;1.9;6.2
Raptor1B-GSrhino N-starved	AP-MS	N-starvation	AT3G08850	RAPTOR1B	AT1G07780	PAI1, TRP6|phosphoribosylanthranilate isomerase 1	PAI1	2	3	0.062	31.85	24.53	781.281	62.43	9.46	590.588	29615	72;103;112	1;2;3	1;2;3	7.3;11.6;14.9
Raptor1B-GSrhino N-starved	AP-MS	N-starvation	AT3G08850	RAPTOR1B	AT1G05890	ARI5, ATARI5|RING/U-box superfamily protein	ARI5	2	3	0.027	12.58	13.94	175.365	26.98	9.8	264.404	62419	37;113;137	1;2;2	1;2;2	2.0;3.8;3.8
Raptor1B-GSrhino N-starved	AP-MS	N-starvation	AT3G08850	RAPTOR1B	AT5G17690	AtLHP1, LHP1, TFL2|like heterochromatin protein (LHP1)	LHP1	2	3	0.044	12.98	10.25	133.045	43.57	12.27	534.604	48615	61;119;92	1;3;3	1;3;3	2.7;8.1;6.7
Raptor1B-GSrhino N-repleted	AP-MS	N-repletion	AT3G08850	RAPTOR1B	AT3G08850	HEAT repeat ;WD domain, G-beta repeat protein protein	RAPTOR1B	3	3	1.784	815.43	77.91	63530.2	1783.96	13.38	23869.4	147869	15410;15548;13688	367;370;324	56;59;52	52.5;54.7;49.2
Raptor1B-GSrhino N-repleted	AP-MS	N-repletion	AT3G08850	RAPTOR1B	AT3G06730	TRX P, TRX z|Thioredoxin z	TRX-z	1	3	0.049	47.03	178.2	8380.75	49.49	7.32	362.267	20657	80;112;66	1;2;1	1;2;1	6.0;13.7;6.0
Raptor1B-GSrhino N-repleted	AP-MS	N-repletion	AT3G08850	RAPTOR1B	AT5G63620	HER2|GroES-like zinc-binding alcohol dehydrogenase family protein	HER2	1	3	0.021	21.27	325	6912.75	21.27	6.51	138.468	45468	81;67;80	2;1;1	2;1;1	5.4;3.7;3.7
Raptor1B-GSrhino N-repleted	AP-MS	N-repletion	AT3G08850	RAPTOR1B	AT3G52180	ATPTPKIS1, ATSEX4, DSP4, SEX4|dual specificity protein phosphatase (DsPTP1) family protein	SEX4	3	3	0.048	45.24	152.5	6899.1	47.86	8.63	413.032	42599	151;143;103	3;3;2	3;3;2	9.8;9.8;6.9
Raptor1B-GSrhino N-repleted	AP-MS	N-repletion	AT3G08850	RAPTOR1B	AT3G18140	Lethal with Sec Thirteen 8-1	LST8-1	3	3	0.082	69.04	99.4	6862.58	81.66	9.91	809.251	34288	167;150;172	4;4;3	3;4;2	11.5;14.1;7.9
Raptor1B-GSrhino N-repleted	AP-MS	N-repletion	AT3G08850	RAPTOR1B	AT1G50030	target of rapamycin	TOR	3	3	0.199	111.94	42.68	4777.6	199.47	12.37	2467.44	279013	2559;2805;2392	76;76;67	53;52;51	28.0;26.9;28.4
Raptor1B-GSrhino N-repleted	AP-MS	N-repletion	AT3G08850	RAPTOR1B	AT5G10070	RNase L inhibitor protein-like protein	AT5G10070 RNase L inhibitor	0	3	0.037	32.43	131	4248.33	36.58	14.57	532.971	20462	44;39;47	1;1;1	1;1;1	10.3;10.3;10.3
Raptor1B-GSrhino N-repleted	AP-MS	N-repletion	AT3G08850	RAPTOR1B	AT3G19420	ATPEN2, PEN2, PTEN2A|PTEN 2	PTEN2A	2	3	0.022	21.5	188.31	4048.66	21.91	5.88	128.831	66388	55;114;137	1;2;3	1;2;3	3.8;5.9;7.4
Raptor1B-GSrhino N-repleted	AP-MS	N-repletion	AT3G08850	RAPTOR1B	AT2G04842	EMB2761|threonyl-tRNA synthetase, putative / threonine-tRNA ligase	EMB2761	0	3	0.01	10.41	325	3383.25	10.41	13.26	138.037	74737	94;79;87	1;1;1	1;1;1	1.8;1.8;1.8
Raptor1B-GSrhino N-repleted	AP-MS	N-repletion	AT3G08850	RAPTOR1B	AT4G13520	SMAP1|small acidic protein 1	SMAP1	0	3	0.109	50.07	51.29	2568.09	109.16	15.37	1677.79	6937	49;38;39	1;1;1	1;1;1	14.5;14.5;14.5
Raptor1B-GSrhino N-repleted	AP-MS	N-repletion	AT3G08850	RAPTOR1B	AT2G44640	Lipid A transporter LptD	LPTD1	3	3	0.065	45.59	48.49	2210.66	64.89	8.69	563.894	49800	230;132;238	5;3;5	5;3;5	17.1;10.6;18.2
Raptor1B-GSrhino N-repleted	AP-MS	N-repletion	AT3G08850	RAPTOR1B	AT4G24710	PCH2|pachytene checkpoint-like protein	PCH2	2	3	0.024	21.87	88.5	1935.5	24.03	6.98	167.729	51671	62;104;62	1;2;2	1;2;2	2.8;7.9;7.9
Raptor1B-GSrhino N-repleted	AP-MS	N-repletion	AT3G08850	RAPTOR1B	AT3G07300	eukaryotic initiation factor 2B subunit beta	eIF2B-β	2	3	0.028	24.62	72.38	1782	27.94	6.69	186.919	43572	103;146;79	2;2;1	2;2;1	8.4;8.4;5.2
Raptor1B-GSrhino N-repleted	AP-MS	N-repletion	AT3G08850	RAPTOR1B	AT5G42390	SPP|Insulinase (Peptidase family M16) family protein	SPP	3	3	0.023	21.44	82.26	1763.65	23.23	9.71	225.563	140519	177;175;124	5;4;4	5;4;4	6.4;5.1;5.4
Raptor1B-GSrhino N-repleted	AP-MS	N-repletion	AT3G08850	RAPTOR1B	AT1G71220	EBS1, PSL2, UGGT|EMS-MUTAGENIZED BRI1 SUPPRESSOR 1	EBS1	3	3	0.018	15.53	42.36	657.851	18.14	7.58	137.501	181690	216;95;240	5;3;5	5;3;5	4.1;3.0;4.4
Raptor1B-GSrhino N-repleted	AP-MS	N-repletion	AT3G08850	RAPTOR1B	AT2G01600	Epsin-like Clathrin Adaptor1	ECA1	1	3	0.016	13.04	36.51	476.09	15.65	6.65	104.073	63590	48;38;81	1;1;2	1;1;2	2.6;2.6;3.9
Raptor1B-GSrhino N-repleted	AP-MS	N-repletion	AT3G08850	RAPTOR1B	AT1G07780	PAI1, TRP6|phosphoribosylanthranilate isomerase 1	PAI1	2	3	0.041	20.86	19.84	413.862	40.9	7.37	301.433	29615	113;67;115	2;1;2	2;1;2	10.5;7.3;10.5
Raptor1B-GSrhino N-repleted	AP-MS	N-repletion	AT3G08850	RAPTOR1B	AT1G72810	Threonine Synthase 2	TS2	0	3	0.013	10.1	24.41	246.541	13.12	13.55	177.776	56889	37;44;39	1;1;1	1;1;1	2.1;2.1;2.1
Raptor1B-GSrhino N-repleted	AP-MS	N-repletion	AT3G08850	RAPTOR1B	AT5G49930	emb1441|zinc knuckle (CCHC-type) family protein	emb1441	3	3	0.031	15.54	13.9	216.006	31.17	7.22	225.047	121355	131;214;208	3;6;6	2;5;5	2.9;6.2;6.7
Raptor1B-GSrhino N-repleted	AP-MS	N-repletion	AT3G08850	RAPTOR1B	AT1G14670	Transmembrane 9 superfamily member 2	TMN2	3	3	0.042	17.23	11.98	206.415	41.61	8.62	358.678	68040	133;150;161	3;3;5	2;2;2	4.9;4.9;4.9
Raptor1B-GSrhino N-repleted	AP-MS	N-repletion	AT3G08850	RAPTOR1B	AT3G24430	HCF101|ATP binding protein	HCF101	2	3	0.021	12.84	15.75	202.23	21.14	6.77	143.118	57728	84;46;57	2;1;2	2;1;2	4.5;2.4;4.5
Raptor1B-GSrhino N-repleted	AP-MS	N-repletion	AT3G08850	RAPTOR1B	AT3G62010	PTP-like Nucleotidase	AtPTPN	3	3	0.029	13.79	11.65	160.654	28.83	10.4	299.832	141461	208;165;174	6;5;5	6;5;5	6.8;6.0;6.0
Raptor1B-GSrhino N-repleted	AP-MS	N-repletion	AT3G08850	RAPTOR1B	AT1G05890	ARI5, ATARI5|RING/U-box superfamily protein	ARI5	3	3	0.025	11.44	13.26	151.694	24.52	14.21	348.429	62419	131;117;105	2;2;2	2;2;2	3.8;3.8;3.8
GSrhino-Raptor1B N-starved	AP-MS	N-starvation	AT3G08850	RAPTOR1B	AT3G08850	HEAT repeat ;WD domain, G-beta repeat protein protein	RAPTOR1B	3	3	0.972	444.07	68.83	30565.3	971.52	18.78	18245.1	147869	9081;9265;9303	200;201;205	53;51;54	51.0;49.0;50.4
GSrhino-Raptor1B N-starved	AP-MS	N-starvation	AT3G08850	RAPTOR1B	AT3G18140	Lethal with Sec Thirteen 8-1	LST8-1	3	3	0.176	149.06	122.37	18240.5	176.32	11.82	2084.1	34288	298;336;337	7;9;9	5;5;5	18.4;18.4;18.4
GSrhino-Raptor1B N-starved	AP-MS	N-starvation	AT3G08850	RAPTOR1B	AT1G69880	ATH8, TH8|thioredoxin H-type 8	ATH8	0	3	0.044	43.69	325	14199.2	43.69	15.23	665.399	17239	52;53;53	1;1;1	1;1;1	6.1;6.1;6.1
GSrhino-Raptor1B N-starved	AP-MS	N-starvation	AT3G08850	RAPTOR1B	AT1G50030	target of rapamycin	TOR	3	3	0.361	202.54	50.96	10321.4	360.93	13.06	4713.75	279013	5152;5489;5026	141;146;128	88;84;76	45.6;47.0;44.1
GSrhino-Raptor1B N-starved	AP-MS	N-starvation	AT3G08850	RAPTOR1B	AT5G06860	polygalacturonase inhibiting protein 1	ATPGIP1	3	3	0.059	55.11	155.25	8555.83	58.78	15.46	908.739	36666	117;81;116	3;3;3	3;3;3	11.2;7.9;11.2
GSrhino-Raptor1B N-starved	AP-MS	N-starvation	AT3G08850	RAPTOR1B	AT4G30270	MERI-5, MERI5B, SEN4, XTH24|xyloglucan endotransglucosylase/hydrolase 24	MERI-5	0	3	0.024	24.04	325	7813	24.04	14.71	353.628	30736	72;77;72	1;1;1	1;1;1	4.1;4.1;4.1
GSrhino-Raptor1B N-starved	AP-MS	N-starvation	AT3G08850	RAPTOR1B	AT3G50930	AtBCS1, AtOM66, BCS1, OM66|cytochrome BC1 synthesi	BCS1	3	3	0.022	22.45	325	7296.25	22.45	14.64	328.668	66095	64;96;84	2;2;2	2;2;2	3.5;3.5;3.5
GSrhino-Raptor1B N-starved	AP-MS	N-starvation	AT3G08850	RAPTOR1B	AT1G71697	ATCK1, CEK1, CK, CK1|choline kinase 1	CK1	0	3	0.019	18.69	325	6074.25	18.69	14.46	270.257	39991	71;83;79	1;1;1	1;1;1	4.0;4.0;4.0
GSrhino-Raptor1B N-starved	AP-MS	N-starvation	AT3G08850	RAPTOR1B	AT5G42390	SPP|Insulinase (Peptidase family M16) family protein	SPP	3	3	0.053	49	111.12	5444.88	53.1	7.99	424.269	140519	535;499;442	12;12;7	11;12;6	13.9;15.1;9.0
GSrhino-Raptor1B N-starved	AP-MS	N-starvation	AT3G08850	RAPTOR1B	AT1G33030	O-methyltransferase family protein	AT1G33030 O-methyltransferase	3	3	0.037	34.95	149.46	5223.63	36.74	15.09	554.407	38943	109;88;68	2;2;2	2;2;2	7.7;7.7;7.7
GSrhino-Raptor1B N-starved	AP-MS	N-starvation	AT3G08850	RAPTOR1B	AT1G71220	EBS1, PSL2, UGGT|EMS-MUTAGENIZED BRI1 SUPPRESSOR 1	EBS1	3	3	0.04	34.25	63.34	2169.39	40.03	12.11	484.763	181690	395;364;446	10;9;11	10;9;11	9.1;8.7;11.1
GSrhino-Raptor1B N-starved	AP-MS	N-starvation	AT3G08850	RAPTOR1B	AT5G49930	emb1441|zinc knuckle (CCHC-type) family protein	emb1441	3	3	0.111	55.55	25.64	1424.3	111.39	11.42	1272.07	121355	698;692;723	16;18;22	15;17;19	18.4;19.4;22.3
GSrhino-Raptor1B N-starved	AP-MS	N-starvation	AT3G08850	RAPTOR1B	AT1G05720	selenoprotein family protein	SELENOF	0	3	0.04	25.09	38.91	976.252	39.67	15.15	601	18561	43;70;73	1;1;1	1;1;1	10.4;10.4;10.4
GSrhino-Raptor1B N-starved	AP-MS	N-starvation	AT3G08850	RAPTOR1B	AT1G04980	protein disulfide isomerase like PDIL2-2	PDIL2-2	3	3	0.101	42.28	19.58	827.842	100.98	11.73	1184.5	48373	270;365;323	6;7;8	6;5;6	18.8;15.9;18.6
GSrhino-Raptor1B N-starved	AP-MS	N-starvation	AT3G08850	RAPTOR1B	AT1G07780	PAI1, TRP6|phosphoribosylanthranilate isomerase 1	PAI1	3	3	0.047	23.99	21.73	521.303	47.02	15.29	718.936	29615	113;110;112	2;2;2	2;2;2	11.6;11.6;11.6
GSrhino-Raptor1B N-starved	AP-MS	N-starvation	AT3G08850	RAPTOR1B	AT1G16300	GAPCP-2|glyceraldehyde-3-phosphate dehydrogenase of plastid 2	GAPCP-2	3	3	0.209	39.16	11.43	447.599	209.24	10.05	2102.86	44818	568;593;747	11;12;18	6;7;7	26.4;29.8;29.8
GSrhino-Raptor1B N-starved	AP-MS	N-starvation	AT3G08850	RAPTOR1B	AT5G42060	Mediator-associated protein 3	MDA3	3	3	0.163	24.11	11.79	284.257	163.2	10.3	1680.96	10695	87;96;117	2;2;3	2;2;3	25.0;25.0;34.8
GSrhino-Raptor1B N-starved	AP-MS	N-starvation	AT3G08850	RAPTOR1B	AT2G33610	ATSWI3B, CHB2, SWI3B|switch subunit 3	SWI3B	3	3	0.028	14.33	16.53	236.875	27.57	14.83	408.863	52378	72;57;77	2;2;2	2;2;2	6.2;6.2;6.2
GSrhino-Raptor1B N-starved	AP-MS	N-starvation	AT3G08850	RAPTOR1B	AT1G11475	NRPB10, NRPD10, NRPE10|RNA polymerases N / 8 kDa subunit	NRPB10	3	3	0.242	22.53	9.88	222.596	242.12	10.39	2515.63	8309	76;145;168	2;3;3	2;3;3	28.2;63.4;63.4
GSrhino-Raptor1B N-starved	AP-MS	N-starvation	AT3G08850	RAPTOR1B	AT3G51460	RHD4|Phosphoinositide phosphatase family protein	RHD4	2	3	0.025	13.06	12.64	165.078	25.1	5.52	138.552	68194	71;132;120	1;3;3	1;3;3	3.5;10.2;8.2
GSrhino-Raptor1B N-starved	AP-MS	N-starvation	AT3G08850	RAPTOR1B	AT1G70320	ubiquitin-protein ligase 2	UPL2	3	3	0.019	11.36	14.15	160.744	18.94	7.71	146.027	403365	406;440;284	13;11;8	13;11;8	5.1;4.6;3.2
GSrhino-Raptor1B N-repleted	AP-MS	N-repletion	AT3G08850	RAPTOR1B	AT3G08850	HEAT repeat ;WD domain, G-beta repeat protein protein	RAPTOR1B	3	3	0.888	405.98	67.49	27399.6	888.19	18.82	16715.7	147869	9668;9264;9942	210;207;209	56;49;53	50.4;44.9;49.7
GSrhino-Raptor1B N-repleted	AP-MS	N-repletion	AT3G08850	RAPTOR1B	AT1G69880	ATH8, TH8|thioredoxin H-type 8	ATH8	0	3	0.039	38.66	325	12564.5	38.66	15.84	612.374	17239	53;45;53	1;1;1	1;1;1	6.1;6.1;6.1
GSrhino-Raptor1B N-repleted	AP-MS	N-repletion	AT3G08850	RAPTOR1B	AT3G18140	Lethal with Sec Thirteen 8-1	LST8-1	3	3	0.125	105.85	112.45	11902.8	125.2	12.04	1507.41	34288	206;230;239	6;7;7	4;5;5	14.8;18.4;24.3
GSrhino-Raptor1B N-repleted	AP-MS	N-repletion	AT3G08850	RAPTOR1B	AT5G06860	polygalacturonase inhibiting protein 1	ATPGIP1	3	3	0.052	48.88	147.27	7198.56	52.14	7.79	406.171	36666	105;114;143	2;3;4	2;3;3	8.8;11.2;11.2
GSrhino-Raptor1B N-repleted	AP-MS	N-repletion	AT3G08850	RAPTOR1B	AT5G42390	SPP|Insulinase (Peptidase family M16) family protein	SPP	3	3	0.065	59.72	119.95	7163.41	64.72	12.48	807.706	140519	666;634;705	16;13;14	15;12;12	19.1;14.2;17.2
GSrhino-Raptor1B N-repleted	AP-MS	N-repletion	AT3G08850	RAPTOR1B	AT1G71697	ATCK1, CEK1, CK, CK1|choline kinase 1	CK1	1	3	0.022	22.04	325	7163	22.04	6.72	148.109	39991	73;83;103	1;1;2	1;1;2	4.0;4.0;7.5
GSrhino-Raptor1B N-repleted	AP-MS	N-repletion	AT3G08850	RAPTOR1B	AT5G12890	UDP-glycosyltransferase 92A1	UGT92A1	2	3	0.019	19.44	325	6318	19.44	6.77	131.609	54832	73;62;94	2;1;2	2;1;2	5.5;3.5;5.5
GSrhino-Raptor1B N-repleted	AP-MS	N-repletion	AT3G08850	RAPTOR1B	AT3G50930	AtBCS1, AtOM66, BCS1, OM66|cytochrome BC1 synthesi	BCS1	2	3	0.017	16.56	325	5382	16.56	6.42	106.315	66095	87;64;48	2;2;1	2;2;1	3.5;3.5;1.7
GSrhino-Raptor1B N-repleted	AP-MS	N-repletion	AT3G08850	RAPTOR1B	AT1G50030	target of rapamycin	TOR	3	3	0.192	107.63	42.09	4530.15	191.81	11.22	2152.11	279013	3258;2580;3558	87;68;95	63;50;65	36.4;28.1;37.0
GSrhino-Raptor1B N-repleted	AP-MS	N-repletion	AT3G08850	RAPTOR1B	AT3G10420	P-loop containing nucleoside triphosphate hydrolases superfamily protein	SPD1	0	3	0.01	10.46	325	3399.5	10.46	14.49	151.565	59986	43;47;48	1;1;1	1;1;1	2.9;2.9;2.9
GSrhino-Raptor1B N-repleted	AP-MS	N-repletion	AT3G08850	RAPTOR1B	AT1G71220	EBS1, PSL2, UGGT|EMS-MUTAGENIZED BRI1 SUPPRESSOR 1	EBS1	3	3	0.028	24.17	53.4	1290.68	28.24	7.92	223.661	181690	370;193;382	11;6;7	10;6;7	9.9;6.6;7.7
GSrhino-Raptor1B N-repleted	AP-MS	N-repletion	AT3G08850	RAPTOR1B	AT1G73250	ATFX, GER1|GDP-4-keto-6-deoxymannose-3,5-epimerase-4-reductase 1	ATFX	3	3	0.047	30.22	42.04	1270.45	47.37	8.79	416.382	35547	98;109;102	2;3;3	2;3;3	8.0;10.8;14.9
GSrhino-Raptor1B N-repleted	AP-MS	N-repletion	AT3G08850	RAPTOR1B	AT4G32180	ATPANK2, PANK2|pantothenate kinase 2	PANK2	2	3	0.017	15.74	75.62	1190.26	16.98	7.85	133.293	99577	105;83;127	2;3;3	1;3;3	2.3;5.1;5.5
GSrhino-Raptor1B N-repleted	AP-MS	N-repletion	AT3G08850	RAPTOR1B	AT5G49930	emb1441|zinc knuckle (CCHC-type) family protein	emb1441	3	3	0.097	48.43	24.34	1178.79	97.12	15.07	1463.6	121355	713;628;705	18;18;19	16;16;16	19.5;20.2;20.1
GSrhino-Raptor1B N-repleted	AP-MS	N-repletion	AT3G08850	RAPTOR1B	AT1G04980	protein disulfide isomerase like PDIL2-2	PDIL2-2	3	3	0.102	42.83	19.68	842.894	102.31	11.7	1197.03	48373	398;324;284	9;8;7	6;6;5	18.6;18.6;15.7
GSrhino-Raptor1B N-repleted	AP-MS	N-repletion	AT3G08850	RAPTOR1B	AT1G07780	PAI1, TRP6|phosphoribosylanthranilate isomerase 1	PAI1	3	3	0.042	21.23	20.5	435.215	41.61	15.9	661.599	29615	100;108;92	2;2;2	2;2;2	11.6;11.6;11.6
GSrhino-Raptor1B N-repleted	AP-MS	N-repletion	AT3G08850	RAPTOR1B	AT5G27140	NOP56-like pre RNA processing ribonucleoprotein	NOP56-3	0	3	0.017	13.25	31.55	418.038	17.04	6.61	112.634	49348	85;39;60	2;1;1	1;1;1	3.6;3.6;3.6
GSrhino-Raptor1B N-repleted	AP-MS	N-repletion	AT3G08850	RAPTOR1B	AT5G40340	PDP3|Tudor/PWWP/MBT superfamily protein	PDP3	3	3	0.057	22.87	12.98	296.853	56.76	16.14	916.106	114170	407;384;333	10;10;10	10;10;10	12.5;13.7;13.8
GSrhino-Raptor1B N-repleted	AP-MS	N-repletion	AT3G08850	RAPTOR1B	AT5G42060	Mediator-associated protein 3	MDA3	3	3	0.166	24.51	11.85	290.444	165.87	9.87	1637.14	10695	126;122;111	3;3;2	3;3;2	42.4;42.4;25.0
GSrhino-Raptor1B N-repleted	AP-MS	N-repletion	AT3G08850	RAPTOR1B	AT1G75670	DNA-directed RNA polymerase	NRPA7	3	3	0.184	27.37	9.61	263.026	183.93	8.78	1614.91	22272	288;128;247	8;4;7	5;4;5	37.8;30.1;31.6
GSrhino-Raptor1B N-repleted	AP-MS	N-repletion	AT3G08850	RAPTOR1B	AT5G58130	Repressor Of Silencing 3	ROS3	3	3	0.015	11.02	21.15	233.073	15.3	14.95	228.735	81030	105;93;94	2;2;2	2;2;2	4.3;4.3;4.3
GSrhino-Raptor1B N-repleted	AP-MS	N-repletion	AT3G08850	RAPTOR1B	AT5G64680	Mediator-associated protein 2	MDA2	3	3	0.15	22.33	9.69	216.378	150.06	9.38	1407.56	22519	237;227;248	5;4;7	4;3;6	31.5;26.1;49.8
GSrhino-Raptor1B N-repleted	AP-MS	N-repletion	AT3G08850	RAPTOR1B	AT1G76820	eukaryotic translation initiation factor 2 (eIF-2) family protein	eIF5B4	3	3	0.046	15.47	10.43	161.352	45.85	8.88	407.148	129383	376;407;292	10;11;7	10;11;7	12.2;13.8;8.2
GSrhino-Raptor1B N-repleted	AP-MS	N-repletion	AT3G08850	RAPTOR1B	AT2G19870	tRNA/rRNA methyltransferase (SpoU) family protein, homolog to human MRM1	AtMRM1	2	3	0.026	11.94	10.64	127.042	25.67	5.09	130.66	65520	113;46;142	4;1;3	3;1;3	10.5;5.1;9.8

## Sheet: Table S3B Interactions PL-MS
											NSAF filtering vs large control PL-MS dataset			MaxQuant filtering vs GFP-TurboID N-starved or KNO3 repleted			Mascot protein identification results (multi-numerical per replicate)
Experiment	Method	Condition	Bait Accession	Bait Symbol	Prey Accession	Prey Description	Prey Symbol	Count 2 pep ID	Count 1 pep ID	Mean NSAF	NSAF Ratio	-log(p-value)	Affinity Enrichment score	MxQ significance	Difference	-log(p-value)	Protein mass	Protein score	Protein matches	Protein sequences	Protein coverage (%)
TurboID-SNF4 N-starved	TurboID	N-starvation	AT1G09020	SnRK1βγ	AT2G40000	ortholog of sugar beet HS1 PRO-1 2	HSPRO2	3	3	0.182	363.36	325	118092	+	5.04077	2.31965	49212	73;89;148	2;3;2	2;3;2	4.4;8.7;6.7
TurboID-SNF4 N-starved	TurboID	N-starvation	AT1G09020	SnRK1βγ	AT1G09020	homolog of yeast sucrose nonfermenting 4	SnRK1βγ	3	3	1.011	731.26	44.35	32431	+	9.50921	3.21724	53433	388;383;533	14;13;18	8;7;8	15.8;14.0;15.8
TurboID-SNF4 N-starved	TurboID	N-starvation	AT1G09020	SnRK1βγ	AT5G41020	myb family transcription factor	AtMYB3R-like	0	2	0.039	77.19	68.48	5286				68153	78;56	1;1	1;1	1.5;1.5
TurboID-SNF4 N-starved	TurboID	N-starvation	AT1G09020	SnRK1βγ	AT1G69880	ATH8, TH8|thioredoxin H-type 8	ATH8	1	3	0.516	166.55	24.26	4041	+	6.4911	3.89684	17239	69;71;86	2;2;3	1;1;2	6.1;6.1;11.5
TurboID-SNF4 N-starved	TurboID	N-starvation	AT1G09020	SnRK1βγ	AT5G20650	AtCOPT5, COPT5|copper transporter 5	AtCOPT5	0	3	0.227	33.53	8.36	280				15774	40;48;53	1;1;1	1;1;1	8.2;8.2;8.2
TurboID-SNF4 N-starved	TurboID	N-starvation	AT1G09020	SnRK1βγ	AT3G28956	RNA polymerase II, Rpb4, core protein	Rpb4	0	2	0.17	26.66	4.7	125	+	2.57669	3.64563	15232	48;45	1;1	1;1	8.8;8.8
TurboID-SNF4 N-starved	TurboID	N-starvation	AT1G09020	SnRK1βγ	AT5G12860	DiT1|dicarboxylate transporter 1	DiT1	0	3	0.06	18.28	6.32	116	+	3.04791	3.71444	59175	38;41;49	1;1;1	1;1;1	1.8;1.8;1.8
TurboID-SNF4 N-starved	TurboID	N-starvation	AT1G09020	SnRK1βγ	AT1G72680	ATCAD1, CAD1|cinnamyl-alcohol dehydrogenase	CAD1	0	2	0.058	20.39	4.69	96	+	2.76562	3.41008	38646	38;47	1;1	1;1	4.2;4.2
TurboID-SNF4 N-starved	TurboID	N-starvation	AT1G09020	SnRK1βγ	AT1G10670	ACLA-1|ATP-citrate lyase A-1	ACLA-1	0	3	0.079	14.94	5.69	85	+	2.92038	2.81611	46649	64;44;67	1;1;1	1;1;1	2.6;2.6;2.6
TurboID-SNF4 N-starved	TurboID	N-starvation	AT1G09020	SnRK1βγ	AT5G52840	NADH-ubiquinone oxidoreductase-like protein	NDUA5	1	3	0.259	16.88	4.85	82	+	2.9002	1.53161	19167	68;37;37	2;1;1	2;1;1	11.2;5.3;5.3
TurboID-SNF4 N-starved	TurboID	N-starvation	AT1G09020	SnRK1βγ	AT4G31990	AAT3, ASP5, ATAAT1|aspartate aminotransferase 5	AAT3	2	3	0.123	14.44	4.57	66	+	3.88713	3.67372	49799	46;72;78	1;2;2	1;2;2	2.2;5.5;5.5
TurboID-SNF4 N-starved	TurboID	N-starvation	AT1G09020	SnRK1βγ	AT3G59760	ATCS-C, OASC|O-acetylserine (thiol) lyase isoform C	ATCS-C	1	3	0.101	12.62	4.21	53	+	2.62011	2.2663	46086	74;65;74	2;1;1	2;1;1	5.8;3.0;3.0
TurboID-SNF4 N-starved	TurboID	N-starvation	AT1G09020	SnRK1βγ	AT5G13550	SULTR4;1|sulfate transporter 4.1	SULTR4;1	0	2	0.03	11.63	4.23	49	+	2.77213	2.00187	75048	39;62	1;1	1;1	3.2;3.2
TurboID-SNF4 N-starved	TurboID	N-starvation	AT1G09020	SnRK1βγ	AT1G80270	PPR596|PENTATRICOPEPTIDE REPEAT 596	PPR596	0	3	0.056	10.97	4.34	48	+	3.95799	1.95234	67240	52;55;59	1;1;1	1;1;1	1.7;1.7;1.7
TurboID-SNF4 N-starved	TurboID	N-starvation	AT1G09020	SnRK1βγ	AT1G80600	TUP5, WIN1|HOPW1-1-interacting 1	TUP5	2	2	0.135	18.85	2.46	46	+	3.76155	3.55766	48797	68;88	3;3	3;3	7.9;7.9
TurboID-SNF4 N-starved	TurboID	N-starvation	AT1G09020	SnRK1βγ	AT3G22310	ATRH9, PMH1|putative mitochondrial RNA helicase 1	ATRH9	0	3	0.054	8.45	3.99	34	+	3.90776	3.53574	63570	49;36;54	1;1;1	1;1;1	1.8;1.8;1.8
TurboID-SNF4 N-starved	TurboID	N-starvation	AT1G09020	SnRK1βγ	AT2G42790	CSY3|citrate synthase 3	CSY3	0	3	0.065	8.97	3.38	30	+	3.32037	4.72763	56140	51;41;53	1;1;1	1;1;1	2.0;2.0;2.0
TurboID-SNF4 N-starved	TurboID	N-starvation	AT1G09020	SnRK1βγ	AT1G06410	trehalose-phosphatase/synthase 7	TPS7	0	2	0.027	10.23	2.79	29				96626	50;41	1;1	1;1	1.4;1.4
TurboID-SNF4 N-starved	TurboID	N-starvation	AT1G09020	SnRK1βγ	AT3G53970	PTRE1|proteasome inhibitor-like protein	PTRE1	0	3	0.11	9.39	3.05	29	+	2.80313	1.35596	32097	66;40;74	1;1;1	1;1;1	6.3;6.3;6.3
TurboID-SNF4 N-starved	TurboID	N-starvation	AT1G09020	SnRK1βγ	AT4G29510	ATPRMT11, ATPRMT1B, PRMT11, PRMT1B|arginine methyltransferase 11	PRMT11	3	3	0.17	9.31	2.58	24	+	2.76995	1.89458	43865	74;96;90	2;2;2	2;2;2	5.6;5.6;5.6
TurboID-SNF4 N-starved	TurboID	N-starvation	AT1G09020	SnRK1βγ	AT2G37040	ATPAL1, PAL1|PHE ammonia lyase 1	PAL1	0	2	0.032	7.22	3.2	23				78676	55;56	1;1	1;1	1.2;1.2
TurboID-SNF4 N-starved	TurboID	N-starvation	AT1G09020	SnRK1βγ	AT5G04590	SIR|sulfite reductase	SIR	0	3	0.052	7.44	3.12	23	+	5.24654	3.48311	71905	49;38;53	1;1;1	1;1;1	1.6;1.6;1.6
TurboID-SNF4 N-starved	TurboID	N-starvation	AT1G09020	SnRK1βγ	AT1G05350	Ubiquitin-like modifier-activating enzyme 5	UBA5	0	3	0.077	7.85	2.84	22	+	2.34075	2.68513	46990	60;58;43	1;1;1	1;1;1	2.6;2.6;2.6
TurboID-SNF4 N-starved	TurboID	N-starvation	AT1G09020	SnRK1βγ	AT4G02930	Elongation factor Tu, mitochondrial	EFTM	3	3	0.563	5.68	3.47	20	+	2.93977	3.47743	49379	240;296;266	8;8;7	6;6;5	14.3;16.1;15.0
TurboID-SNF4 N-repleted	TurboID	N-repletion	AT1G09020	SnRK1βγ	AT1G09020	homolog of yeast sucrose nonfermenting 4	SnRK1βγ	3	3	2.021	1461.78	47.99	70151	+	10.1879	3.38628	53433	204;494;397	9;18;14	7;9;7	14.2;19.3;14.2
TurboID-SNF4 N-repleted	TurboID	N-repletion	AT1G09020	SnRK1βγ	AT2G40000	ortholog of sugar beet HS1 PRO-1 2	HSPRO2	2	2	0.139	278.83	68.33	19052	+	4.40873	1.63808	49212	192;103	4;2	3;2	8.7;6.7
TurboID-SNF4 N-repleted	TurboID	N-repletion	AT1G09020	SnRK1βγ	AT5G41020	myb family transcription factor	AtMYB3R-like	1	2	0.052	103.35	68.23	7052	+	4.14329	2.04077	68153	92;75	2;1	2;1	4.6;1.5
TurboID-SNF4 N-repleted	TurboID	N-repletion	AT1G09020	SnRK1βγ	AT1G69880	ATH8, TH8|thioredoxin H-type 8	ATH8	1	2	0.281	90.77	10.43	947	+	5.694	4.49032	17239	83;69	2;2	1;2	6.1;11.5
TurboID-SNF4 N-repleted	TurboID	N-repletion	AT1G09020	SnRK1βγ	AT1G80230	Cytochrome c oxidase subunit 5b-2, mitochondrial	COX5B-2	0	2	0.122	26.4	4.48	118	+	3.76498	3.93134	18571	47;43	1;1	1;1	10.5;8.2
TurboID-SNF4 N-repleted	TurboID	N-repletion	AT1G09020	SnRK1βγ	AT5G20650	AtCOPT5, COPT5|copper transporter 5	AtCOPT5	0	2	0.143	21.03	3.58	75				15774	53;59	1;1	1;1	8.2;8.2
TurboID-SNF4 N-repleted	TurboID	N-repletion	AT1G09020	SnRK1βγ	AT1G06410	trehalose-phosphatase/synthase 7	TPS7	0	2	0.025	9.43	2.69	25	+	2.88064	2.3686	96626	47;45	1;1	1;1	1.4;1.4
TurboID-SNF4 N-repleted	TurboID	N-repletion	AT1G09020	SnRK1βγ	AT1G10670	ACLA-1|ATP-citrate lyase A-1	ACLA-1	0	2	0.049	9.4	2.34	22				46649	62;58	1;1	1;1	2.6;2.6
TurboID-KIN10 N-starved	TurboID	N-starvation	AT3G01090	SnRK1α1	AT3G01090	SNF1 kinase homolog 10	SnRK1α1	3	3	1.683	2548.68	146.77	374070	+	14.3706	2.78978	61142	3696;2918;2830	112;95;92	26;23;25	52.0;51.6;45.4
TurboID-KIN10 N-starved	TurboID	N-starvation	AT3G01090	SnRK1α1	AT5G24890	Oxidative Stress3-like4	AtO3L4/KCP	3	3	0.344	606.3	144.74	87756	+	8.22583	5.30889	26560	427;609;484	7;11;9	4;6;6	20.0;28.3;28.3
TurboID-KIN10 N-starved	TurboID	N-starvation	AT3G01090	SnRK1α1	AT1G60140	trehalose phosphate synthase 10	TPS10	3	3	0.123	233.92	156.09	36513	+	8.4573	4.55633	97262	320;246;258	11;12;12	7;7;6	10.1;9.9;9.9
TurboID-KIN10 N-starved	TurboID	N-starvation	AT3G01090	SnRK1α1	AT3G29160	SNF1 kinase homolog 11	SnRK1α2	3	3	0.137	227.22	92.93	21116	+	8.17486	3.87949	58652	130;131;152	7;7;9	4;4;4	6.3;6.3;6.3
TurboID-KIN10 N-starved	TurboID	N-starvation	AT3G01090	SnRK1α1	AT4G16360	5'-AMP-activated protein kinase beta-2 subunit protein	SnRK1β2	0	2	0.021	41.54	68.52	2846	+	4.14597	1.62339	32015	48;42	1;1	1;1	3.1;3.1
TurboID-KIN10 N-starved	TurboID	N-starvation	AT3G01090	SnRK1α1	AT1G80230	Cytochrome c oxidase subunit 5b-2, mitochondrial	COX5B-2	3	3	0.141	30.48	9.3	283	+	5.04574	4.86066	18571	135;130;70	3;3;2	3;3;2	25.1;24.6;16.4
TurboID-KIN10 N-starved	TurboID	N-starvation	AT3G01090	SnRK1α1	AT2G18700	trehalose phosphatase/synthase 11	TPS11	3	3	0.673	37.66	5.08	191	+	12.2741	6.00941	98213	3273;2647;2306	75;62;56	33;27;25	45.0;35.7;35.8
TurboID-KIN10 N-starved	TurboID	N-starvation	AT3G01090	SnRK1α1	AT3G08850	HEAT repeat ;WD domain, G-beta repeat protein protein	RAPTOR1B	1	2	0.007	11.51	13.8	159	+	5.19908	2.03208	147869	84;70	2;1	2;1	1.9;1.0
TurboID-KIN10 N-starved	TurboID	N-starvation	AT3G01090	SnRK1α1	AT5G51180	alpha/beta-Hydrolases superfamily protein	RD29B	3	3	0.144	14.79	7.93	117	+	8.43793	3.41416	40018	281;187;184	6;6;5	6;5;5	23.8;18.2;16.2
TurboID-KIN10 N-starved	TurboID	N-starvation	AT3G01090	SnRK1α1	AT1G06410	trehalose-phosphatase/synthase 7	TPS7	3	3	0.035	13.31	6.09	81				96626	214;176;107	5;3;2	5;3;2	9.0;5.1;2.9
TurboID-KIN10 N-starved	TurboID	N-starvation	AT3G01090	SnRK1α1	AT4G05150	Octicosapeptide/Phox/Bem1p family protein	AT4G05150 PB1	1	2	0.02	10.21	5.44	56	+	3.50665	3.27124	53029	96;69	2;1	2;1	6.3;3.4
TurboID-KIN10 N-starved	TurboID	N-starvation	AT3G01090	SnRK1α1	AT3G20250	APUM5, PUM5|pumilio 5	PUM5	1	2	0.01	8.52	5.32	45	+	5.14629	1.01451	101543	43;73	1;2	1;2	1.0;2.1
TurboID-KIN10 N-starved	TurboID	N-starvation	AT3G01090	SnRK1α1	AT2G37040	ATPAL1, PAL1|PHE ammonia lyase 1	PAL1	2	2	0.048	10.75	3.7	40	+	3.34556	1.9069	78676	312;211	8;4	8;4	15.3;9.0
TurboID-KIN10 N-starved	TurboID	N-starvation	AT3G01090	SnRK1α1	AT3G52950	CBS / octicosapeptide/Phox/Bemp1 (PB1) domains-containing protein; homolog of Glycine Max nodule AMP sensor NAS1	CBS domain NAS1-like	3	3	0.06	8.18	3.82	31	+	3.04726	2.4691	59989	152;167;136	4;4;3	4;4;3	11.0;10.4;7.4
TurboID-KIN10 N-repleted	TurboID	N-repletion	AT3G01090	SnRK1α1	AT3G01090	SNF1 kinase homolog 10	SnRK1α1	3	3	1.627	2463.3	146.3	360381	+	16.6297	3.87793	61142	3290;3843;2768	103;110;90	23;27;25	49.3;54.2;51.8
TurboID-KIN10 N-repleted	TurboID	N-repletion	AT3G01090	SnRK1α1	AT5G24890	Oxidative Stress3-like4	AtO3L4/KCP	3	3	0.291	513.45	141.87	72843	+	7.0271	3.03732	26560	483;445;546	9;6;9	6;4;5	28.3;20.0;23.3
TurboID-KIN10 N-repleted	TurboID	N-repletion	AT3G01090	SnRK1α1	AT1G60140	trehalose phosphate synthase 10	TPS10	3	3	0.133	252.1	157.84	39791	+	10.8543	3.06712	97262	397;353;249	14;15;11	7;7;6	10.2;10.6;8.4
TurboID-KIN10 N-repleted	TurboID	N-repletion	AT3G01090	SnRK1α1	AT3G29160	SNF1 kinase homolog 11	SnRK1α2	3	3	0.124	205.73	91.56	18837	+	8.92474	4.54119	58652	119;118;113	7;8;7	3;4;4	4.9;6.3;6.3
TurboID-KIN10 N-repleted	TurboID	N-repletion	AT3G01090	SnRK1α1	AT2G24550	Oxidative Stress3-like6/KCP-like2	AtO3L6/KCL2	1	2	0.035	70.34	68.14	4793	+	3.57282	4.51216	27230	77;42	2;1	2;1	11.0;4.1
TurboID-KIN10 N-repleted	TurboID	N-repletion	AT3G01090	SnRK1α1	AT4G16360	5'-AMP-activated protein kinase beta-2 subunit protein	SnRK1β2	0	2	0.019	38.41	68.55	2633	+	5.51388	3.73784	32015	50;40	1;1	1;1	4.5;4.2
TurboID-KIN10 N-repleted	TurboID	N-repletion	AT3G01090	SnRK1α1	AT4G17770	trehalose phosphatase/synthase 5	TPS5	0	2	0.007	12.08	22.57	273	+	3.20496	2.17824	97393	65;42	1;1	1;1	1.4;1.4
TurboID-KIN10 N-repleted	TurboID	N-repletion	AT3G01090	SnRK1α1	AT2G18700	trehalose phosphatase/synthase 11	TPS11	3	3	0.686	38.37	5.1	196	+	11.9636	3.73305	98213	2914;3534;2452	69;84;54	30;35;24	38.4;46.4;34.0
TurboID-KIN10 N-repleted	TurboID	N-repletion	AT3G01090	SnRK1α1	AT5G51180	alpha/beta-Hydrolases superfamily protein	RD29B	3	3	0.185	19.07	8.63	165	+	8.44426	4.79732	40018	247;294;245	8;8;7	6;6;6	23.0;19.0;18.2
TurboID-KIN10 N-repleted	TurboID	N-repletion	AT3G01090	SnRK1α1	AT1G80230	Cytochrome c oxidase subunit 5b-2, mitochondrial	COX5B-2	1	3	0.083	18.06	7.36	133	+	5.48113	3.68948	18571	120;70;53	3;1;1	2;1;1	19.3;5.8;8.2
TurboID-KIN10 N-repleted	TurboID	N-repletion	AT3G01090	SnRK1α1	AT1G06410	trehalose-phosphatase/synthase 7	TPS7	3	3	0.047	18.03	7.14	129				96626	236;224;177	4;6;4	4;6;4	6.7;8.9;6.1
TurboID-KIN10 N-repleted	TurboID	N-repletion	AT3G01090	SnRK1α1	AT3G20250	APUM5, PUM5|pumilio 5	PUM5	2	2	0.019	16.18	7.46	121				101543	91;76	4;2	2;2	2.1;2.1
TurboID-KIN10 N-repleted	TurboID	N-repletion	AT3G01090	SnRK1α1	AT2G37040	ATPAL1, PAL1|PHE ammonia lyase 1	PAL1	2	2	0.063	14.03	4.1	58				78676	233;367	6;9	6;9	10.6;16.7
TurboID-KIN10 N-repleted	TurboID	N-repletion	AT3G01090	SnRK1α1	AT4G05150	Octicosapeptide/Phox/Bem1p family protein	AT4G05150 PB1	1	2	0.019	9.85	5.29	52	+	3.36494	1.95713	53029	53;123	1;2	1;2	2.9;6.3
TurboID-KIN10 N-repleted	TurboID	N-repletion	AT3G01090	SnRK1α1	AT3G52950	CBS / octicosapeptide/Phox/Bemp1 (PB1) domains-containing protein; homolog of Glycine Max nodule AMP sensor NAS1	CBS domain NAS1-like	3	3	0.053	7.22	3.5	25	+	2.96283	3.06758	59989	156;96;144	4;2;4	4;2;4	9.2;4.7;7.9
TurboID-KIN10 N-repleted	TurboID	N-repletion	AT3G01090	SnRK1α1	AT1G75270	DHAR2|dehydroascorbate reductase 2	DHAR2	0	3	0.041	5.76	4.06	23				23392	45;41;45	1;1;1	1;1;1	5.2;5.2;5.2
KIN10-TurboID N-starved	TurboID	N-starvation	AT3G01090	SnRK1α1	AT3G01090	SNF1 kinase homolog 10	SnRK1α1	3	3	1.739	2633.46	147.19	387619	+	14.7028	2.82615	61142	3639;4472;3574	115;124;111	26;25;24	47.7;46.5;44.1
KIN10-TurboID N-starved	TurboID	N-starvation	AT3G01090	SnRK1α1	AT5G24890	Oxidative Stress3-like4	AtO3L4/KCP	3	3	0.266	469.14	141.22	66252	+	7.46078	4.8639	26560	523;604;490	9;8;7	6;4;5	28.3;20.0;25.0
KIN10-TurboID N-starved	TurboID	N-starvation	AT3G01090	SnRK1α1	AT4G17670	Protein of unknown function (DUF581)	FLZ2	1	3	0.083	166.89	325	54239	+	4.24628	3.04646	18582	58;59;48	1;2;2	1;2;1	5.7;5.7;5.7
KIN10-TurboID N-starved	TurboID	N-starvation	AT3G01090	SnRK1α1	AT2G24550	Oxidative Stress3-like6/KCP-like2	AtO3L6/KCL2	3	3	0.076	152.11	325	49436	+	2.27805	3.07268	27230	122;63;79	3;2;2	3;2;2	15.1;7.8;11.4
KIN10-TurboID N-starved	TurboID	N-starvation	AT3G01090	SnRK1α1	AT4G16360	5'-AMP-activated protein kinase beta-2 subunit protein	SnRK1β2	2	3	0.073	146.88	260.29	38231	+	5.14634	1.92404	32015	100;53;129	3;1;4	3;1;3	11.8;4.2;17.6
KIN10-TurboID N-starved	TurboID	N-starvation	AT3G01090	SnRK1α1	AT1G60140	trehalose phosphate synthase 10	TPS10	3	3	0.12	228.34	155.38	35479	+	8.95967	4.78655	97262	332;401;359	13;15;11	8;9;7	11.7;12.9;10.2
KIN10-TurboID N-starved	TurboID	N-starvation	AT3G01090	SnRK1α1	AT3G29160	SNF1 kinase homolog 11	SnRK1α2	3	3	0.125	207.12	91.72	18997	+	8.18397	3.45524	58652	139;118;146	8;8;8	4;3;4	6.3;4.9;6.3
KIN10-TurboID N-starved	TurboID	N-starvation	AT3G01090	SnRK1α1	AT4G17770	trehalose phosphatase/synthase 5	TPS5	2	3	0.018	31.93	60.35	1927	+	3.63797	3.9205	97393	51;82;110	1;2;3	1;2;3	1.6;3.2;3.9
KIN10-TurboID N-starved	TurboID	N-starvation	AT3G01090	SnRK1α1	AT3G08850	HEAT repeat ;WD domain, G-beta repeat protein protein	RAPTOR1B	3	3	0.018	28.34	38.04	1078	+	7.30191	3.42673	147869	68;89;189	2;2;5	2;2;5	1.8;1.7;4.6
KIN10-TurboID N-starved	TurboID	N-starvation	AT3G01090	SnRK1α1	AT1G30470	SIT4 phosphatase-associated family protein	AT1G30470 SIT4	2	2	0.017	26.82	22.7	609	+	4.87201	2.6188	89832	82;110	2;3	2;3	2.7;4.6
KIN10-TurboID N-starved	TurboID	N-starvation	AT3G01090	SnRK1α1	AT1G09020	homolog of yeast sucrose nonfermenting 4	SnRK1βγ	2	3	0.038	27.7	16.88	468				53433	120;40;71	4;1;2	3;1;2	6.8;2.3;4.3
KIN10-TurboID N-starved	TurboID	N-starvation	AT3G01090	SnRK1α1	AT2G18700	trehalose phosphatase/synthase 11	TPS11	3	3	0.864	48.33	5.5	266	+	12.8677	5.99756	98213	3726;4197;3815	90;103;87	35;37;32	45.6;47.1;42.2
KIN10-TurboID N-starved	TurboID	N-starvation	AT3G01090	SnRK1α1	AT3G43600	AAO2, AO3, AOgamma, atAO-2, AtAO3|aldehyde oxidase 2	AAO2	3	3	0.044	22.61	8.6	194	+	7.29001	5.01986	144488	252;224;305	7;6;9	6;5;8	6.4;5.4;7.7
KIN10-TurboID N-starved	TurboID	N-starvation	AT3G01090	SnRK1α1	AT1G06410	trehalose-phosphatase/synthase 7	TPS7	3	3	0.041	15.53	6.63	103				96626	144;204;163	3;5;5	3;5;5	4.6;6.7;7.5
KIN10-TurboID N-starved	TurboID	N-starvation	AT3G01090	SnRK1α1	AT3G59630	diphthamide synthesis DPH2 family protein	DPH2	3	3	0.087	17.69	5.6	99	+	6.67247	3.89801	54808	156;283;223	5;6;5	4;6;4	9.8;18.3;11.2
KIN10-TurboID N-starved	TurboID	N-starvation	AT3G01090	SnRK1α1	AT1G80230	Cytochrome c oxidase subunit 5b-2, mitochondrial	COX5B-2	0	3	0.047	10.1	6.14	62	+	4.13919	3.79476	18571	57;60;43	1;1;1	1;1;1	5.8;8.8;10.5
KIN10-TurboID N-starved	TurboID	N-starvation	AT3G01090	SnRK1α1	AT5G61030	GR-RBP3, ORRM3, RBGA7|glycine-rich RNA-binding protein 3	GR-RBP3	0	3	0.034	8.75	6.09	53				29967	71;42;43	2;1;1	1;1;1	2.6;2.6;2.6
KIN10-TurboID N-starved	TurboID	N-starvation	AT3G01090	SnRK1α1	AT2G21580	Ribosomal protein S25 family protein	RPS25B	2	2	0.123	10.16	4.74	48				12062	75;78	2;2	2;2	22.2;22.2
KIN10-TurboID N-starved	TurboID	N-starvation	AT3G01090	SnRK1α1	AT3G52950	CBS / octicosapeptide/Phox/Bemp1 (PB1) domains-containing protein; homolog of Glycine Max nodule AMP sensor NAS1	CBS domain NAS1-like	3	3	0.048	6.54	3.34	22	+	2.88016	2.37435	59989	167;100;181	3;2;5	3;2;5	7.7;4.7;13.1
KIN10-TurboID N-starved	TurboID	N-starvation	AT3G01090	SnRK1α1	AT5G43970	ATTOM22-V, TOM22-V, TOM9-2|translocase of outer membrane 22-V	TOM22-V	3	3	0.161	6.36	3.44	22				10372	121;124;131	2;2;2	2;2;2	22.2;22.2;22.2
KIN10-TurboID N-repleted	TurboID	N-repletion	AT3G01090	SnRK1α1	AT3G01090	SNF1 kinase homolog 10	SnRK1α1	3	3	1.671	2529.84	146.54	370723	+	16.7335	3.88407	61142	3169;2844;3561	102;97;110	22;23;23	49.2;51.6;44.1
KIN10-TurboID N-repleted	TurboID	N-repletion	AT3G01090	SnRK1α1	AT5G24890	Oxidative Stress3-like4	AtO3L4/KCP	3	3	0.314	554.44	143.87	79767	+	7.4945	3.16819	26560	643;477;437	10;8;8	5;5;6	25.0;25.0;28.3
KIN10-TurboID N-repleted	TurboID	N-repletion	AT3G01090	SnRK1α1	AT1G60140	trehalose phosphate synthase 10	TPS10	3	3	0.113	213.89	153.07	32740	+	9.74741	4.97979	97262	324;224;331	11;12;10	6;6;6	8.9;8.5;8.2
KIN10-TurboID N-repleted	TurboID	N-repletion	AT3G01090	SnRK1α1	AT4G17670	Protein of unknown function (DUF581)	FLZ2	0	2	0.057	113.92	68.31	7782	+	4.03671	2.31798	18582	84;48	2;1	1;1	5.7;5.7
KIN10-TurboID N-repleted	TurboID	N-repletion	AT3G01090	SnRK1α1	AT2G24550	Oxidative Stress3-like6/KCP-like2	AtO3L6/KCL2	2	2	0.049	97.91	68.41	6698	+	3.05736	2.96635	27230	64;77	2;2	2;2	7.8;11.4
KIN10-TurboID N-repleted	TurboID	N-repletion	AT3G01090	SnRK1α1	AT3G29160	SNF1 kinase homolog 11	SnRK1α2	2	2	0.08	133.65	38.34	5124	+	8.27756	3.9438	58652	105;125	6;7	3;4	4.9;6.3
KIN10-TurboID N-repleted	TurboID	N-repletion	AT3G01090	SnRK1α1	AT4G16360	5'-AMP-activated protein kinase beta-2 subunit protein	SnRK1β2	0	2	0.022	43.69	68.46	2991	+	6.13084	3.01057	32015	61;44	1;1	1;1	4.5;4.5
KIN10-TurboID N-repleted	TurboID	N-repletion	AT3G01090	SnRK1α1	AT3G08850	HEAT repeat ;WD domain, G-beta repeat protein protein	RAPTOR1B	3	3	0.023	36.54	43.4	1586	+	5.90666	4.68702	147869	210;93;163	5;2;4	5;2;4	5.1;2.0;3.6
KIN10-TurboID N-repleted	TurboID	N-repletion	AT3G01090	SnRK1α1	AT1G30470	SIT4 phosphatase-associated family protein	AT1G30470 SIT4	1	3	0.018	28.6	42.05	1203	+	3.41892	1.68424	89832	113;52;55	3;1;1	3;1;1	4.7;1.5;1.4
KIN10-TurboID N-repleted	TurboID	N-repletion	AT3G01090	SnRK1α1	AT1G09020	homolog of yeast sucrose nonfermenting 4	SnRK1βγ	3	3	0.049	35.27	19.48	687				53433	100;105;72	3;3;2	3;2;2	6.8;4.5;4.3
KIN10-TurboID N-repleted	TurboID	N-repletion	AT3G01090	SnRK1α1	AT4G17770	trehalose phosphatase/synthase 5	TPS5	1	2	0.009	16.38	24.6	403	+	3.75334	3.33558	97393	82;46	2;1	2;1	3.0;1.6
KIN10-TurboID N-repleted	TurboID	N-repletion	AT3G01090	SnRK1α1	AT2G18700	trehalose phosphatase/synthase 11	TPS11	3	3	0.741	41.45	5.23	217	+	12.3334	3.97397	98213	3729;2701;3344	80;69;71	27;27;33	37.4;39.0;44.4
KIN10-TurboID N-repleted	TurboID	N-repletion	AT3G01090	SnRK1α1	AT2G46540	OXPHOS Complex I subunit B9	OXPHOS-B9	0	3	0.134	14.27	8.38	120	+	3.75886	3.28196	6799	73;70;77	1;1;1	1;1;1	21.5;21.5;21.5
KIN10-TurboID N-repleted	TurboID	N-repletion	AT3G01090	SnRK1α1	AT2G21580	Ribosomal protein S25 family protein	RPS25B	2	2	0.21	17.38	5.82	101	+	2.68148	1.92619	12062	125;95	3;3	2;2	22.2;22.2
KIN10-TurboID N-repleted	TurboID	N-repletion	AT3G01090	SnRK1α1	AT3G20250	APUM5, PUM5|pumilio 5	PUM5	2	2	0.017	14.15	7.15	101				101543	100;66	3;2	2;2	2.1;2.1
KIN10-TurboID N-repleted	TurboID	N-repletion	AT3G01090	SnRK1α1	AT3G43600	AAO2, AO3, AOgamma, atAO-2, AtAO3|aldehyde oxidase 2	AAO2	3	3	0.028	14.21	6.9	98	+	7.90373	5.3436	144488	225;119;209	5;3;5	4;3;4	4.1;2.5;3.8
KIN10-TurboID N-repleted	TurboID	N-repletion	AT3G01090	SnRK1α1	AT3G59630	diphthamide synthesis DPH2 family protein	DPH2	3	3	0.082	16.84	5.45	92	+	6.97106	1.79877	54808	231;168;195	6;4;4	5;4;4	13.0;11.2;11.8
KIN10-TurboID N-repleted	TurboID	N-repletion	AT3G01090	SnRK1α1	AT5G61030	GR-RBP3, ORRM3, RBGA7|glycine-rich RNA-binding protein 3	GR-RBP3	1	3	0.044	11.25	6.71	75	+	2.87775	2.61529	29967	41;38;129	1;1;3	1;1;2	2.6;2.6;7.4
KIN10-TurboID N-repleted	TurboID	N-repletion	AT3G01090	SnRK1α1	AT1G06410	trehalose-phosphatase/synthase 7	TPS7	2	3	0.024	9.31	4.83	45				96626	77;145;162	1;3;3	1;3;3	1.6;4.0;5.1
KIN10-TurboID N-repleted	TurboID	N-repletion	AT3G01090	SnRK1α1	AT5G20650	AtCOPT5, COPT5|copper transporter 5	AtCOPT5	0	3	0.06	8.82	5.15	45				15774	50;50;50	1;1;1	1;1;1	8.2;8.2;8.2
KIN10-TurboID N-repleted	TurboID	N-repletion	AT3G01090	SnRK1α1	AT5G43970	ATTOM22-V, TOM22-V, TOM9-2|translocase of outer membrane 22-V	TOM22-V	3	3	0.265	10.46	4.08	43				10372	142;142;130	3;3;3	2;2;2	22.2;22.2;22.2
KIN10-TurboID N-repleted	TurboID	N-repletion	AT3G01090	SnRK1α1	AT3G52950	CBS / octicosapeptide/Phox/Bemp1 (PB1) domains-containing protein; homolog of Glycine Max nodule AMP sensor NAS1	CBS domain NAS1-like	3	3	0.062	8.45	3.87	33	+	3.36144	3.19679	59989	190;123;190	5;3;4	5;3;4	12.2;6.5;9.5
KIN10-TurboID N-repleted	TurboID	N-repletion	AT3G01090	SnRK1α1	AT4G05150	Octicosapeptide/Phox/Bem1p family protein	AT4G05150 PB1	0	2	0.013	6.79	4.6	31	+	2.94394	3.17954	53029	48;61	1;1	1;1	3.4;2.9
KIN10-TurboID N-repleted	TurboID	N-repletion	AT3G01090	SnRK1α1	AT5G51180	alpha/beta-Hydrolases superfamily protein	RD29B	2	3	0.041	4.24	4.75	20	+	6.73599	2.95725	40018	100;136;104	1;2;2	1;2;2	4.5;7.6;6.7
TurboID-KINb1 N-starved	TurboID	N-starvation	AT5G21170	SnRK1β1	AT5G21170	5'-AMP-activated protein kinase beta-2 subunit protein	SnRK1β1	3	3	0.182	364.65	325	118511	+	7.19363	5.17596	30705	447;360;381	9;7;6	2;2;2	12.0;12.0;12.0
TurboID-KINb1 N-starved	TurboID	N-starvation	AT5G21170	SnRK1β1	AT5G24890	Oxidative Stress3-like4	AtO3L4/KCP	3	3	0.244	430.32	139.28	59935	+	5.82194	2.41177	26560	559;447;575	9;7;9	4;4;4	24.6;21.3;21.3
TurboID-KINb1 N-starved	TurboID	N-starvation	AT5G21170	SnRK1β1	AT5G11460	Protein of unknown function (DUF581)	FLZ10	0	3	0.02	40.6	325	13195				37845	64;62;56	1;1;1	1;1;1	6.1;6.1;6.1
TurboID-KINb1 N-starved	TurboID	N-starvation	AT5G21170	SnRK1β1	AT1G60140	trehalose phosphate synthase 10	TPS10	2	3	0.032	61.06	124.42	7597	+	3.53139	2.89662	97262	132;186;101	3;4;5	2;3;1	2.8;4.8;1.6
TurboID-KINb1 N-starved	TurboID	N-starvation	AT5G21170	SnRK1β1	AT2G17520	ATIRE1-2, AtIRE1A, IRE1-2, IRE1A|Endoribonuclease/protein kinase IRE1-like protein	IRE1A	2	3	0.019	35.47	88.17	3127	+	3.44629	2.58037	95078	199;151;136	2;3;2	1;3;2	1.8;5.0;3.1
TurboID-KINb1 N-starved	TurboID	N-starvation	AT5G21170	SnRK1β1	AT1G77760	GNR1, NIA1, NR1|nitrate reductase 1	NIA1	3	3	0.047	44.05	20.69	911	+	4.74519	2.32609	102975	85;191;240	3;7;9	2;5;7	2.6;6.3;9.4
TurboID-KINb1 N-starved	TurboID	N-starvation	AT5G21170	SnRK1β1	AT3G01090	SNF1 kinase homolog 10	SnRK1α1	0	2	0.009	13.46	26.27	354				58336	49;45	1;1	1;1	2.7;2.7
TurboID-KINb1 N-starved	TurboID	N-starvation	AT5G21170	SnRK1β1	AT2G37040	ATPAL1, PAL1|PHE ammonia lyase 1	PAL1	3	3	0.146	32.65	10.8	353	+	4.16122	1.81038	78676	475;958;1028	10;18;18	7;8;10	13.8;15.4;19.2
TurboID-KINb1 N-starved	TurboID	N-starvation	AT5G21170	SnRK1β1	AT4G17770	trehalose phosphatase/synthase 5	TPS5	1	2	0.008	14.71	23.45	345	+	3.08613	1.71714	97393	165;76	2;1	2;1	3.2;1.6
TurboID-KINb1 N-starved	TurboID	N-starvation	AT5G21170	SnRK1β1	AT2G35010	ATO1, TO1|thioredoxin O1	ATO1	2	3	0.059	17.65	11.61	205	+	3.27229	2.06587	21178	88;99;89	1;2;2	1;2;2	7.2;12.9;12.9
TurboID-KINb1 N-starved	TurboID	N-starvation	AT5G21170	SnRK1β1	AT2G26400	ARD, ARD3, ATARD3|acireductone dioxygenase 3	ADR3	3	3	0.154	20.16	9.83	198	+	4.98548	2.14548	23427	139;167;152	6;4;3	4;2;2	15.6;12.1;12.1
TurboID-KINb1 N-starved	TurboID	N-starvation	AT5G21170	SnRK1β1	AT2G15400	NRPE3B, RBP36B|DNA-directed RNA polymerase family protein	NRPE3B	3	3	0.074	21.19	8.46	179	+	2.37514	3.63195	35553	100;98;101	4;3;3	4;2;2	12.2;7.2;7.2
TurboID-KINb1 N-starved	TurboID	N-starvation	AT5G21170	SnRK1β1	AT5G66630	DAR5|DA1-related protein 5	DAR5	2	2	0.022	15.24	10.24	156				80193	141;151	4;2	4;2	5.8;4.7
TurboID-KINb1 N-starved	TurboID	N-starvation	AT5G21170	SnRK1β1	AT3G28956	RNA polymerase II, Rpb4, core protein	Rpb4	2	3	0.118	18.48	8.23	152				15232	99;151;99	2;3;2	2;2;1	19.7;24.1;10.9
TurboID-KINb1 N-starved	TurboID	N-starvation	AT5G21170	SnRK1β1	AT2G46540	OXPHOS Complex I subunit B9	OXPHOS-B9	0	3	0.146	15.51	8.42	131	+	3.21705	3.10103	6799	88;56;61	2;1;1	1;1;1	21.5;21.5;21.5
TurboID-KINb1 N-starved	TurboID	N-starvation	AT5G21170	SnRK1β1	AT1G45145	ATH5, ATTRX5, LIV1, TRX5, TRX-h5|thioredoxin H-type 5	TRX5	2	3	0.173	14.04	6.65	93	+	4.15667	2.03996	13114	67;181;142	1;4;4	1;3;2	11.9;28.0;21.2
TurboID-KINb1 N-starved	TurboID	N-starvation	AT5G21170	SnRK1β1	AT4G05150	Octicosapeptide/Phox/Bem1p family protein	AT4G05150 PB1	0	3	0.015	7.47	8.67	65				53029	79;58;67	1;1;1	1;1;1	3.4;3.4;3.4
TurboID-KINb1 N-starved	TurboID	N-starvation	AT5G21170	SnRK1β1	AT1G60110	Jacalin-related lectin 17	JAL17	0	2	0.008	7.17	6.4	46				66307	50;50	1;1	1;1	2.5;2.5
TurboID-KINb1 N-starved	TurboID	N-starvation	AT5G21170	SnRK1β1	AT1G60420	AtNRX1, NRX1|DC1 domain-containing protein	AtNRX1	3	3	0.054	10.4	4.25	44	+	2.29676	2.66922	65129	59;226;107	2;8;4	2;7;4	4.8;18.0;9.3
TurboID-KINb1 N-starved	TurboID	N-starvation	AT5G21170	SnRK1β1	AT1G33030	O-methyltransferase family protein	AT1G33030 O-methyltransferase	0	2	0.013	7.69	5.01	39				38943	62;70	1;1	1;1	4.3;4.3
TurboID-KINb1 N-starved	TurboID	N-starvation	AT5G21170	SnRK1β1	AT2G01470	ATSEC12, STL2P|SEC12P-like 2 protein	SEC12	0	3	0.018	6.66	5.56	37				42767	38;48;40	1;1;1	1;1;1	5.6;5.6;5.6
TurboID-KINb1 N-starved	TurboID	N-starvation	AT5G21170	SnRK1β1	AT5G20650	AtCOPT5, COPT5|copper transporter 5	AtCOPT5	0	3	0.048	7.05	4.7	33	+	4.49204	2.86759	15774	53;51;49	1;1;1	1;1;1	8.2;8.2;8.2
TurboID-KINb1 N-starved	TurboID	N-starvation	AT5G21170	SnRK1β1	AT2G35880	TPX2 (targeting protein for Xklp2) protein family	TPX2	3	3	0.032	7.7	4.34	33	+	2.48856	2.12261	46668	109;100;67	2;2;2	2;2;2	8.3;6.7;7.4
TurboID-KINb1 N-starved	TurboID	N-starvation	AT5G21170	SnRK1β1	AT1G27770	ACA1, PEA1|autoinhibited Ca2+-ATPase 1	ACA1	3	3	0.038	6.22	5.06	31				111190	184;189;290	4;6;7	3;6;7	5.1;6.9;9.2
TurboID-KINb1 N-starved	TurboID	N-starvation	AT5G21170	SnRK1β1	AT5G37830	OXP1|oxoprolinase 1	OXP1	1	3	0.009	6.04	4.82	29				137444	99;57;73	3;1;1	3;1;1	2.9;1.0;1.0
TurboID-KINb1 N-repleted	TurboID	N-repletion	AT5G21170	SnRK1β1	AT5G21170	5'-AMP-activated protein kinase beta-2 subunit protein	SnRK1β1	3	3	0.169	338.44	325	109993	+	7.77156	3.36394	30705	352;445;348	6;8;7	2;2;2	12.0;12.0;12.0
TurboID-KINb1 N-repleted	TurboID	N-repletion	AT5G21170	SnRK1β1	AT5G24890	Oxidative Stress3-like4	AtO3L4/KCP	3	3	0.181	319.41	134.35	42913	+	6.05927	2.93452	26560	296;368;387	6;6;7	4;4;4	21.3;21.3;21.3
TurboID-KINb1 N-repleted	TurboID	N-repletion	AT5G21170	SnRK1β1	AT1G60140	trehalose phosphate synthase 10	TPS10	3	3	0.042	80.33	132.28	10626	+	4.25137	1.90358	97262	130;168;147	5;6;5	2;3;2	3.1;4.6;3.3
TurboID-KINb1 N-repleted	TurboID	N-repletion	AT5G21170	SnRK1β1	AT2G17520	ATIRE1-2, AtIRE1A, IRE1-2, IRE1A|Endoribonuclease/protein kinase IRE1-like protein	IRE1A	3	3	0.03	55.55	99.22	5512	+	3.32082	2.11592	95078	186;139;166	4;3;4	4;3;4	7.6;5.0;7.6
TurboID-KINb1 N-repleted	TurboID	N-repletion	AT5G21170	SnRK1β1	AT1G77760	GNR1, NIA1, NR1|nitrate reductase 1	NIA1	3	3	0.082	76.34	25.92	1979	+	5.18967	2.96485	102975	329;379;318	11;12;10	8;8;9	10.3;10.6;11.8
TurboID-KINb1 N-repleted	TurboID	N-repletion	AT5G21170	SnRK1β1	AT5G11460	Protein of unknown function (DUF581)	FLZ10	0	2	0.013	26.69	68.55	1830	+	3.90471	5.10076	37845	73;62	1;1	1;1	6.1;6.1
TurboID-KINb1 N-repleted	TurboID	N-repletion	AT5G21170	SnRK1β1	AT2G37040	ATPAL1, PAL1|PHE ammonia lyase 1	PAL1	3	3	0.167	37.49	11.37	426	+	5.27868	3.69631	78676	935;945;1024	17;17;19	8;9;11	15.7;17.2;20.4
TurboID-KINb1 N-repleted	TurboID	N-repletion	AT5G21170	SnRK1β1	AT3G01090	SNF1 kinase homolog 10	SnRK1α1	0	2	0.009	13.65	26.42	361				58336	43;41	1;1	1;1	2.7;2.7
TurboID-KINb1 N-repleted	TurboID	N-repletion	AT5G21170	SnRK1β1	AT3G50930	AtBCS1, AtOM66, BCS1, OM66|cytochrome BC1 synthesi	BCS1	1	2	0.012	18.65	19.05	355	+	2.39747	3.64492	66095	74;47	2;1	2;1	5.2;1.6
TurboID-KINb1 N-repleted	TurboID	N-repletion	AT5G21170	SnRK1β1	AT2G35010	ATO1, TO1|thioredoxin O1	ATO1	3	3	0.071	21.15	12.59	266	+	3.60801	2.06927	21178	104;83;74	2;2;2	2;2;2	12.9;12.9;12.9
TurboID-KINb1 N-repleted	TurboID	N-repletion	AT5G21170	SnRK1β1	AT5G66630	DAR5|DA1-related protein 5	DAR5	3	3	0.026	17.68	11.62	205				80193	152;171;153	3;3;2	3;3;2	5.8;7.0;4.7
TurboID-KINb1 N-repleted	TurboID	N-repletion	AT5G21170	SnRK1β1	AT1G60110	Jacalin-related lectin 17	JAL17	0	3	0.011	10.76	14.18	153				66307	68;58;57	1;1;1	1;1;1	2.5;2.5;2.5
TurboID-KINb1 N-repleted	TurboID	N-repletion	AT5G21170	SnRK1β1	AT1G33030	O-methyltransferase family protein	AT1G33030 O-methyltransferase	0	3	0.019	11.66	11.13	130				38943	69;52;64	1;1;1	1;1;1	4.3;4.3;4.3
TurboID-KINb1 N-repleted	TurboID	N-repletion	AT5G21170	SnRK1β1	AT3G28956	RNA polymerase II, Rpb4, core protein	Rpb4	0	3	0.1	15.73	7.8	123				15232	105;108;91	2;2;2	1;1;1	10.9;10.9;10.9
TurboID-KINb1 N-repleted	TurboID	N-repletion	AT5G21170	SnRK1β1	AT1G45145	ATH5, ATTRX5, LIV1, TRX5, TRX-h5|thioredoxin H-type 5	TRX5	3	3	0.193	15.69	7.15	112	+	5.81478	3.03253	13114	111;192;179	2;4;4	2;2;2	18.6;21.2;21.2
TurboID-KINb1 N-repleted	TurboID	N-repletion	AT5G21170	SnRK1β1	AT2G15400	NRPE3B, RBP36B|DNA-directed RNA polymerase family protein	NRPE3B	2	3	0.05	14.37	6.95	100				35553	45;111;117	1;3;3	1;2;2	3.1;7.2;7.2
TurboID-KINb1 N-repleted	TurboID	N-repletion	AT5G21170	SnRK1β1	AT4G05150	Octicosapeptide/Phox/Bem1p family protein	AT4G05150 PB1	1	3	0.019	9.83	9.69	95				53029	86;51;53	2;1;1	2;1;1	6.3;3.4;3.4
TurboID-KINb1 N-repleted	TurboID	N-repletion	AT5G21170	SnRK1β1	AT2G46540	OXPHOS Complex I subunit B9	OXPHOS-B9	0	3	0.106	11.19	7.74	87	+	3.60462	3.87474	6799	53;72;69	1;1;1	1;1;1	21.5;21.5;21.5
TurboID-KINb1 N-repleted	TurboID	N-repletion	AT5G21170	SnRK1β1	AT2G26400	ARD, ARD3, ATARD3|acireductone dioxygenase 3	ADR3	1	3	0.075	9.82	7.5	74	+	3.50628	3.25841	27493	120;101;54	3;3;1	2;1;1	14.7;7.0;7.0
TurboID-KINb1 N-repleted	TurboID	N-repletion	AT5G21170	SnRK1β1	AT5G23140	CLPP2, NCLPP7|nuclear-encoded CLP protease P7	CLPP2	1	3	0.038	9.47	5.95	56	+	4.31857	3.11536	26266	48;87;46	1;2;1	1;2;1	4.6;13.3;8.7
TurboID-KINb1 N-repleted	TurboID	N-repletion	AT5G21170	SnRK1β1	AT2G21580	Ribosomal protein S25 family protein	RPS25B	2	2	0.127	10.49	4.71	49	+	3.31872	2.14332	12062	73;108	2;3	2;2	22.2;22.2
TurboID-KINb1 N-repleted	TurboID	N-repletion	AT5G21170	SnRK1β1	AT1G60420	AtNRX1, NRX1|DC1 domain-containing protein	AtNRX1	3	3	0.056	10.6	4.4	47	+	2.66022	2.50759	65129	103;141;199	3;4;7	3;4;7	8.0;9.3;17.1
TurboID-KINb1 N-repleted	TurboID	N-repletion	AT5G21170	SnRK1β1	AT5G21060	Glyceraldehyde-3-phosphate dehydrogenase-like family protein	AtHSD	0	3	0.03	8.39	4.89	41	+	2.8597	3.99642	40387	59;120;97	1;2;2	1;1;1	3.2;3.2;3.2
TurboID-KINb1 N-repleted	TurboID	N-repletion	AT5G21170	SnRK1β1	AT4G38510	AtVAB2, VAB2|ATPase, V1 complex, subunit B protein	VAB2	2	2	0.182	11.36	3.01	34	+	2.75146	4.33383	54271	926;930	19;20	10;8	30.8;23.6
TurboID-KINb1 N-repleted	TurboID	N-repletion	AT5G21170	SnRK1β1	AT2G35880	TPX2 (targeting protein for Xklp2) protein family	TPX2	3	3	0.032	7.56	4.31	33				46668	68;81;59	2;2;2	2;2;2	7.4;7.4;7.4
TurboID-KINb1 N-repleted	TurboID	N-repletion	AT5G21170	SnRK1β1	AT2G18700	trehalose phosphatase/synthase 11	TPS11	3	3	0.164	9.2	2.98	27				98213	678;716;644	22;21;19	14;15;13	23.0;22.4;21.7
TurboID-KINb1 N-repleted	TurboID	N-repletion	AT5G21170	SnRK1β1	AT1G27770	ACA1, PEA1|autoinhibited Ca2+-ATPase 1	ACA1	3	3	0.034	5.44	4.77	26	+	2.56311	2.36027	111190	209;230;234	4;5;6	4;5;6	5.4;7.2;8.3
TurboID-KINb1 N-repleted	TurboID	N-repletion	AT5G21170	SnRK1β1	AT5G51180	alpha/beta-Hydrolases superfamily protein	RD29B	3	3	0.045	4.59	5.04	23				40018	82;93;79	2;3;2	2;3;2	5.3;11.8;5.3
KINb1-TurboID N-starved	TurboID	N-starvation	AT5G21170	SnRK1β1	AT5G21170	5'-AMP-activated protein kinase beta-2 subunit protein	SnRK1β1	3	3	0.367	733.59	325	238417	+	10.4137	6.48977	30705	602;753;686	15;19;18	5;7;5	33.6;42.0;33.6
KINb1-TurboID N-starved	TurboID	N-starvation	AT5G21170	SnRK1β1	AT1G27170	disease resistance protein (TIR-NBS-LRR class)	TTNL1	3	3	0.048	95.17	325	30930	+	7.74533	3.38166	156273	409;317;410	11;9;13	9;7;10	8.2;6.3;9.2
KINb1-TurboID N-starved	TurboID	N-starvation	AT5G21170	SnRK1β1	AT5G11460	Protein of unknown function (DUF581)	FLZ10	3	3	0.035	69.69	325	22649	+	2.94134	1.30624	37845	113;122;95	2;2;2	2;2;2	10.5;10.5;10.5
KINb1-TurboID N-starved	TurboID	N-starvation	AT5G21170	SnRK1β1	AT1G04200	dyggve-melchior-clausen syndrome protein	Dymeclin	3	3	0.027	54.66	325	17765	+	4.73466	3.46942	82591	128;106;96	4;3;3	3;3;3	6.6;7.1;6.8
KINb1-TurboID N-starved	TurboID	N-starvation	AT5G21170	SnRK1β1	AT5G24890	Oxidative Stress3-like4	AtO3L4/KCP	3	3	0.075	132.17	112.87	14918	+	4.39917	2.00811	26560	112;238;108	2;5;2	2;4;2	10.0;24.6;10.0
KINb1-TurboID N-starved	TurboID	N-starvation	AT5G21170	SnRK1β1	AT5G09210	GC-rich sequence DNA-binding factor-like protein	AT5G09210 GC-rich DNA-binding	2	3	0.017	33.91	288.67	9789	+	2.46467	2.35331	66453	82;118;66	2;2;1	2;2;1	4.1;4.1;1.7
KINb1-TurboID N-starved	TurboID	N-starvation	AT5G21170	SnRK1β1	AT3G11670	DGD1|UDP-Glycosyltransferase superfamily protein	DGD1	1	3	0.01	19.85	268.34	5327	+	2.34478	2.66395	91771	90;80;78	2;1;1	2;1;1	3.0;1.9;1.9
KINb1-TurboID N-starved	TurboID	N-starvation	AT5G21170	SnRK1β1	AT5G49690	UDP-glycosyltransferase 91C1	UGT91C1	3	3	0.048	72.51	60.9	4416	+	4.80831	3.57041	51924	194;147;181	4;3;4	3;2;3	8.7;5.2;8.7
KINb1-TurboID N-starved	TurboID	N-starvation	AT5G21170	SnRK1β1	AT2G43500	NLP8|Plant regulator RWP-RK family protein	NLP8	3	3	0.049	67.82	53.51	3629	+	1.63397	2.6682	103219	260;278;392	6;7;10	6;7;7	8.2;9.1;9.7
KINb1-TurboID N-starved	TurboID	N-starvation	AT5G21170	SnRK1β1	AT2G01460	URK-domain, P-loop containing nucleoside triphosphate hydrolases superfamily protein	AT2G01460 URK-domain	3	3	0.059	64.57	37.46	2419	+	4.3007	3.44618	106592	444;244;244	12;8;8	11;7;8	15.0;9.4;10.4
KINb1-TurboID N-starved	TurboID	N-starvation	AT5G21170	SnRK1β1	AT3G24430	HCF101|ATP binding protein	HCF101	0	3	0.011	21.16	90.81	1922	+	1.87011	2.83485	57728	54;41;59	1;1;1	1;1;1	2.3;2.6;2.4
KINb1-TurboID N-starved	TurboID	N-starvation	AT5G21170	SnRK1β1	AT5G11100	ATSYTD, NTMC2T2.2, NTMC2TYPE2.2, SYT4, SYTD|Calcium-dependent lipid-binding (CaLB domain) family protein	SYT4	0	3	0.011	19.44	73.46	1428	+	2.23418	1.90438	63569	44;40;34	1;1;1	1;1;1	2.5;2.1;2.1
KINb1-TurboID N-starved	TurboID	N-starvation	AT5G21170	SnRK1β1	AT1G35190	2-oxoglutarate (2OG) and Fe(II)-dependent oxygenase superfamily protein	AT1G35190 2OG oxygenase	0	3	0.018	27.7	46.34	1284	+	2.34024	4.74999	37610	47;56;52	1;1;1	1;1;1	2.7;2.7;2.7
KINb1-TurboID N-starved	TurboID	N-starvation	AT5G21170	SnRK1β1	AT5G51980	Transducin/WD40 repeat-like superfamily protein	ZWFD2	0	3	0.014	21.73	50.42	1096	+	2.31945	3.889	47257	97;85;85	1;1;1	1;1;1	3.0;3.0;3.0
KINb1-TurboID N-starved	TurboID	N-starvation	AT5G21170	SnRK1β1	AT2G24765	ARF3, ARL1, ATARL1|ADP-ribosylation factor 3	ARF3	0	3	0.033	32.95	31.71	1045	+	2.90694	2.29017	20229	82;57;55	1;1;1	1;1;1	11.0;11.0;11.0
KINb1-TurboID N-starved	TurboID	N-starvation	AT5G21170	SnRK1β1	AT3G08850	HEAT repeat ;WD domain, G-beta repeat protein protein	RAPTOR1B	3	3	0.012	19.07	32.3	616	+	2.01481	3.21178	147869	144;99;104	4;2;2	4;2;2	3.3;1.9;1.9
KINb1-TurboID N-starved	TurboID	N-starvation	AT5G21170	SnRK1β1	AT1G72090	Methylthiotransferase	AtCDKAL1	3	3	0.027	23.71	23.89	566	+	3.67745	2.99401	65454	64;102;52	2;3;3	2;3;2	4.7;6.8;4.7
KINb1-TurboID N-starved	TurboID	N-starvation	AT5G21170	SnRK1β1	AT4G39850	ABCD1, ACN2, AtABCD1, CTS, PED3, PXA1|peroxisomal ABC transporter 1	ABCD1	0	2	0.003	6.36	68.55	436	+	4.19049	2.39619	149482	56;63	1;1	1;1	1.0;1.3
KINb1-TurboID N-starved	TurboID	N-starvation	AT5G21170	SnRK1β1	AT2G02730	GRIP/coiled-coil protein, putative (DUF1664)	AT2G02730 DUF1664	3	3	0.087	34.31	12.68	435	+	2.46922	4.35439	30042	170;153;211	4;4;4	2;3;3	11.2;15.9;15.9
KINb1-TurboID N-starved	TurboID	N-starvation	AT5G21170	SnRK1β1	AT5G66630	DAR5|DA1-related protein 5	DAR5	3	3	0.043	29.05	14.44	419	+	2.33372	2.95981	80193	194;176;189	6;4;5	4;3;4	8.0;6.8;8.0
KINb1-TurboID N-starved	TurboID	N-starvation	AT5G21170	SnRK1β1	AT1G60110	Jacalin-related lectin 17	JAL17	3	3	0.02	18.81	18.87	355	+	2.98473	2.36957	66307	137;130;154	2;2;2	2;2;2	4.7;4.7;4.7
KINb1-TurboID N-starved	TurboID	N-starvation	AT5G21170	SnRK1β1	AT1G09830	PUR2|Glycinamide ribonucleotide (GAR) synthetase	PUR2	0	3	0.011	12.56	18.91	238	+	3.04342	1.53038	56437	94;77;99	1;1;1	1;1;1	3.6;3.6;3.6
KINb1-TurboID N-starved	TurboID	N-starvation	AT5G21170	SnRK1β1	AT3G57330	ACA11|autoinhibited Ca2+-ATPase 11	ACA11	3	3	0.023	18.67	11.86	221	+	1.83789	2.87086	111874	180;212;206	3;5;4	3;4;3	4.2;5.2;4.2
KINb1-TurboID N-starved	TurboID	N-starvation	AT5G21170	SnRK1β1	AT5G13550	SULTR4;1|sulfate transporter 4.1	SULTR4;1	3	3	0.055	21.27	10.3	219	+	2.08243	2.71267	75048	265;204;283	6;5;8	4;4;5	9.5;7.4;11.5
KINb1-TurboID N-starved	TurboID	N-starvation	AT5G21170	SnRK1β1	AT2G16280	KCS9|3-ketoacyl-CoA synthase 9	KCS9	2	3	0.02	13.06	16.57	216	+	3.02495	2.50776	57936	86;82;86	2;1;2	2;1;2	4.7;2.5;4.7
KINb1-TurboID N-starved	TurboID	N-starvation	AT5G21170	SnRK1β1	AT1G80460	GLI1, NHO1|Actin-like ATPase superfamily protein	GLI1	0	3	0.011	12.89	16.01	206	+	2.30652	2.41778	56401	41;41;30	1;1;1	1;1;1	2.1;2.1;2.1
KINb1-TurboID N-starved	TurboID	N-starvation	AT5G21170	SnRK1β1	AT1G72680	ATCAD1, CAD1|cinnamyl-alcohol dehydrogenase	CAD1	3	3	0.062	21.77	9.07	197	+	4.00321	2.48512	38646	194;143;106	5;4;2	4;3;2	13.5;11.3;7.0
KINb1-TurboID N-starved	TurboID	N-starvation	AT5G21170	SnRK1β1	AT2G44530	AtPRS5, PRS5|Phosphoribosyltransferase family protein	PRS5	3	3	0.03	16.68	11.54	192	+	3.55751	2.50349	42598	87;72;96	2;2;2	2;2;2	6.1;6.1;6.1
KINb1-TurboID N-starved	TurboID	N-starvation	AT5G21170	SnRK1β1	AT3G18480	AtCASP, CASP|CCAAT-displacement protein alternatively spliced product	CASP	3	3	0.017	15.32	12.29	188	+	3.05482	1.71599	79635	114;119;125	2;2;2	2;2;2	3.5;3.5;3.5
KINb1-TurboID N-starved	TurboID	N-starvation	AT5G21170	SnRK1β1	AT1G05500	ATSYTE, NTMC2T2.1, NTMC2TYPE2.1, SYT5, SYTE|Calcium-dependent lipid-binding (CaLB domain) family protein	SYT5	2	3	0.021	15.1	12.01	181	+	4.69469	3.40487	62889	121;69;88	3;1;2	3;1;2	8.4;2.1;4.6
KINb1-TurboID N-starved	TurboID	N-starvation	AT5G21170	SnRK1β1	AT1G75200	flavodoxin family protein / radical SAM domain-containing protein	AT1G75200 flavodoxin	3	3	0.025	12.72	11.69	149	+	3.2447	4.1005	72034	94;78;106	3;3;2	3;3;2	4.8;4.8;3.6
KINb1-TurboID N-starved	TurboID	N-starvation	AT5G21170	SnRK1β1	AT2G38280	ATAMPD, FAC1|AMP deaminase, putative / myoadenylate deaminase	FAC1	3	3	0.031	16.97	8.78	149	+	4.24873	3.8907	95070	168;111;102	5;4;4	4;4;4	6.1;5.5;5.1
KINb1-TurboID N-starved	TurboID	N-starvation	AT5G21170	SnRK1β1	AT2G18700	trehalose phosphatase/synthase 11	TPS11	3	3	0.519	29.05	4.65	135	+	3.30795	4.65859	98213	2874;2657;2633	77;74;73	27;25;24	40.4;36.5;35.7
KINb1-TurboID N-starved	TurboID	N-starvation	AT5G21170	SnRK1β1	AT1G68910	WIT2|WPP domain-interacting protein 2	WIT2	0	2	0.007	9.88	12.62	125	+	2.65722	2.22474	71807	51;57	1;1	1;1	1.6;1.9
KINb1-TurboID N-starved	TurboID	N-starvation	AT5G21170	SnRK1β1	AT2G15400	NRPE3B, RBP36B|DNA-directed RNA polymerase family protein	NRPE3B	3	3	0.056	16.23	7.67	124	+	2.47304	3.62427	35553	111;148;133	3;3;3	2;2;2	7.2;7.2;7.2
KINb1-TurboID N-starved	TurboID	N-starvation	AT5G21170	SnRK1β1	AT5G17530	phosphoglucosamine mutase family protein	AT5G17530 PGM	0	3	0.01	10.28	12.08	124	+	1.95084	3.81337	62836	71;96;83	1;1;1	1;1;1	2.1;2.1;2.1
KINb1-TurboID N-starved	TurboID	N-starvation	AT5G21170	SnRK1β1	AT4G05420	DDB1A|damaged DNA binding protein 1A	DDB1A	3	3	0.013	11.45	9.8	112	+	2.30614	2.0778	121230	104;75;118	2;2;3	2;2;3	2.4;2.2;2.8
KINb1-TurboID N-starved	TurboID	N-starvation	AT5G21170	SnRK1β1	AT1G33030	O-methyltransferase family protein	AT1G33030 O-methyltransferase	0	3	0.017	10.19	10.4	106	+	2.89526	1.14605	38943	54;92;75	1;1;1	1;1;1	4.3;4.3;4.3
KINb1-TurboID N-starved	TurboID	N-starvation	AT5G21170	SnRK1β1	AT3G52950	CBS / octicosapeptide/Phox/Bemp1 (PB1) domains-containing protein; homolog of Glycine Max nodule AMP sensor NAS1	CBS domain NAS1-like	3	3	0.136	18.72	5.4	101	+	1.79384	4.3091	59989	442;450;417	12;13;13	7;8;8	16.7;19.6;19.6
KINb1-TurboID N-starved	TurboID	N-starvation	AT5G21170	SnRK1β1	AT1G75270	DHAR2|dehydroascorbate reductase 2	DHAR2	3	3	0.103	14.61	5.95	87	+	4.35318	4.05978	23392	140;117;147	4;3;4	4;3;4	20.7;14.1;20.7
KINb1-TurboID N-starved	TurboID	N-starvation	AT5G21170	SnRK1β1	AT5G27630	ACBP5, AtACBP5|acyl-CoA binding protein 5	ACBP5	3	3	0.043	12.21	7.12	87	+	4.5645	2.11804	70965	170;194;161	4;5;5	3;4;3	5.9;8.2;5.9
KINb1-TurboID N-starved	TurboID	N-starvation	AT5G21170	SnRK1β1	AT1G06410	trehalose-phosphatase/synthase 7	TPS7	3	3	0.035	13.47	6.24	84	+	2.44412	3.02929	96626	195;241;240	5;4;6	5;4;6	7.3;7.9;9.4
KINb1-TurboID N-starved	TurboID	N-starvation	AT5G21170	SnRK1β1	AT3G53180	NodGS|nodulin/glutamine synthase-like protein	NodGS	0	3	0.007	7.51	11.04	83	+	2.76256	2.96256	94327	39;53;37	1;1;1	1;1;1	1.4;1.4;1.4
KINb1-TurboID N-starved	TurboID	N-starvation	AT5G21170	SnRK1β1	AT3G47000	Glycosyl hydrolase family protein	AT3G47000 β-xylosidase	3	3	0.023	10.84	7.51	81	+	3.44148	3.11817	66267	154;118;99	3;2;2	3;2;2	4.9;3.6;3.5
KINb1-TurboID N-starved	TurboID	N-starvation	AT5G21170	SnRK1β1	AT3G06580	GAL1, GALK|Mevalonate/galactokinase family protein	GAL1	1	3	0.02	10.29	7.64	79	+	2.8035	3.4979	54307	49;157;84	1;3;1	1;3;1	4.4;8.7;4.4
KINb1-TurboID N-starved	TurboID	N-starvation	AT5G21170	SnRK1β1	AT2G26780	proteasome assembly factor ECM29	ECM29	1	2	0.003	5.95	12.7	76	+	2.99471	3.05706	201083	80;132	1;2	1;2	1.3;2.1
KINb1-TurboID N-starved	TurboID	N-starvation	AT5G21170	SnRK1β1	AT4G29130	ATHXK1, GIN2, HXK1|hexokinase 1	HXK1	3	3	0.044	12.61	5.94	75	+	5.18536	3.90105	53673	159;240;169	3;5;3	3;5;3	7.7;12.9;7.7
KINb1-TurboID N-starved	TurboID	N-starvation	AT5G21170	SnRK1β1	AT5G37830	OXP1|oxoprolinase 1	OXP1	3	3	0.016	10.03	7.42	74	+	1.89668	2.23841	137444	136;249;91	3;4;3	3;4;3	2.9;4.3;2.8
KINb1-TurboID N-starved	TurboID	N-starvation	AT5G21170	SnRK1β1	AT1G43890	ATRAB18, ATRABC1, ATRAB-C1, RAB18, RAB18-1, RABC1|RAB GTPASE HOMOLOG B18	RAB18	3	3	0.075	10.04	5.78	58	+	3.15572	3.26976	23516	99;112;109	2;3;3	2;2;3	10.8;10.8;16.0
KINb1-TurboID N-starved	TurboID	N-starvation	AT5G21170	SnRK1β1	AT5G24810	ABC1 family protein	APC1K11	3	3	0.034	8.74	6.26	55	+	3.44476	4.24803	112139	200;203;158	6;6;5	6;6;5	6.9;6.9;5.2
KINb1-TurboID N-starved	TurboID	N-starvation	AT5G21170	SnRK1β1	AT2G45990	ribosomal RNA small subunit methyltransferase G	AT2G45990 ribo_methyltranf G	3	3	0.067	8.99	5.23	47	+	4.21944	3.27187	30094	57;101;123	2;3;4	2;3;4	6.3;13.1;16.8
KINb1-TurboID N-starved	TurboID	N-starvation	AT5G21170	SnRK1β1	AT5G39410	Saccharopine dehydrogenase	SCPDL	3	3	0.035	8.74	5.22	46	+	3.11048	2.79813	49650	120;256;142	2;4;2	2;3;2	7.9;12.3;7.9
KINb1-TurboID N-starved	TurboID	N-starvation	AT5G21170	SnRK1β1	AT5G04420	Galactose oxidase/kelch repeat superfamily protein	AT5G04420 Gal_oxidase	2	3	0.023	6.9	6.65	46	+	3.25585	2.02141	56624	116;130;66	3;2;1	3;2;1	7.0;5.1;3.5
KINb1-TurboID N-starved	TurboID	N-starvation	AT5G21170	SnRK1β1	AT1G12850	Phosphoglycerate mutase family protein	AT1G12850 PGM	3	3	0.03	7.42	5.84	43	+	4.41765	2.9106	44832	80;93;77	2;2;2	2;2;2	5.7;5.9;5.7
KINb1-TurboID N-starved	TurboID	N-starvation	AT5G21170	SnRK1β1	AT1G80230	Cytochrome c oxidase subunit 5b-2, mitochondrial	COX5B-2	0	3	0.035	7.59	5.41	41	+	2.25237	3.59708	18571	57;77;55	1;1;1	1;1;1	5.8;5.8;5.8
KINb1-TurboID N-starved	TurboID	N-starvation	AT5G21170	SnRK1β1	AT4G17140	pleckstrin homology (PH) domain-containing protein	AT4G17140 PH-domain	3	3	0.018	8	4.94	40	+	2.59807	2.36339	470711	502;559;535	11;13;13	11;11;13	3.9;4.1;4.6
KINb1-TurboID N-starved	TurboID	N-starvation	AT5G21170	SnRK1β1	AT4G14030	AtSBP1, SBP1|selenium-binding protein 1	SBP1	0	3	0.016	7.07	5.23	37				54023	66;41;66	2;1;1	1;1;1	3.3;3.3;3.3
KINb1-TurboID N-starved	TurboID	N-starvation	AT5G21170	SnRK1β1	AT5G60040	NRPC1|nuclear RNA polymerase C1	NRPC1	2	2	0.006	6.81	5.07	35				152908	104;52	2;2	2;2	1.7;1.2
KINb1-TurboID N-starved	TurboID	N-starvation	AT5G21170	SnRK1β1	AT3G12080	emb2738, EngA-1|GTP-binding family protein	EngA-1	0	3	0.009	5.27	6.56	35				73081	89;76;89	1;1;1	1;1;1	2.0;2.0;2.0
KINb1-TurboID N-starved	TurboID	N-starvation	AT5G21170	SnRK1β1	AT3G54010	DEI1, PAS1|FKBP-type peptidyl-prolyl cis-trans isomerase family protein	DEI1	0	3	0.009	4.26	7.73	33	+	2.43968	3.1982	71751	73;73;71	1;1;1	1;1;1	2.2;2.2;2.2
KINb1-TurboID N-starved	TurboID	N-starvation	AT5G21170	SnRK1β1	AT1G50710	AUG4|HAUS augmin-like complex subunit	AUG4	0	3	0.014	5.26	5.92	31	+	1.67271	3.03871	47740	43;56;52	1;1;1	1;1;1	2.1;2.1;2.1
KINb1-TurboID N-starved	TurboID	N-starvation	AT5G21170	SnRK1β1	AT5G14600	AtTRM61, TRM61|S-adenosyl-L-methionine-dependent methyltransferases superfamily protein	TRM61	0	3	0.019	5.35	5.58	30	+	1.98456	1.61533	35419	39;40;39	1;1;1	1;1;1	2.2;2.2;2.2
KINb1-TurboID N-starved	TurboID	N-starvation	AT5G21170	SnRK1β1	AT2G01470	ATSEC12, STL2P|SEC12P-like 2 protein	SEC12	0	3	0.015	5.72	5.11	29	+	2.54206	3.01166	42767	98;83;93	1;1;1	1;1;1	3.8;3.8;3.8
KINb1-TurboID N-starved	TurboID	N-starvation	AT5G21170	SnRK1β1	AT5G27970	ARM repeat superfamily protein	AT5G27970 ARM repeat	3	3	0.029	6.95	4.06	28	+	3.50717	4.04575	180370	354;251;350	9;6;9	8;5;7	6.5;4.1;5.8
KINb1-TurboID N-starved	TurboID	N-starvation	AT5G21170	SnRK1β1	AT3G05420	ACBP4, AtACBP4|acyl-CoA binding protein 4	ACBP4	3	3	0.045	7.28	3.87	28	+	4.34023	4.57357	73030	131;204;121	4;7;4	4;7;4	6.9;12.7;6.9
KINb1-TurboID N-starved	TurboID	N-starvation	AT5G21170	SnRK1β1	AT5G62740	ATHIR1, AtHIR4, HIR1, HIR4|SPFH/Band 7/PHB domain-containing membrane-associated protein family	HIR1	2	3	0.049	5.94	4.56	27	+	4.47252	3.99122	31411	95;48;82	3;1;3	3;1;3	11.9;3.5;11.9
KINb1-TurboID N-starved	TurboID	N-starvation	AT5G21170	SnRK1β1	AT1G53280	AtDJ1B, DJ1B, DJ-1b|Class I glutamine amidotransferase-like superfamily protein	AtDJ1B	3	3	0.055	7.27	3.45	25	+	1.93184	5.1849	46961	208;203;240	4;4;4	3;3;3	9.6;9.6;9.6
KINb1-TurboID N-starved	TurboID	N-starvation	AT5G21170	SnRK1β1	AT3G48140	B12D protein	B12D protein	0	3	0.068	5.63	4.28	24	+	3.13541	2.01288	10013	56;56;62	1;1;1	1;1;1	14.8;14.8;14.8
KINb1-TurboID N-starved	TurboID	N-starvation	AT5G21170	SnRK1β1	AT5G48180	AtNSP5, NSP5|nitrile specifier protein 5	AtNSP5	3	3	0.068	7.82	3.05	24	+	4.2209	2.63465	35830	145;187;102	4;5;2	4;4;2	16.6;16.6;7.7
KINb1-TurboID N-starved	TurboID	N-starvation	AT5G21170	SnRK1β1	At1g59870	ABCG36, ATABCG36, ATPDR8, PDR8, PEN3|ABC-2 and Plant PDR ABC-type transporter family protein	ABCG36	3	3	0.046	5.66	4.13	23	+	6.43682	3.35221	164975	323;429;274	10;13;11	8;11;9	5.9;8.5;6.3
KINb1-TurboID N-starved	TurboID	N-starvation	AT5G21170	SnRK1β1	AT3G02260	ASA1, BIG, CRM1, DOC1, LPR1, TIR3, UMB1|auxin transport protein (BIG)	ASA1	2	3	0.002	3.14	7.29	23	+	2.67697	3.13463	567527	93;105;89	2;2;1	2;2;1	0.7;0.6;0.3
KINb1-TurboID N-starved	TurboID	N-starvation	AT5G21170	SnRK1β1	AT5G43970	ATTOM22-V, TOM22-V, TOM9-2|translocase of outer membrane 22-V	TOM22-V	2	3	0.161	6.37	3.42	22	+	1.77129	3.36688	10372	147;101;161	3;2;3	2;1;2	22.2;11.1;22.2
KINb1-TurboID N-starved	TurboID	N-starvation	AT5G21170	SnRK1β1	AT5G07300	BON2|Calcium-dependent phospholipid-binding Copine family protein	BON2	0	3	0.01	4.3	5.04	22	+	3.87886	5.17992	63994	50;47;75	1;1;1	1;1;1	2.0;2.0;2.0
KINb1-TurboID N-starved	TurboID	N-starvation	AT5G21170	SnRK1β1	AT2G29560	ENO3, ENOC|cytosolic enolase	ENOC	3	3	0.046	6.09	3.56	22	+	2.20947	3.98669	51567	116;80;111	4;3;4	3;2;3	8.0;4.4;7.2
KINb1-TurboID N-starved	TurboID	N-starvation	AT5G21170	SnRK1β1	AT4G29900	ACA10, ATACA10, CIF1|autoinhibited Ca(2+)-ATPase 10	ACA10	1	3	0.007	4.53	4.89	22	+	3.02807	1.68585	116785	48;51;88	1;1;2	1;1;2	1.4;1.3;2.8
KINb1-TurboID N-starved	TurboID	N-starvation	AT5G21170	SnRK1β1	AT1G53210	AtNCL, NCL|sodium/calcium exchanger family protein / calcium-binding EF hand family protein	AtNCL	1	2	0.01	6.42	3.43	22	+	3.58334	2.97373	63376	57;50	1;2	1;2	2.2;3.6
KINb1-TurboID N-starved	TurboID	N-starvation	AT5G21170	SnRK1β1	AT5G35700	FIM2, FIM5|fimbrin-like protein 2	FIM2	0	3	0.015	5.56	3.55	20	+	3.33903	3.11121	76710	44;86;42	1;3;1	1;1;1	2.2;2.2;2.2
KINb1-TurboID N-repleted	TurboID	N-repletion	AT5G21170	SnRK1β1	AT5G21170	5'-AMP-activated protein kinase beta-2 subunit protein	SnRK1β1	3	3	0.439	877.55	325	285204	+	11.6597	4.06713	30705	1093;719;653	25;18;19	7;6;6	41.3;36.4;36.4
KINb1-TurboID N-repleted	TurboID	N-repletion	AT5G21170	SnRK1β1	AT1G27170	disease resistance protein (TIR-NBS-LRR class)	TTNL1	3	3	0.036	71.48	325	23231	+	7.84058	4.27286	156273	245;277;420	7;7;10	7;6;9	7.3;5.3;8.2
KINb1-TurboID N-repleted	TurboID	N-repletion	AT5G21170	SnRK1β1	AT5G11460	Protein of unknown function (DUF581)	FLZ10	3	3	0.036	71.06	325	23095	+	4.50934	4.3024	37845	63;91;110	2;2;2	2;2;2	8.7;8.7;10.5
KINb1-TurboID N-repleted	TurboID	N-repletion	AT5G21170	SnRK1β1	AT5G24890	Oxidative Stress3-like4	AtO3L4/KCP	3	3	0.069	122.17	113.41	13855	+	4.79882	2.46701	26560	153;225;207	2;3;3	2;2;2	15.8;15.8;15.8
KINb1-TurboID N-repleted	TurboID	N-repletion	AT5G21170	SnRK1β1	AT5G09210	GC-rich sequence DNA-binding factor-like protein	AT5G09210 GC-rich DNA-binding	0	3	0.01	20.68	325	6721				66453	88;90;81	1;1;1	1;1;1	2.4;2.4;2.4
KINb1-TurboID N-repleted	TurboID	N-repletion	AT5G21170	SnRK1β1	AT4G39850	ABCD1, ACN2, AtABCD1, CTS, PED3, PXA1|peroxisomal ABC transporter 1	ABCD1	2	3	0.01	20.13	226.41	4558				149482	146;52;54	4;1;2	4;1;2	4.5;0.8;2.5
KINb1-TurboID N-repleted	TurboID	N-repletion	AT5G21170	SnRK1β1	AT5G49690	UDP-glycosyltransferase 91C1	UGT91C1	2	3	0.035	53.16	55.5	2950				51924	98;131;135	3;3;2	3;3;1	8.7;8.7;2.8
KINb1-TurboID N-repleted	TurboID	N-repletion	AT5G21170	SnRK1β1	AT2G01460	URK-domain, P-loop containing nucleoside triphosphate hydrolases superfamily protein	AT2G01460 URK-domain	3	3	0.057	63.06	37.01	2334	+	4.1191	3.4042	105911	360;206;299	10;6;11	10;6;10	14.6;9.1;13.1
KINb1-TurboID N-repleted	TurboID	N-repletion	AT5G21170	SnRK1β1	AT1G35190	2-oxoglutarate (2OG) and Fe(II)-dependent oxygenase superfamily protein	AT1G35190 2OG oxygenase	0	3	0.019	28.24	46.52	1314				37610	48;59;57	1;1;1	1;1;1	2.7;2.7;2.7
KINb1-TurboID N-repleted	TurboID	N-repletion	AT5G21170	SnRK1β1	AT2G40000	ortholog of sugar beet HS1 PRO-1 2	HSPRO2	0	2	0.009	18.42	68.35	1259				49212	49;63	1;1	1;1	2.5;2.3
KINb1-TurboID N-repleted	TurboID	N-repletion	AT5G21170	SnRK1β1	AT1G04200	dyggve-melchior-clausen syndrome protein	Dymeclin	1	2	0.009	17.16	65.77	1129	+	4.07488	3.0571	82591	98;66	1;2	1;2	2.0;5.1
KINb1-TurboID N-repleted	TurboID	N-repletion	AT5G21170	SnRK1β1	AT3G08850	HEAT repeat ;WD domain, G-beta repeat protein protein	RAPTOR1B	3	3	0.016	25.07	35.68	894				147869	109;137;154	2;3;5	2;3;4	1.9;2.9;3.5
KINb1-TurboID N-repleted	TurboID	N-repletion	AT5G21170	SnRK1β1	AT2G17520	ATIRE1-2, AtIRE1A, IRE1-2, IRE1A|Endoribonuclease/protein kinase IRE1-like protein	IRE1A	0	3	0.007	13.46	61.61	829				95078	60;57;58	1;1;1	1;1;1	1.5;1.3;1.3
KINb1-TurboID N-repleted	TurboID	N-repletion	AT5G21170	SnRK1β1	AT1G60110	Jacalin-related lectin 17	JAL17	3	3	0.036	34.13	24.2	826				66307	223;170;178	5;3;3	4;3;3	8.0;6.9;6.9
KINb1-TurboID N-repleted	TurboID	N-repletion	AT5G21170	SnRK1β1	AT3G11670	DGD1|UDP-Glycosyltransferase superfamily protein	DGD1	0	2	0.006	11.24	68.55	771				91771	90;63	1;1	1;1	1.9;1.9
KINb1-TurboID N-repleted	TurboID	N-repletion	AT5G21170	SnRK1β1	AT5G11100	ATSYTD, NTMC2T2.2, NTMC2TYPE2.2, SYT4, SYTD|Calcium-dependent lipid-binding (CaLB domain) family protein	SYT4	0	2	0.008	14.6	33.17	484				63569	48;53	1;1	1;1	2.1;2.1
KINb1-TurboID N-repleted	TurboID	N-repletion	AT5G21170	SnRK1β1	AT1G68910	WIT2|WPP domain-interacting protein 2	WIT2	0	3	0.01	14.62	27.72	405				71807	40;87;61	1;1;1	1;1;1	1.6;2.6;1.9
KINb1-TurboID N-repleted	TurboID	N-repletion	AT5G21170	SnRK1β1	AT2G02730	GRIP/coiled-coil protein, putative (DUF1664)	AT2G02730 DUF1664	3	3	0.079	31.12	12.21	380				30042	291;112;163	5;3;3	3;3;2	15.9;15.9;9.4
KINb1-TurboID N-repleted	TurboID	N-repletion	AT5G21170	SnRK1β1	AT2G24765	ARF3, ARL1, ATARL1|ADP-ribosylation factor 3	ARF3	0	2	0.024	24.39	14.96	365				20229	71;79	1;1	1;1	11.0;11.0
KINb1-TurboID N-repleted	TurboID	N-repletion	AT5G21170	SnRK1β1	AT5G51980	Transducin/WD40 repeat-like superfamily protein	ZWFD2	0	2	0.009	14.52	22.51	327				47257	78;92	1;1	1;1	3.0;3.0
KINb1-TurboID N-repleted	TurboID	N-repletion	AT5G21170	SnRK1β1	AT5G66630	DAR5|DA1-related protein 5	DAR5	3	3	0.035	23.68	13.3	315				80193	221;191;171	4;4;4	3;3;3	6.7;6.8;6.8
KINb1-TurboID N-repleted	TurboID	N-repletion	AT5G21170	SnRK1β1	AT5G13550	SULTR4;1|sulfate transporter 4.1	SULTR4;1	3	3	0.065	24.91	10.92	272				75048	387;366;137	8;9;5	4;5;3	10.2;9.5;5.1
KINb1-TurboID N-repleted	TurboID	N-repletion	AT5G21170	SnRK1β1	AT4G17770	trehalose phosphatase/synthase 5	TPS5	1	2	0.007	12.47	21.61	269				97393	85;109	1;2	1;2	1.6;3.4
KINb1-TurboID N-repleted	TurboID	N-repletion	AT5G21170	SnRK1β1	AT2G16280	KCS9|3-ketoacyl-CoA synthase 9	KCS9	2	3	0.02	13.13	16.67	219				57936	81;39;90	2;1;2	2;1;2	4.3;2.1;4.7
KINb1-TurboID N-repleted	TurboID	N-repletion	AT5G21170	SnRK1β1	AT5G60040	NRPC1|nuclear RNA polymerase C1	NRPC1	3	3	0.011	12.86	13.11	169				152908	160;89;93	4;2;2	4;2;2	4.1;1.7;1.7
KINb1-TurboID N-repleted	TurboID	N-repletion	AT5G21170	SnRK1β1	AT1G72680	ATCAD1, CAD1|cinnamyl-alcohol dehydrogenase	CAD1	3	3	0.045	15.89	8.17	130	+	4.46713	2.23764	38646	144;128;63	3;3;2	2;2;2	7.0;7.0;7.0
KINb1-TurboID N-repleted	TurboID	N-repletion	AT5G21170	SnRK1β1	AT2G18700	trehalose phosphatase/synthase 11	TPS11	3	3	0.488	27.28	4.55	124	+	3.43424	4.37421	98213	3469;2550;2395	85;63;62	30;23;26	41.2;34.7;35.8
KINb1-TurboID N-repleted	TurboID	N-repletion	AT5G21170	SnRK1β1	AT3G47000	Glycosyl hydrolase family protein	AT3G47000 β-xylosidase	3	3	0.03	14.18	8.61	122	+	3.6478	3.17745	66267	119;177;165	3;3;3	3;2;3	4.6;3.6;6.3
KINb1-TurboID N-repleted	TurboID	N-repletion	AT5G21170	SnRK1β1	AT1G75200	flavodoxin family protein / radical SAM domain-containing protein	AT1G75200 flavodoxin	2	3	0.021	11.02	10.5	116				72034	123;105;70	3;3;1	2;3;1	3.7;5.3;1.7
KINb1-TurboID N-repleted	TurboID	N-repletion	AT5G21170	SnRK1β1	AT2G15400	NRPE3B, RBP36B|DNA-directed RNA polymerase family protein	NRPE3B	3	3	0.052	15.01	7.29	109				35553	73;131;111	2;3;3	2;3;2	6.6;10.7;7.2
KINb1-TurboID N-repleted	TurboID	N-repletion	AT5G21170	SnRK1β1	AT1G05500	ATSYTE, NTMC2T2.1, NTMC2TYPE2.1, SYT5, SYTE|Calcium-dependent lipid-binding (CaLB domain) family protein	SYT5	1	3	0.015	10.42	9.99	104	+	4.09484	5.85608	62889	37;85;84	1;2;1	1;2;1	3.9;4.3;2.1
KINb1-TurboID N-repleted	TurboID	N-repletion	AT5G21170	SnRK1β1	AT3G52950	CBS / octicosapeptide/Phox/Bemp1 (PB1) domains-containing protein; homolog of Glycine Max nodule AMP sensor NAS1	CBS domain NAS1-like	3	3	0.138	18.95	5.42	103				59989	533;435;362	14;11;13	10;7;8	25.4;17.8;19.6
KINb1-TurboID N-repleted	TurboID	N-repletion	AT5G21170	SnRK1β1	AT3G12080	emb2738, EngA-1|GTP-binding family protein	EngA-1	1	3	0.019	10.79	9.36	101	+	4.40559	3.86451	73081	133;100;122	2;1;3	2;1;1	4.5;2.0;2.0
KINb1-TurboID N-repleted	TurboID	N-repletion	AT5G21170	SnRK1β1	AT5G24810	ABC1 family protein	APC1K11	3	3	0.048	12.33	7.28	90				112139	292;193;318	10;6;8	10;5;8	12.6;5.7;9.3
KINb1-TurboID N-repleted	TurboID	N-repletion	AT5G21170	SnRK1β1	AT4G29130	ATHXK1, GIN2, HXK1|hexokinase 1	HXK1	3	3	0.05	14.29	6.23	89				53673	168;207;226	3;5;4	3;5;4	8.5;12.9;10.7
KINb1-TurboID N-repleted	TurboID	N-repletion	AT5G21170	SnRK1β1	AT2G45990	ribosomal RNA small subunit methyltransferase G	AT2G45990 ribo_methyltranf G	3	3	0.103	13.86	5.93	82	+	4.35485	2.89454	30094	125;160;196	2;6;5	2;6;5	9.3;23.1;20.9
KINb1-TurboID N-repleted	TurboID	N-repletion	AT5G21170	SnRK1β1	AT3G57330	ACA11|autoinhibited Ca2+-ATPase 11	ACA11	2	3	0.012	9.9	7.8	77				111874	68;108;103	1;3;2	1;3;2	1.7;3.9;3.1
KINb1-TurboID N-repleted	TurboID	N-repletion	AT5G21170	SnRK1β1	AT5G37830	OXP1|oxoprolinase 1	OXP1	3	3	0.017	10.56	7.3	77				137444	120;172;238	2;4;4	2;4;4	2.2;4.1;4.8
KINb1-TurboID N-repleted	TurboID	N-repletion	AT5G21170	SnRK1β1	AT1G75270	DHAR2|dehydroascorbate reductase 2	DHAR2	3	3	0.092	12.97	5.63	73	+	3.83031	2.70972	23392	205;109;81	5;3;2	4;3;2	22.1;14.1;8.9
KINb1-TurboID N-repleted	TurboID	N-repletion	AT5G21170	SnRK1β1	AT3G06580	GAL1, GALK|Mevalonate/galactokinase family protein	GAL1	2	2	0.027	13.69	5.08	70				54307	140;114	3;3	3;3	8.7;6.5
KINb1-TurboID N-repleted	TurboID	N-repletion	AT5G21170	SnRK1β1	AT3G18480	AtCASP, CASP|CCAAT-displacement protein alternatively spliced product	CASP	0	3	0.009	7.81	8.28	65				79635	53;62;61	1;1;1	1;1;1	1.5;1.5;1.5
KINb1-TurboID N-repleted	TurboID	N-repletion	AT5G21170	SnRK1β1	AT5G08200	peptidoglycan-binding LysM domain-containing protein	AT5G08200 LYP	2	3	0.025	8.47	7.36	62	+	3.31936	3.14861	44819	66;49;66	2;1;2	2;1;2	4.4;2.4;4.6
KINb1-TurboID N-repleted	TurboID	N-repletion	AT5G21170	SnRK1β1	AT1G09020	homolog of yeast sucrose nonfermenting 4	SnRK1βγ	0	2	0.014	9.9	6.06	60				53433	96;46	2;1	1;1	2.3;2.3
KINb1-TurboID N-repleted	TurboID	N-repletion	AT5G21170	SnRK1β1	AT4G17140	pleckstrin homology (PH) domain-containing protein	AT4G17140 PH-domain	3	3	0.022	10.05	5.67	57				470711	681;670;505	17;15;14	14;14;14	5.2;5.0;4.1
KINb1-TurboID N-repleted	TurboID	N-repletion	AT5G21170	SnRK1β1	AT1G12850	Phosphoglycerate mutase family protein	AT1G12850 PGM	3	3	0.034	8.63	6.25	54	+	4.38848	5.74981	44832	171;79;75	3;2;2	3;2;2	9.4;5.9;5.9
KINb1-TurboID N-repleted	TurboID	N-repletion	AT5G21170	SnRK1β1	AT2G38280	ATAMPD, FAC1|AMP deaminase, putative / myoadenylate deaminase	FAC1	2	2	0.023	12.59	4.02	51	+	5.79714	2.72034	95070	155;129	6;4	6;4	7.9;4.8
KINb1-TurboID N-repleted	TurboID	N-repletion	AT5G21170	SnRK1β1	AT5G27630	ACBP5, AtACBP5|acyl-CoA binding protein 5	ACBP5	2	3	0.031	8.71	5.55	48				70965	199;172;71	4;5;1	4;4;1	8.6;8.6;2.3
KINb1-TurboID N-repleted	TurboID	N-repletion	AT5G21170	SnRK1β1	AT5G39410	Saccharopine dehydrogenase	SCPDL	3	3	0.037	9.06	5.25	48	+	3.41593	2.93776	49650	98;254;192	2;4;2	2;3;2	5.3;12.3;7.5
KINb1-TurboID N-repleted	TurboID	N-repletion	AT5G21170	SnRK1β1	AT1G06410	trehalose-phosphatase/synthase 7	TPS7	3	3	0.024	9.25	5.12	47	+	3.58072	2.68675	96626	168;146;150	3;3;4	3;3;4	5.4;6.1;7.9
KINb1-TurboID N-repleted	TurboID	N-repletion	AT5G21170	SnRK1β1	AT1G50710	AUG4|HAUS augmin-like complex subunit	AUG4	1	3	0.018	6.86	6.76	46				47740	71;60;59	2;1;1	2;1;1	5.9;2.1;2.1
KINb1-TurboID N-repleted	TurboID	N-repletion	AT5G21170	SnRK1β1	AT1G80230	Cytochrome c oxidase subunit 5b-2, mitochondrial	COX5B-2	0	3	0.036	7.74	5.44	42				18571	64;62;52	1;1;1	1;1;1	5.8;5.8;5.8
KINb1-TurboID N-repleted	TurboID	N-repletion	AT5G21170	SnRK1β1	AT2G26780	proteasome assembly factor ECM29	ECM29	0	2	0.002	4.02	9.53	38				201083	45;52	1;1	1;1	0.7;1.3
KINb1-TurboID N-repleted	TurboID	N-repletion	AT5G21170	SnRK1β1	AT5G27970	ARM repeat superfamily protein	AT5G27970 ARM repeat	3	3	0.033	7.7	4.27	33	+	3.66313	3.5463	180370	406;228;282	13;6;8	11;6;7	8.5;4.5;6.1
KINb1-TurboID N-repleted	TurboID	N-repletion	AT5G21170	SnRK1β1	AT1G77760	GNR1, NIA1, NR1|nitrate reductase 1	NIA1	1	2	0.007	6.88	4.64	32				102975	45;67	1;2	1;2	1.1;2.8
KINb1-TurboID N-repleted	TurboID	N-repletion	AT5G21170	SnRK1β1	AT3G04870	PDE181, SPC1, ZDS|zeta-carotene desaturase	ZDS	0	3	0.011	4.9	5.69	28				61595	52;53;48	1;1;1	1;1;1	1.6;2.2;2.2
KINb1-TurboID N-repleted	TurboID	N-repletion	AT5G21170	SnRK1β1	AT3G48140	B12D protein	B12D protein	0	3	0.069	5.74	4.3	25				10013	60;59;57	1;1;1	1;1;1	14.8;14.8;14.8
KINb1-TurboID N-repleted	TurboID	N-repletion	AT5G21170	SnRK1β1	AT2G38670	PECT1|phosphorylethanolamine cytidylyltransferase 1	PECT1	1	3	0.019	5.78	4.33	25	+	3.99211	2.75086	46948	96;67;75	2;1;1	2;1;1	5.5;2.9;2.9
KINb1-TurboID N-repleted	TurboID	N-repletion	AT5G21170	SnRK1β1	AT5G04420	Galactose oxidase/kelch repeat superfamily protein	AT5G04420 Gal_oxidase	2	2	0.022	6.38	3.6	23				56624	100;184	2;3	2;2	5.4;6.4
KINb1-TurboID N-repleted	TurboID	N-repletion	AT5G21170	SnRK1β1	AT5G62740	ATHIR1, AtHIR4, HIR1, HIR4|SPFH/Band 7/PHB domain-containing membrane-associated protein family	HIR1	3	3	0.043	5.2	4.51	23				31411	96;76;66	2;2;2	2;2;2	9.1;9.1;8.4
KINb1-TurboID N-repleted	TurboID	N-repletion	AT5G21170	SnRK1β1	At1g59870	ABCG36, ATABCG36, ATPDR8, PDR8, PEN3|ABC-2 and Plant PDR ABC-type transporter family protein	ABCG36	3	3	0.045	5.5	4.04	22	+	5.31358	4.38726	164975	328;284;315	9;11;12	8;10;10	7.1;7.7;7.8
KINb1-TurboID N-repleted	TurboID	N-repletion	AT5G21170	SnRK1β1	AT5G35700	FIM2, FIM5|fimbrin-like protein 2	FIM2	0	2	0.022	8.44	2.56	22				76710	179;123	5;3	1;1	2.2;2.2
KINb1-TurboID N-repleted	TurboID	N-repletion	AT5G21170	SnRK1β1	AT1G43890	ATRAB18, ATRABC1, ATRAB-C1, RAB18, RAB18-1, RABC1|RAB GTPASE HOMOLOG B18	RAB18	1	3	0.037	4.92	4.26	21				23516	92;79;67	2;1;1	2;1;1	10.8;5.7;5.7
TurboID-KINb2 N-starved	TurboID	N-starvation	AT4G16360	SnRK1β2	AT4G16360	5'-AMP-activated protein kinase beta-2 subunit protein	SnRK1β2	3	3	0.418	836.76	325	271947	+	9.06164	2.82713	32015	387;462;415	12;16;12	7;8;7	30.8;35.3;32.5
TurboID-KINb2 N-starved	TurboID	N-starvation	AT4G16360	SnRK1β2	AT5G24890	Oxidative Stress3-like4	AtO3L4/KCP	0	3	0.038	67.59	102.14	6904	+	4.52643	3.48183	26560	91;99;98	1;1;1	1;1;1	6.3;6.3;6.3
TurboID-KINb2 N-starved	TurboID	N-starvation	AT4G16360	SnRK1β2	AT2G37040	ATPAL1, PAL1|PHE ammonia lyase 1	PAL1	3	3	0.079	17.73	8.75	155	+	3.48707	1.64176	78676	230;387;233	6;8;5	6;7;4	12.6;13.8;9.0
TurboID-KINb2 N-starved	TurboID	N-starvation	AT4G16360	SnRK1β2	AT2G21580	Ribosomal protein S25 family protein	RPS25B	2	2	0.178	14.69	5.23	77				12062	112;66	3;2	2;2	22.2;22.2
TurboID-KINb2 N-starved	TurboID	N-starvation	AT4G16360	SnRK1β2	AT1G06410	trehalose-phosphatase/synthase 7	TPS7	3	3	0.025	9.46	5.25	50				96626	68;93;65	2;3;2	2;3;2	2.9;4.0;2.9
TurboID-KINb2 N-starved	TurboID	N-starvation	AT4G16360	SnRK1β2	AT2G18700	trehalose phosphatase/synthase 11	TPS11	3	3	0.226	12.65	3.4	43	+	8.93155	3.9868	98213	706;701;872	18;22;24	14;16;21	19.0;22.4;33.1
TurboID-KINb2 N-starved	TurboID	N-starvation	AT4G16360	SnRK1β2	AT4G05150	Octicosapeptide/Phox/Bem1p family protein	AT4G05150 PB1	0	2	0.012	6.25	4.42	28	+	2.61828	3.08471	53029	58;70	1;1	1;1	3.4;3.4
TurboID-KINb2 N-starved	TurboID	N-starvation	AT4G16360	SnRK1β2	AT5G49460	ACLB-2|ATP citrate lyase subunit B 2	ACLB-2	3	3	0.184	8.27	2.59	21	+	3.24906	1.95262	65786	406;507;490	11;15;11	11;12;11	25.8;27.0;25.2
TurboID-KINb2 N-repleted	TurboID	N-repletion	AT4G16360	SnRK1β2	AT4G16360	5'-AMP-activated protein kinase beta-2 subunit protein	SnRK1β2	3	3	0.326	652.47	325	212053	+	10.1726	6.10475	32015	339;315;350	10;9;11	7;5;7	32.5;25.3;30.8
TurboID-KINb2 N-repleted	TurboID	N-repletion	AT4G16360	SnRK1β2	AT5G24890	Oxidative Stress3-like4	AtO3L4/KCP	1	3	0.051	90.01	107.48	9674	+	4.19652	2.31638	26560	117;112;90	2;1;1	2;1;1	11.3;6.3;6.3
TurboID-KINb2 N-repleted	TurboID	N-repletion	AT4G16360	SnRK1β2	AT1G60140	trehalose phosphate synthase 10	TPS10	2	2	0.017	32.8	47.23	1549	+	4.52569	2.07022	97262	79;61	3;2	3;2	4.3;2.8
TurboID-KINb2 N-repleted	TurboID	N-repletion	AT4G16360	SnRK1β2	AT2G37040	ATPAL1, PAL1|PHE ammonia lyase 1	PAL1	2	2	0.055	12.4	3.96	49				78676	246;281	6;6	6;5	11.4;10.5
TurboID-KINb2 N-repleted	TurboID	N-repletion	AT4G16360	SnRK1β2	AT1G06410	trehalose-phosphatase/synthase 7	TPS7	2	3	0.022	8.33	4.7	39				96626	93;57;35	3;2;1	3;2;1	4.2;2.9;1.3
TurboID-KINb2 N-repleted	TurboID	N-repletion	AT4G16360	SnRK1β2	AT2G18700	trehalose phosphatase/synthase 11	TPS11	3	3	0.196	10.98	3.21	35	+	9.40288	3.49241	98213	682;627;751	20;17;17	17;14;13	27.1;19.0;18.3
KINb3-TurboID N-starved	TurboID	N-starvation	AT2G28060	SnRK1β3	AT5G24890	Oxidative Stress3-like4	AtO3L4/KCP	3	3	0.441	777.83	148.89	115811	+	2.80599	5.88557	26560	578;861;134	12;21;3	5;5;3	25.0;25.0;20.8
KINb3-TurboID N-starved	TurboID	N-starvation	AT2G28060	SnRK1β3	AT4G31860	Protein phosphatase 2C family protein	PP2c60	3	3	0.237	396.1	110.8	43888	+	2.09115	4.81684	39178	149;387;76	8;16;3	5;5;3	13.2;12.6;11.2
KINb3-TurboID N-starved	TurboID	N-starvation	AT2G28060	SnRK1β3	AT5G09210	GC-rich sequence DNA-binding factor-like protein	AT5G09210 GC-rich DNA-binding	0	3	0.028	55.56	243.86	13549				66453	83;114;41	1;2;1	1;1;1	2.0;2.0;3.2
KINb3-TurboID N-starved	TurboID	N-starvation	AT2G28060	SnRK1β3	AT5G49690	UDP-glycosyltransferase 91C1	UGT91C1	2	3	0.098	148.53	72.58	10780				51924	195;237;129	6;5;2	5;4;1	13.9;11.7;3.0
KINb3-TurboID N-starved	TurboID	N-starvation	AT2G28060	SnRK1β3	AT2G43500	NLP8|Plant regulator RWP-RK family protein	NLP8	2	2	0.053	73.84	27.24	2011				103219	320;424	9;12	6;7	9.2;11.2
KINb3-TurboID N-starved	TurboID	N-starvation	AT2G28060	SnRK1β3	AT1G09020	homolog of yeast sucrose nonfermenting 4	SnRK1βγ	2	3	0.073	52.68	22.78	1200	+	4.57342	5.4168	53433	274;252;36	5;6;1	3;3;1	7.4;7.4;2.1
KINb3-TurboID N-starved	TurboID	N-starvation	AT2G28060	SnRK1β3	AT3G29160	SNF1 kinase homolog 11	SnRK1α2	1	2	0.024	39.22	29.83	1170				58652	97;75	3;2	2;1	4.9;2.1
KINb3-TurboID N-starved	TurboID	N-starvation	AT2G28060	SnRK1β3	AT1G60110	Jacalin-related lectin 17	JAL17	1	2	0.035	33.09	11.83	391				66307	92;237	2;7	1;4	2.5;9.2
KINb3-TurboID N-starved	TurboID	N-starvation	AT2G28060	SnRK1β3	AT5G60040	NRPC1|nuclear RNA polymerase C1	NRPC1	2	3	0.017	19.31	16.2	313	+	3.07548	4.15759	152908	130;196;36	2;4;1	2;4;1	3.1;4.7;1.7
KINb3-TurboID N-starved	TurboID	N-starvation	AT2G28060	SnRK1β3	AT3G47000	Glycosyl hydrolase family protein	AT3G47000 β-xylosidase	2	3	0.059	27.71	11.27	312	+	2.51477	4.56298	66267	261;158;74	7;4;1	5;3;1	11.0;8.2;2.0
KINb3-TurboID N-starved	TurboID	N-starvation	AT2G28060	SnRK1β3	AT5G66630	DAR5|DA1-related protein 5	DAR5	1	3	0.034	23.08	12.86	297				80193	94;184;71	4;2;1	2;1;1	4.6;3.3;3.3
KINb3-TurboID N-starved	TurboID	N-starvation	AT2G28060	SnRK1β3	AT3G04870	PDE181, SPC1, ZDS|zeta-carotene desaturase	ZDS	2	3	0.051	22.94	12.05	276	+	4.10011	4.75321	61595	202;128;49	5;3;1	3;3;1	6.6;6.6;2.2
KINb3-TurboID N-starved	TurboID	N-starvation	AT2G28060	SnRK1β3	AT1G74920	ALDH10A8|aldehyde dehydrogenase 10A8	ALDH10A8	3	3	0.193	34.25	6.79	233	+	2.40631	5.28675	54397	402;668;169	10;15;4	4;6;4	18.6;24.2;11.6
KINb3-TurboID N-starved	TurboID	N-starvation	AT2G28060	SnRK1β3	AT3G43600	AAO2, AO3, AOgamma, atAO-2, AtAO3|aldehyde oxidase 2	AAO2	2	3	0.046	23.77	8.83	210				144488	185;216;79	8;10;2	3;5;1	3.3;5.0;1.1
KINb3-TurboID N-starved	TurboID	N-starvation	AT2G28060	SnRK1β3	AT2G18700	trehalose phosphatase/synthase 11	TPS11	3	3	0.633	35.39	4.96	176	+	4.44171	3.01748	98213	3464;3537;488	84;82;16	26;25;10	36.4;35.7;14.7
KINb3-TurboID N-starved	TurboID	N-starvation	AT2G28060	SnRK1β3	AT4G05150	Octicosapeptide/Phox/Bem1p family protein	AT4G05150 PB1	2	2	0.045	22.92	7.67	176				53029	138;240	4;5	3;3	8.4;8.4
KINb3-TurboID N-starved	TurboID	N-starvation	AT2G28060	SnRK1β3	AT1G72680	ATCAD1, CAD1|cinnamyl-alcohol dehydrogenase	CAD1	2	2	0.074	25.81	5.1	132				38646	217;221	5;6	2;3	6.5;10.7
KINb3-TurboID N-starved	TurboID	N-starvation	AT2G28060	SnRK1β3	AT4G38510	AtVAB2, VAB2|ATPase, V1 complex, subunit B protein	VAB2	2	2	0.292	18.26	6.99	128				54271	757;610	19;17	10;9	32.2;29.4
KINb3-TurboID N-starved	TurboID	N-starvation	AT2G28060	SnRK1β3	AT1G49670	NQR|ARP protein (REF)	NQR	3	3	0.072	17.82	5.94	106	+	2.04863	4.22956	67901	235;101;48	7;4;2	4;4;2	9.7;8.4;5.2
KINb3-TurboID N-starved	TurboID	N-starvation	AT2G28060	SnRK1β3	AT2G01460	URK-domain, P-loop containing nucleoside triphosphate hydrolases superfamily protein	AT2G01460 URK-domain	0	2	0.008	8.31	8.4	70				106592	65;94	1;2	1;1	1.7;1.7
KINb3-TurboID N-starved	TurboID	N-starvation	AT2G28060	SnRK1β3	AT3G12080	emb2738, EngA-1|GTP-binding family protein	EngA-1	1	2	0.018	10.48	5.31	56				73081	137;153	2;3	1;2	1.7;4.2
KINb3-TurboID N-starved	TurboID	N-starvation	AT2G28060	SnRK1β3	AT1G72090	Methylthiotransferase	AtCDKAL1	0	2	0.008	7.23	7.54	55				65454	32;32	1;1	1;1	2.5;2.5
KINb3-TurboID N-starved	TurboID	N-starvation	AT2G28060	SnRK1β3	AT5G37830	OXP1|oxoprolinase 1	OXP1	2	2	0.019	12.06	4.41	53				137444	183;258	5;5	4;4	4.0;4.8
KINb3-TurboID N-starved	TurboID	N-starvation	AT2G28060	SnRK1β3	AT4G14030	AtSBP1, SBP1|selenium-binding protein 1	SBP1	2	2	0.03	12.82	3.75	48	+	3.80045	4.99645	54023	189;70	4;2	3;2	8.2;6.1
KINb3-TurboID N-starved	TurboID	N-starvation	AT2G28060	SnRK1β3	AT5G07300	BON2|Calcium-dependent phospholipid-binding Copine family protein	BON2	2	2	0.024	10.21	4.29	44				63994	66;113	2;4	2;4	3.4;8.7
KINb3-TurboID N-starved	TurboID	N-starvation	AT2G28060	SnRK1β3	AT2G15400	NRPE3B, RBP36B|DNA-directed RNA polymerase family protein	NRPE3B	1	2	0.037	10.72	3.33	36				35553	94;102	2;3	1;3	4.1;13.5
KINb3-TurboID N-starved	TurboID	N-starvation	AT2G28060	SnRK1β3	AT5G03630	MDAR2|Pyridine nucleotide-disulfide oxidoreductase family protein	MDAR2	2	3	0.158	9.62	3.06	29	+	4.72077	6.00365	47450	406;601;39	12;13;1	6;7;1	18.4;26.0;4.8
KINb3-TurboID N-starved	TurboID	N-starvation	AT2G28060	SnRK1β3	AT3G06580	GAL1, GALK|Mevalonate/galactokinase family protein	GAL1	1	2	0.015	7.53	3.72	28	+	3.33255	4.14245	54307	111;70	2;1	2;1	8.1;4.4
KINb3-TurboID N-starved	TurboID	N-starvation	AT2G28060	SnRK1β3	AT2G45990	ribosomal RNA small subunit methyltransferase G	AT2G45990 ribo_methyltranf G	2	2	0.062	8.34	2.61	22	+	2.47216	4.25668	30094	170;180	3;4	3;4	14.6;18.3
KINb3-TurboID N-repleted	TurboID	N-repletion	AT2G28060	SnRK1β3	AT5G24890	Oxidative Stress3-like4	AtO3L4/KCP	3	3	0.304	536.9	131.23	70457	+	6.72717	3.29376	26560	599;336;148	11;7;3	4;2;3	20.0;15.8;10.4
KINb3-TurboID N-repleted	TurboID	N-repletion	AT2G28060	SnRK1β3	AT4G31860	Protein phosphatase 2C family protein	PP2c60	2	3	0.223	373.32	99.37	37097	+	4.63484	2.85367	39178	381;42;447	23;1;10	5;1;6	13.2;2.2;25.2
KINb3-TurboID N-repleted	TurboID	N-repletion	AT2G28060	SnRK1β3	AT5G09210	GC-rich sequence DNA-binding factor-like protein	AT5G09210 GC-rich DNA-binding	1	3	0.027	54.78	249.9	13690				66453	66;48;159	1;1;4	1;1;3	2.0;2.0;5.6
KINb3-TurboID N-repleted	TurboID	N-repletion	AT2G28060	SnRK1β3	AT5G49690	UDP-glycosyltransferase 91C1	UGT91C1	2	3	0.076	115.61	67.5	7804				51924	177;106;105	4;3;4	3;1;3	8.3;3.0;8.7
KINb3-TurboID N-repleted	TurboID	N-repletion	AT2G28060	SnRK1β3	AT1G60110	Jacalin-related lectin 17	JAL17	1	3	0.078	73.51	29.66	2180				66307	179;215;216	4;5;4	1;1;4	2.5;2.5;10.9
KINb3-TurboID N-repleted	TurboID	N-repletion	AT2G28060	SnRK1β3	AT3G29160	SNF1 kinase homolog 11	SnRK1α2	2	2	0.037	61.77	33.15	2048				58652	120;182	3;6	3;6	7.8;12.3
KINb3-TurboID N-repleted	TurboID	N-repletion	AT2G28060	SnRK1β3	AT3G11670	DGD1|UDP-Glycosyltransferase superfamily protein	DGD1	0	2	0.006	11.05	68.44	756				91771	99;79	1;1	1;1	1.9;1.9
KINb3-TurboID N-repleted	TurboID	N-repletion	AT2G28060	SnRK1β3	AT2G01460	URK-domain, P-loop containing nucleoside triphosphate hydrolases superfamily protein	AT2G01460 URK-domain	1	3	0.025	27.8	24.23	674				106592	47;58;339	1;1;8	1;1;6	1.7;1.7;7.9
KINb3-TurboID N-repleted	TurboID	N-repletion	AT2G28060	SnRK1β3	AT1G09020	homolog of yeast sucrose nonfermenting 4	SnRK1βγ	2	3	0.038	27.52	17.86	492	+	4.58388	2.85255	53433	99;46;177	2;1;4	2;1;4	5.1;2.9;9.0
KINb3-TurboID N-repleted	TurboID	N-repletion	AT2G28060	SnRK1β3	AT3G47000	Glycosyl hydrolase family protein	AT3G47000 β-xylosidase	2	3	0.051	24.11	10.49	253				66267	130;74;269	4;1;8	3;1;6	8.2;2.0;12.2
KINb3-TurboID N-repleted	TurboID	N-repletion	AT2G28060	SnRK1β3	AT4G05150	Octicosapeptide/Phox/Bem1p family protein	AT4G05150 PB1	2	3	0.035	18.09	13.09	237				53029	140;41;127	3;1;2	2;1;2	6.3;3.4;6.3
KINb3-TurboID N-repleted	TurboID	N-repletion	AT2G28060	SnRK1β3	AT5G60040	NRPC1|nuclear RNA polymerase C1	NRPC1	2	2	0.02	22.59	9.31	210				152908	215;385	4;9	4;9	4.2;10.1
KINb3-TurboID N-repleted	TurboID	N-repletion	AT2G28060	SnRK1β3	AT5G37830	OXP1|oxoprolinase 1	OXP1	2	3	0.028	17.82	9.56	170				137444	274;36;504	5;1;9	5;1;9	5.6;0.8;11.8
KINb3-TurboID N-repleted	TurboID	N-repletion	AT2G28060	SnRK1β3	AT3G08850	HEAT repeat ;WD domain, G-beta repeat protein protein	RAPTOR1B	1	2	0.008	12.49	13.42	168				147869	75;124	1;4	1;4	1.0;3.6
KINb3-TurboID N-repleted	TurboID	N-repletion	AT2G28060	SnRK1β3	AT1G09830	PUR2|Glycinamide ribonucleotide (GAR) synthetase	PUR2	1	2	0.012	13.42	10.68	143				56437	58;95	1;2	1;2	3.6;5.1
KINb3-TurboID N-repleted	TurboID	N-repletion	AT2G28060	SnRK1β3	AT5G66630	DAR5|DA1-related protein 5	DAR5	1	3	0.02	13.76	9.91	136				80193	93;39;197	1;1;3	1;1;2	3.3;3.3;4.6
KINb3-TurboID N-repleted	TurboID	N-repletion	AT2G28060	SnRK1β3	AT2G43500	NLP8|Plant regulator RWP-RK family protein	NLP8	0	2	0.007	10.11	13.02	132				103219	98;44	2;1	1;1	1.7;1.5
KINb3-TurboID N-repleted	TurboID	N-repletion	AT2G28060	SnRK1β3	AT1G72680	ATCAD1, CAD1|cinnamyl-alcohol dehydrogenase	CAD1	2	2	0.072	25.33	5.06	128				38646	172;290	5;7	3;6	10.1;22.5
KINb3-TurboID N-repleted	TurboID	N-repletion	AT2G28060	SnRK1β3	AT2G18700	trehalose phosphatase/synthase 11	TPS11	3	3	0.463	25.93	4.4	114				98213	2533;335;3326	64;14;84	22;11;31	31.3;15.4;44.3
KINb3-TurboID N-repleted	TurboID	N-repletion	AT2G28060	SnRK1β3	AT2G26780	proteasome assembly factor ECM29	ECM29	0	2	0.004	7.78	14.3	111				201083	41;65	1;1	1;1	1.3;1.3
KINb3-TurboID N-repleted	TurboID	N-repletion	AT2G28060	SnRK1β3	AT1G74920	ALDH10A8|aldehyde dehydrogenase 10A8	ALDH10A8	3	3	0.109	19.29	5.44	105				54397	273;99;465	8;2;12	5;2;6	13.8;6.2;20.6
KINb3-TurboID N-repleted	TurboID	N-repletion	AT2G28060	SnRK1β3	AT3G06580	GAL1, GALK|Mevalonate/galactokinase family protein	GAL1	0	3	0.021	10.54	7.83	83	+	3.68585	3.80357	54307	47;50;52	1;1;1	1;1;1	1.8;4.4;2.4
KINb3-TurboID N-repleted	TurboID	N-repletion	AT2G28060	SnRK1β3	AT1G06410	trehalose-phosphatase/synthase 7	TPS7	2	3	0.033	12.76	5.59	71				96626	115;107;169	2;3;3	2;1;2	4.9;1.4;3.6
KINb3-TurboID N-repleted	TurboID	N-repletion	AT2G28060	SnRK1β3	AT1G77760	GNR1, NIA1, NR1|nitrate reductase 1	NIA1	2	2	0.012	10.94	6.21	68				102975	79;77	2;3	2;3	2.8;5.3
KINb3-TurboID N-repleted	TurboID	N-repletion	AT2G28060	SnRK1β3	AT1G33030	O-methyltransferase family protein	AT1G33030 O-methyltransferase	0	2	0.019	11.44	5.79	66				38943	74;88	2;1	1;1	4.3;4.3
KINb3-TurboID N-repleted	TurboID	N-repletion	AT2G28060	SnRK1β3	AT4G14030	AtSBP1, SBP1|selenium-binding protein 1	SBP1	2	2	0.035	15.02	4.11	62				54023	87;223	3;5	2;4	4.9;12.0
KINb3-TurboID N-repleted	TurboID	N-repletion	AT2G28060	SnRK1β3	AT3G53180	NodGS|nodulin/glutamine synthase-like protein	NodGS	1	2	0.008	8.09	6.55	53				94327	53;66	1;2	1;2	2.1;3.9
KINb3-TurboID N-repleted	TurboID	N-repletion	AT2G28060	SnRK1β3	AT5G07300	BON2|Calcium-dependent phospholipid-binding Copine family protein	BON2	1	2	0.018	7.46	3.48	26				63994	38;136	1;4	1;4	4.1;9.6
KINb3-TurboID N-repleted	TurboID	N-repletion	AT2G28060	SnRK1β3	AT3G43600	AAO2, AO3, AOgamma, atAO-2, AtAO3|aldehyde oxidase 2	AAO2	2	2	0.018	8.95	2.65	24				144488	131;299	3;8	2;7	2.6;7.9
KINb3-TurboID N-repleted	TurboID	N-repletion	AT2G28060	SnRK1β3	AT5G03630	MDAR2|Pyridine nucleotide-disulfide oxidoreductase family protein	MDAR2	3	3	0.134	8.15	3	24	+	5.68344	4.06419	47450	369;205;363	8;4;8	5;2;8	18.4;7.6;26.4
KINb3-TurboID N-repleted	TurboID	N-repletion	AT2G28060	SnRK1β3	AT3G12080	emb2738, EngA-1|GTP-binding family protein	EngA-1	0	2	0.01	5.96	3.83	23				73081	133;92	2;1	1;1	1.7;1.7
KINb3-TurboID N-repleted	TurboID	N-repletion	AT2G28060	SnRK1β3	AT3G04870	PDE181, SPC1, ZDS|zeta-carotene desaturase	ZDS	0	2	0.014	6.41	3.45	22				61595	51;69	1;1	1;1	2.2;2.2
LST8-TurboID N-starved	TurboID	N-starvation	AT3G18140	LST8-1	AT3G07300	eukaryotic initiation factor 2B subunit beta	eIF2B-β	3	3	0.151	113.33	28.16	3191	+	5.01975	2.85834	43572	250;220;134	7;6;3	3;3;3	10.6;10.6;10.6
LST8-TurboID N-starved	TurboID	N-starvation	AT3G18140	LST8-1	AT2G16370	thymidylate synthase 1	THY1	1	2	0.029	35.29	14.36	507	+	4.67206	2.99025	58106	122;33	3;1	3;1	7.9;4.0
LST8-TurboID N-starved	TurboID	N-starvation	AT3G18140	LST8-1	AT2G39460	ATRPL23A, RPL23A, RPL23A1, RPL23AA|ribosomal protein L23AA	RPL23A	0	3	0.1	25.11	11.82	297	+	7.72638	3.58048	17430	96;77;60	2;1;1	1;1;1	8.4;8.4;8.4
LST8-TurboID N-starved	TurboID	N-starvation	AT3G18140	LST8-1	AT3G18140	Lethal with Sec Thirteen 8-1	LST8-1	3	3	4.277	54.46	5	272	+	10.245	2.42687	34288	3936;2749;3627	124;94;121	14;16;14	38.7;44.6;42.0
LST8-TurboID N-starved	TurboID	N-starvation	AT3G18140	LST8-1	AT1G29990	PFD6|prefoldin 6	PFD6	0	3	0.12	19.72	10.3	203		3.61848	2.62955	14847	78;67;60	2;1;1	1;1;1	8.5;8.5;8.5
LST8-TurboID N-starved	TurboID	N-starvation	AT3G18140	LST8-1	AT5G51180	alpha/beta-Hydrolases superfamily protein	RD29B	3	3	0.215	22.12	8.88	196	+	8.37754	5.08719	40018	356;286;197	9;7;4	3;3;2	11.8;9.8;7.6
LST8-TurboID N-starved	TurboID	N-starvation	AT3G18140	LST8-1	AT1G31810	AFH14, AtFH14|Formin Homology 14	AFH14	2	2	0.025	18.29	5.75	105	+	5.84514	2.22751	135430	151;260	3;5	3;5	2.9;6.0
LST8-TurboID N-starved	TurboID	N-starvation	AT3G18140	LST8-1	AT5G42870	ATPAH2, PAH2|phosphatidic acid phosphohydrolase 2	PAH2	1	2	0.012	7.35	4.09	30		1.37857	0.528679	101155	41;91	1;2	1;2	1.2;1.9
LST8-TurboID N-repleted	TurboID	N-repletion	AT3G18140	LST8-1	AT3G07300	eukaryotic initiation factor 2B subunit beta	eIF2B-β	3	3	0.132	99.27	27.55	2735	+	4.91455	3.32415	43572	203;307;205	4;6;5	3;4;3	10.6;14.3;10.6
LST8-TurboID N-repleted	TurboID	N-repletion	AT3G18140	LST8-1	AT1G27310	NTF2A|nuclear transport factor 2A	NTF2A	0	3	0.089	68.92	36.52	2517	+	3.93891	3.34047	13519	70;60;58	1;1;1	1;1;1	8.2;8.2;8.2
LST8-TurboID N-repleted	TurboID	N-repletion	AT3G18140	LST8-1	AT2G16370	thymidylate synthase 1	THY1	1	2	0.024	29.95	13.7	410		4.08118	1.90773	58106	66;88	1;3	1;3	4.0;5.6
LST8-TurboID N-repleted	TurboID	N-repletion	AT3G18140	LST8-1	AT2G39460	ATRPL23A, RPL23A, RPL23A1, RPL23AA|ribosomal protein L23AA	RPL23A	1	3	0.118	29.52	12.09	357		4.76964	1.07652	17430	102;64;57	3;1;1	2;1;1	14.9;8.4;8.4
LST8-TurboID N-repleted	TurboID	N-repletion	AT3G18140	LST8-1	AT1G31810	AFH14, AtFH14|Formin Homology 14	AFH14	3	3	0.034	25.05	12.61	316	+	5.39213	2.15147	135430	135;266;90	3;6;3	3;5;3	3.6;6.0;3.1
LST8-TurboID N-repleted	TurboID	N-repletion	AT3G18140	LST8-1	AT5G51180	alpha/beta-Hydrolases superfamily protein	RD29B	3	3	0.304	31.32	9.99	313	+	8.17592	4.58358	40018	341;425;374	8;11;11	3;5;4	10.6;17.9;12.0
LST8-TurboID N-repleted	TurboID	N-repletion	AT3G18140	LST8-1	AT3G18140	Lethal with Sec Thirteen 8-1	LST8-1	3	3	4.28	54.49	5.01	273	+	11.8698	2.90967	34288	4122;3535;3362	133;117;111	13;18;12	35.4;58.4;37.0
LST8-TurboID N-repleted	TurboID	N-repletion	AT3G18140	LST8-1	AT1G29990	PFD6|prefoldin 6	PFD6	0	3	0.113	18.52	10.07	186	+	4.76082	2.75344	14847	72;60;52	2;1;1	1;1;1	8.5;8.5;8.5
LST8-TurboID N-repleted	TurboID	N-repletion	AT3G18140	LST8-1	AT3G08850	HEAT repeat ;WD domain, G-beta repeat protein protein	RAPTOR1B	0	2	0.008	12.37	14.67	181		3.14649	1.51608	147869	79;43	2;1	1;1	1.0;0.7
LST8-TurboID N-repleted	TurboID	N-repletion	AT3G18140	LST8-1	AT5G42870	ATPAH2, PAH2|phosphatidic acid phosphohydrolase 2	PAH2	1	2	0.01	6.28	3.79	24	+	5.36287	2.96374	101155	38;82	1;2	1;2	1.7;1.9
LST8-TurboID N-repleted	TurboID	N-repletion	AT3G18140	LST8-1	AT2G37040	ATPAL1, PAL1|PHE ammonia lyase 1	PAL1	1	3	0.019	4.28	4.61	20		0.988245	0.249046	78676	68;96;54	1;2;1	1;2;1	1.8;3.4;1.7
TurboID-Raptor1B N-starved	TurboID	N-starvation	AT3G08850	RAPTOR1B	AT3G08850	HEAT repeat ;WD domain, G-beta repeat protein protein	RAPTOR1B	3	3	0.873	1394.4	99.45	138673	+	11.0692	4.24504	147869	3522;5631;4944	89;136;121	32;43;45	25.6;38.2;40.0
TurboID-Raptor1B N-starved	TurboID	N-starvation	AT3G08850	RAPTOR1B	AT1G50030	target of rapamycin	TOR	3	3	0.194	361.86	136.09	49246	+	9.76593	5.12356	279013	1193;1687;1510	40;53;47	29;30;35	13.3;12.9;14.6
TurboID-Raptor1B N-starved	TurboID	N-starvation	AT3G08850	RAPTOR1B	AT1G53880	eukaryotic initiation factor 2B subunit a1	eIF2B-a1	2	3	0.047	88.14	121.54	10713	+	5.18727	1.60089	42784	98;73;60	2;2;1	2;2;1	6.2;6.2;2.9
TurboID-Raptor1B N-starved	TurboID	N-starvation	AT3G08850	RAPTOR1B	AT1G49350	Pseudouridine kinase	PUKI	3	3	0.144	88.97	29.05	2585	+	5.92786	2.81477	40294	217;198;84	6;6;3	4;3;2	13.0;8.7;5.8
TurboID-Raptor1B N-starved	TurboID	N-starvation	AT3G08850	RAPTOR1B	AT3G15040	senescence-related protein	S40-7	3	3	0.307	122.27	21.06	2575	+	8.4141	4.03569	25535	186;436;223	6;10;6	3;3;3	20.2;20.2;20.2
TurboID-Raptor1B N-starved	TurboID	N-starvation	AT3G08850	RAPTOR1B	AT3G03570	homolog of human suppressor of cancer cell invasion	SCAI	1	2	0.018	36.99	68.42	2531		0.051939	0.019952	68591	44;90	1;2	1;2	1.8;3.6
TurboID-Raptor1B N-starved	TurboID	N-starvation	AT3G08850	RAPTOR1B	AT3G07300	eukaryotic initiation factor 2B subunit beta	eIF2B-β	2	3	0.084	63.04	23.51	1482	+	4.9243	4.35006	43572	79;140;65	3;5;2	3;3;1	11.1;11.1;2.2
TurboID-Raptor1B N-starved	TurboID	N-starvation	AT3G08850	RAPTOR1B	AT2G16370	thymidylate synthase 1	THY1	0	3	0.02	25.22	24.63	621				58106	68;55;54	1;1;1	1;1;1	2.1;2.1;2.1
TurboID-Raptor1B N-starved	TurboID	N-starvation	AT3G08850	RAPTOR1B	AT1G09830	PUR2|Glycinamide ribonucleotide (GAR) synthetase	PUR2	0	2	0.015	16.9	11.9	201	+	3.31131	2.26768	56437	49;51	1;1	1;1	2.1;2.4
TurboID-Raptor1B N-starved	TurboID	N-starvation	AT3G08850	RAPTOR1B	AT2G37040	ATPAL1, PAL1|PHE ammonia lyase 1	PAL1	3	3	0.07	15.78	8.39	132		2.53414	0.773032	78676	120;195;129	4;6;5	4;4;4	4.8;5.2;4.8
TurboID-Raptor1B N-starved	TurboID	N-starvation	AT3G08850	RAPTOR1B	AT1G59990	EMB3108, HS3, RH22|DEA(D/H)-box RNA helicase family protein	EMB3108	0	2	0.01	10.9	8.49	93	+	2.90944	1.39675	64707	67;70	1;1	1;1	2.8;2.8
TurboID-Raptor1B N-starved	TurboID	N-starvation	AT3G08850	RAPTOR1B	AT1G69830	AMY3, ATAMY3|alpha-amylase-like 3	AMY3	0	3	0.012	7.89	6.17	49	+	2.34137	3.75687	99780	41;61;78	1;1;1	1;1;1	1.4;1.4;1.4
TurboID-Raptor1B N-starved	TurboID	N-starvation	AT3G08850	RAPTOR1B	AT5G26742	AtRH3, emb1138, RH3|DEAD box RNA helicase (RH3)	AtRH3	3	3	0.094	12.12	3.85	47	+	5.77418	3.61633	80951	148;257;186	5;9;7	5;8;7	6.7;14.5;10.2
TurboID-Raptor1B N-starved	TurboID	N-starvation	AT3G08850	RAPTOR1B	AT1G49670	NQR|ARP protein (REF)	NQR	2	3	0.04	9.83	4.52	44	+	3.57028	3.333	67901	60;111;128	1;4;3	1;4;3	2.9;9.2;7.8
TurboID-Raptor1B N-starved	TurboID	N-starvation	AT3G08850	RAPTOR1B	AT3G27740	CARA, VEN6|carbamoyl phosphate synthetase A	CARA	3	3	0.077	9.84	3.64	36	+	3.58134	4.96498	47029	66;105;121	2;4;4	2;4;4	4.2;10.9;9.8
TurboID-Raptor1B N-starved	TurboID	N-starvation	AT3G08850	RAPTOR1B	AT3G48870	ATCLPC, ATHSP93-III, ClpC2, HSP93-III|Clp ATPase	ATCLPC	2	2	0.055	7.23	2.8	20	+	3.31751	4.18713	105674	208;143	6;4	6;4	8.3;6.1
TurboID-Raptor1B N-starved	TurboID	N-starvation	AT3G08850	RAPTOR1B	AT2G42490	CuAOx-zeta|Copper amine oxidase family protein	CuAOx-zeta	0	3	0.014	4.29	4.55	20	+	3.9899	2.51535	86636	43;38;47	1;1;1	1;1;1	0.9;1.5;2.4
TurboID-Raptor1B N-repleted	TurboID	N-repletion	AT3G08850	RAPTOR1B	AT3G08850	HEAT repeat ;WD domain, G-beta repeat protein protein	RAPTOR1B	3	3	0.859	1372.53	99.28	136265	+	9.94934	3.77816	147869	4921;4957;4461	125;123;111	44;43;43	37.1;38.0;38.0
TurboID-Raptor1B N-repleted	TurboID	N-repletion	AT3G08850	RAPTOR1B	AT1G50030	target of rapamycin	TOR	3	3	0.17	315.92	133.81	42273	+	10.1395	5.74183	279013	1414;1603;1261	42;50;39	33;37;28	14.6;16.7;12.8
TurboID-Raptor1B N-repleted	TurboID	N-repletion	AT3G08850	RAPTOR1B	AT3G03570	homolog of human suppressor of cancer cell invasion	SCAI	3	3	0.047	94.89	325	30839	+	3.39042	1.93765	68591	147;110;91	4;3;2	4;3;2	8.1;5.3;3.6
TurboID-Raptor1B N-repleted	TurboID	N-repletion	AT3G08850	RAPTOR1B	AT1G53880	eukaryotic initiation factor 2B subunit a1	eIF2B-a1	3	3	0.067	124.66	132.64	16535	+	5.78952	1.55618	42784	96;55;63	4;2;2	4;2;2	13.2;4.7;6.2
TurboID-Raptor1B N-repleted	TurboID	N-repletion	AT3G08850	RAPTOR1B	AT3G15040	senescence-related protein	S40-7	3	3	0.293	116.78	20.79	2428	+	7.33928	5.09571	25535	253;272;260	6;7;9	3;3;3	20.2;20.2;20.2
TurboID-Raptor1B N-repleted	TurboID	N-repletion	AT3G08850	RAPTOR1B	AT1G49350	Pseudouridine kinase	PUKI	3	3	0.111	68.38	27.77	1899	+	5.42446	2.26089	40294	157;115;151	5;4;4	3;4;2	7.9;10.8;5.8
TurboID-Raptor1B N-repleted	TurboID	N-repletion	AT3G08850	RAPTOR1B	AT3G07300	eukaryotic initiation factor 2B subunit beta	eIF2B-β	2	3	0.072	53.94	21.31	1149	+	4.74558	4.79281	43572	64;122;88	1;4;4	1;3;2	3.7;11.1;5.9
TurboID-Raptor1B N-repleted	TurboID	N-repletion	AT3G08850	RAPTOR1B	AT1G09830	PUR2|Glycinamide ribonucleotide (GAR) synthetase	PUR2	2	3	0.03	33.87	29.11	986	+	3.51599	2.09489	56437	92;44;97	2;1;2	2;1;2	4.5;2.1;4.5
TurboID-Raptor1B N-repleted	TurboID	N-repletion	AT3G08850	RAPTOR1B	AT1G59990	EMB3108, HS3, RH22|DEA(D/H)-box RNA helicase family protein	EMB3108	0	3	0.017	17.82	19.64	350	+	4.23654	3.03601	64707	71;72;80	1;1;1	1;1;1	2.8;2.8;2.8
TurboID-Raptor1B N-repleted	TurboID	N-repletion	AT3G08850	RAPTOR1B	AT5G65110	ACX2, ATACX2|acyl-CoA oxidase 2	ACX2	2	3	0.023	14.55	14.73	214	+	4.43568	2.73868	77432	90;75;75	2;2;1	2;2;1	2.9;2.9;1.7
TurboID-Raptor1B N-repleted	TurboID	N-repletion	AT3G08850	RAPTOR1B	AT2G37040	ATPAL1, PAL1|PHE ammonia lyase 1	PAL1	3	3	0.058	12.93	7.76	100	+	3.9956	2.89511	78676	143;128;130	5;4;4	4;4;4	4.8;4.8;4.8
TurboID-Raptor1B N-repleted	TurboID	N-repletion	AT3G08850	RAPTOR1B	AT1G49670	NQR|ARP protein (REF)	NQR	3	3	0.057	14.06	5.39	76	+	3.15834	5.78238	67901	136;139;176	3;3;5	3;3;5	7.6;7.6;11.9
TurboID-Raptor1B N-repleted	TurboID	N-repletion	AT3G08850	RAPTOR1B	AT3G27740	CARA, VEN6|carbamoyl phosphate synthetase A	CARA	3	3	0.104	13.39	4.11	55	+	4.41385	3.8645	47029	146;187;101	5;6;3	5;6;3	13.5;15.8;8.1
TurboID-Raptor1B N-repleted	TurboID	N-repletion	AT3G08850	RAPTOR1B	AT5G26742	AtRH3, emb1138, RH3|DEAD box RNA helicase (RH3)	AtRH3	3	3	0.086	11.04	3.61	40	+	5.70922	3.16686	80951	200;257;102	7;9;4	7;8;4	10.2;11.8;6.0
TurboID-Raptor1B N-repleted	TurboID	N-repletion	AT3G08850	RAPTOR1B	AT5G43780	APS4, ATPS4|Pseudouridine synthase/archaeosine transglycosylase-like family protein	APS4	3	3	0.055	7.71	4.21	32	+	3.41196	1.96774	52093	159;149;104	3;3;2	2;2;2	4.9;4.9;4.9
TurboID-Raptor1B N-repleted	TurboID	N-repletion	AT3G08850	RAPTOR1B	AT4G26900	AT-HF, HISN4|HIS HF	AT-HF	3	3	0.13	8.93	2.65	24	+	3.77252	5.23374	64153	267;344;210	7;10;7	7;9;7	16.0;19.8;16.0
TurboID-Raptor1B N-repleted	TurboID	N-repletion	AT3G08850	RAPTOR1B	AT3G48870	ATCLPC, ATHSP93-III, ClpC2, HSP93-III|Clp ATPase	ATCLPC	3	3	0.057	7.49	2.89	22	+	3.32021	1.96154	105674	204;145;121	7;5;5	7;5;5	10.0;7.4;6.3
TurboID-Raptor1B N-repleted	TurboID	N-repletion	AT3G08850	RAPTOR1B	AT3G21110	ATPURC, PUR7, PURC|purin 7	PUR7	0	3	0.024	5.37	3.83	21	+	2.67513	3.80824	46035	49;51;56	1;1;1	1;1;1	2.7;2.7;2.7
TurboID-Raptor1B N-repleted	TurboID	N-repletion	AT3G08850	RAPTOR1B	AT3G12800	DECR, SDRB|short-chain dehydrogenase-reductase B	DECR	2	3	0.085	6.58	2.97	20	+	6.50745	2.38241	31777	153;182;54	3;4;1	3;4;1	17.4;21.1;4.7

## Sheet: Table S3C Cytoscape edge input
Bait Accession	Bait Symbol	Prey Accession	Prey Description	Prey Symbol	Bait-bait	Total	Summary method + condition	Condition	N-starved AP-MS	N-starved PL-MS	N-starved method	# N-starved	KNO3-repleted AP-MS	KNO3-repleted PL-MS	KNO3-repleted method	# KNO3-repleted
AT5G21170	SnRK1β1	AT5G21170	5'-AMP-activated protein kinase beta-2 subunit protein	SnRK1β1	x	8	N-starved:AP+PL & KNO3-repleted:AP+PL	N-starved & KNO3-repleted	N + C fusion	N+ C fusion	AP+PL	4	N + C fusion	N+ C fusion	AP+PL	4
AT5G21170	SnRK1β1	AT5G24890	Oxidative Stress3-like4	AtO3L4/KCP		8	N-starved:AP+PL & KNO3-repleted:AP+PL	N-starved & KNO3-repleted	N + C fusion	N+ C fusion	AP+PL	4	N + C fusion	N+ C fusion	AP+PL	4
AT5G21170	SnRK1β1	AT2G18700	trehalose phosphatase/synthase 11	TPS11		7	N-starved:AP+PL & KNO3-repleted:AP+PL	N-starved & KNO3-repleted	N + C fusion	fusion-specific	AP+PL	3	N + C fusion	N+ C fusion	AP+PL	4
AT5G21170	SnRK1β1	AT5G11460	Protein of unknown function (DUF581)	FLZ10		6	N-starved:AP+PL & KNO3-repleted:AP+PL	N-starved & KNO3-repleted	fusion-specific	N+ C fusion	AP+PL	3	fusion-specific	N+ C fusion	AP+PL	3
AT3G01090	SnRK1α1	AT1G06410	trehalose-phosphatase/synthase 7	TPS7		6	N-starved:AP+PL & KNO3-repleted:AP+PL	N-starved & KNO3-repleted	fusion-specific	N+ C fusion	AP+PL	3	fusion-specific	N+ C fusion	AP+PL	3
AT3G01090	SnRK1α1	AT2G18700	trehalose phosphatase/synthase 11	TPS11		6	N-starved:AP+PL & KNO3-repleted:AP+PL	N-starved & KNO3-repleted	fusion-specific	N+ C fusion	AP+PL	3	fusion-specific	N+ C fusion	AP+PL	3
AT3G01090	SnRK1α1	AT3G01090	SNF1 kinase homolog 10	SnRK1α1	x	6	N-starved:AP+PL & KNO3-repleted:AP+PL	N-starved & KNO3-repleted	fusion-specific	N+ C fusion	AP+PL	3	fusion-specific	N+ C fusion	AP+PL	3
AT3G01090	SnRK1α1	AT3G29160	SNF1 kinase homolog 11	SnRK1α2		6	N-starved:AP+PL & KNO3-repleted:AP+PL	N-starved & KNO3-repleted	fusion-specific	N+ C fusion	AP+PL	3	fusion-specific	N+ C fusion	AP+PL	3
AT3G01090	SnRK1α1	AT4G16360	5'-AMP-activated protein kinase beta-2 subunit protein	SnRK1β2		6	N-starved:AP+PL & KNO3-repleted:AP+PL	N-starved & KNO3-repleted	fusion-specific	N+ C fusion	AP+PL	3	fusion-specific	N+ C fusion	AP+PL	3
AT3G01090	SnRK1α1	AT5G24890	Oxidative Stress3-like4	AtO3L4/KCP		6	N-starved:AP+PL & KNO3-repleted:AP+PL	N-starved & KNO3-repleted	fusion-specific	N+ C fusion	AP+PL	3	fusion-specific	N+ C fusion	AP+PL	3
AT5G21170	SnRK1β1	AT1G06410	trehalose-phosphatase/synthase 7	TPS7		6	N-starved:AP+PL & KNO3-repleted:AP+PL	N-starved & KNO3-repleted	N + C fusion	fusion-specific	AP+PL	3	N + C fusion	fusion-specific	AP+PL	3
AT5G21170	SnRK1β1	AT1G60140	trehalose phosphate synthase 10	TPS10		6	N-starved:AP+PL & KNO3-repleted:AP+PL	N-starved & KNO3-repleted	N + C fusion	fusion-specific	AP+PL	3	N + C fusion	fusion-specific	AP+PL	3
AT5G21170	SnRK1β1	AT3G01090	SNF1 kinase homolog 10	SnRK1α1		6	N-starved:AP+PL & KNO3-repleted:AP+PL	N-starved & KNO3-repleted	N + C fusion	fusion-specific	AP+PL	3	N + C fusion	fusion-specific	AP+PL	3
AT5G21170	SnRK1β1	AT4G17770	trehalose phosphatase/synthase 5	TPS5		6	N-starved:AP+PL & KNO3-repleted:AP+PL	N-starved & KNO3-repleted	N + C fusion	fusion-specific	AP+PL	3	N + C fusion	fusion-specific	AP+PL	3
AT3G08850	Raptor1B	AT1G50030	target of rapamycin	TOR		6	N-starved:AP+PL & KNO3-repleted:AP+PL	N-starved & KNO3-repleted	N + C fusion	fusion-specific	AP+PL	3	N + C fusion	fusion-specific	AP+PL	3
AT3G08850	Raptor1B	AT3G08850	HEAT repeat ;WD domain, G-beta repeat protein protein	Raptor1B	x	6	N-starved:AP+PL & KNO3-repleted:AP+PL	N-starved & KNO3-repleted	N + C fusion	fusion-specific	AP+PL	3	N + C fusion	fusion-specific	AP+PL	3
AT3G01090	SnRK1α1	AT1G60140	trehalose phosphate synthase 10	TPS10		5	N-starved:PL & KNO3-repleted:AP+PL	N-starved & KNO3-repleted		N+ C fusion	PL	2	fusion-specific	N+ C fusion	AP+PL	3
AT5G21170	SnRK1β1	AT1G09020	homolog of yeast sucrose nonfermenting 4	SnRK1βγ		5	N-starved:AP & KNO3-repleted:AP+PL	N-starved & KNO3-repleted	N + C fusion		AP	2	N + C fusion	fusion-specific	AP+PL	3
AT5G21170	SnRK1β1	AT1G60110	Jacalin-related lectin 17	JAL17		4	N-starved:PL & KNO3-repleted:PL	N-starved & KNO3-repleted		N+ C fusion	PL	2		N+ C fusion	PL	2
AT5G21170	SnRK1β1	AT2G15400	NRPE3B, RBP36B|DNA-directed RNA polymerase family protein	NRPE3B		4	N-starved:PL & KNO3-repleted:PL	N-starved & KNO3-repleted		N+ C fusion	PL	2		N+ C fusion	PL	2
AT5G21170	SnRK1β1	AT5G66630	DAR5|DA1-related protein 5	DAR5		4	N-starved:PL & KNO3-repleted:PL	N-starved & KNO3-repleted		N+ C fusion	PL	2		N+ C fusion	PL	2
AT3G01090	SnRK1α1	AT3G52950	CBS / octicosapeptide/Phox/Bemp1 (PB1) domains-containing protein; homolog of Glycine Max nodule AMP sensor NAS1	CBS domain NAS1-like		4	N-starved:PL & KNO3-repleted:PL	N-starved & KNO3-repleted		N+ C fusion	PL	2		N+ C fusion	PL	2
AT3G01090	SnRK1α1	AT2G24550	Oxidative Stress3-like6/KCP-like2	AtO3L6/KCL2		4	N-starved:AP+PL & KNO3-repleted:PL	N-starved & KNO3-repleted	fusion-specific	fusion-specific	AP+PL	2		N+ C fusion	PL	2
AT1G09020	SnRK1βγ	AT1G06410	trehalose-phosphatase/synthase 7	TPS7		4	N-starved:AP+PL & KNO3-repleted:AP+PL	N-starved & KNO3-repleted	fusion-specific	fusion-specific	AP+PL	2	fusion-specific	fusion-specific	AP+PL	2
AT1G09020	SnRK1βγ	AT1G09020	homolog of yeast sucrose nonfermenting 4	SnRK1βγ	x	4	N-starved:AP+PL & KNO3-repleted:AP+PL	N-starved & KNO3-repleted	fusion-specific	fusion-specific	AP+PL	2	fusion-specific	fusion-specific	AP+PL	2
AT1G09020	SnRK1βγ	AT2G40000	ortholog of sugar beet HS1 PRO-1 2	HSPRO2		4	N-starved:AP+PL & KNO3-repleted:AP+PL	N-starved & KNO3-repleted	fusion-specific	fusion-specific	AP+PL	2	fusion-specific	fusion-specific	AP+PL	2
AT2G28060	SnRK1β3	AT1G09020	homolog of yeast sucrose nonfermenting 4	SnRK1βγ		4	N-starved:AP+PL & KNO3-repleted:AP+PL	N-starved & KNO3-repleted	fusion-specific	fusion-specific	AP+PL	2	fusion-specific	fusion-specific	AP+PL	2
AT2G28060	SnRK1β3	AT2G18700	trehalose phosphatase/synthase 11	TPS11		4	N-starved:AP+PL & KNO3-repleted:AP+PL	N-starved & KNO3-repleted	fusion-specific	fusion-specific	AP+PL	2	fusion-specific	fusion-specific	AP+PL	2
AT2G28060	SnRK1β3	AT3G29160	SNF1 kinase homolog 11	SnRK1α2		4	N-starved:AP+PL & KNO3-repleted:AP+PL	N-starved & KNO3-repleted	fusion-specific	fusion-specific	AP+PL	2	fusion-specific	fusion-specific	AP+PL	2
AT2G28060	SnRK1β3	AT5G24890	Oxidative Stress3-like4	AtO3L4/KCP		4	N-starved:AP+PL & KNO3-repleted:AP+PL	N-starved & KNO3-repleted	fusion-specific	fusion-specific	AP+PL	2	fusion-specific	fusion-specific	AP+PL	2
AT4G16360	SnRK1β2	AT1G06410	trehalose-phosphatase/synthase 7	TPS7		4	N-starved:AP+PL & KNO3-repleted:AP+PL	N-starved & KNO3-repleted	fusion-specific	fusion-specific	AP+PL	2	fusion-specific	fusion-specific	AP+PL	2
AT4G16360	SnRK1β2	AT2G18700	trehalose phosphatase/synthase 11	TPS11		4	N-starved:AP+PL & KNO3-repleted:AP+PL	N-starved & KNO3-repleted	fusion-specific	fusion-specific	AP+PL	2	fusion-specific	fusion-specific	AP+PL	2
AT4G16360	SnRK1β2	AT4G16360	5'-AMP-activated protein kinase beta-2 subunit protein	SnRK1β2	x	4	N-starved:AP+PL & KNO3-repleted:AP+PL	N-starved & KNO3-repleted	fusion-specific	fusion-specific	AP+PL	2	fusion-specific	fusion-specific	AP+PL	2
AT4G16360	SnRK1β2	AT5G24890	Oxidative Stress3-like4	AtO3L4/KCP		4	N-starved:AP+PL & KNO3-repleted:AP+PL	N-starved & KNO3-repleted	fusion-specific	fusion-specific	AP+PL	2	fusion-specific	fusion-specific	AP+PL	2
AT5G21170	SnRK1β1	AT1G27170	disease resistance protein (TIR-NBS-LRR class)	TTNL1		4	N-starved:AP+PL & KNO3-repleted:AP+PL	N-starved & KNO3-repleted	fusion-specific	fusion-specific	AP+PL	2	fusion-specific	fusion-specific	AP+PL	2
AT3G01090	SnRK1α1	AT1G09020	homolog of yeast sucrose nonfermenting 4	SnRK1βγ		4	N-starved:AP+PL & KNO3-repleted:AP+PL	N-starved & KNO3-repleted	fusion-specific	fusion-specific	AP+PL	2	fusion-specific	fusion-specific	AP+PL	2
AT3G18140	LST8-1	AT3G18140	Lethal with Sec Thirteen 8-1	LST8-1	x	4	N-starved:AP+PL & KNO3-repleted:AP+PL	N-starved & KNO3-repleted	fusion-specific	fusion-specific	AP+PL	2	fusion-specific	fusion-specific	AP+PL	2
AT3G18140	LST8-1	AT2G16370	thymidylate synthase 1	THY1		4	N-starved:AP+PL & KNO3-repleted:AP+PL	N-starved & KNO3-repleted	fusion-specific	fusion-specific	AP+PL	2	fusion-specific	fusion-specific	AP+PL	2
AT5G21170	SnRK1β1	AT1G08050	zinc finger (C3HC4-type RING finger) family protein	AT1G08050 C3HC4-type RING		4	N-starved:AP & KNO3-repleted:AP	N-starved & KNO3-repleted	N + C fusion		AP	2	N + C fusion		AP	2
AT5G21170	SnRK1β1	AT1G22160	Protein of unknown function (DUF581)	FLZ5		4	N-starved:AP & KNO3-repleted:AP	N-starved & KNO3-repleted	N + C fusion		AP	2	N + C fusion		AP	2
AT5G21170	SnRK1β1	AT1G23870	trehalose-phosphatase/synthase 9	TPS9		4	N-starved:AP & KNO3-repleted:AP	N-starved & KNO3-repleted	N + C fusion		AP	2	N + C fusion		AP	2
AT5G21170	SnRK1β1	AT1G70290	trehalose-6-phosphatase synthase S8	TPS8		4	N-starved:AP & KNO3-repleted:AP	N-starved & KNO3-repleted	N + C fusion		AP	2	N + C fusion		AP	2
AT5G21170	SnRK1β1	AT3G29160	SNF1 kinase homolog 11	SnRK1α2		4	N-starved:AP & KNO3-repleted:AP	N-starved & KNO3-repleted	N + C fusion		AP	2	N + C fusion		AP	2
AT5G21170	SnRK1β1	AT5G47060	Protein of unknown function (DUF581)	FLZ1		4	N-starved:AP & KNO3-repleted:AP	N-starved & KNO3-repleted	N + C fusion		AP	2	N + C fusion		AP	2
AT3G08850	Raptor1B	AT1G07780	PAI1, TRP6|phosphoribosylanthranilate isomerase 1	PAI1		4	N-starved:AP & KNO3-repleted:AP	N-starved & KNO3-repleted	N + C fusion		AP	2	N + C fusion		AP	2
AT3G08850	Raptor1B	AT3G18140	Lethal with Sec Thirteen 8-1	LST8-1		4	N-starved:AP & KNO3-repleted:AP	N-starved & KNO3-repleted	N + C fusion		AP	2	N + C fusion		AP	2
AT5G21170	SnRK1β1	AT1G77760	GNR1, NIA1, NR1|nitrate reductase 1	NIA1		3	N-starved:PL & KNO3-repleted:PL	N-starved & KNO3-repleted		fusion-specific	PL	1		N+ C fusion	PL	2
AT5G21170	SnRK1β1	AT2G17520	ATIRE1-2, AtIRE1A, IRE1-2, IRE1A|Endoribonuclease/protein kinase IRE1-like protein	IRE1A		3	N-starved:PL & KNO3-repleted:PL	N-starved & KNO3-repleted		fusion-specific	PL	1		N+ C fusion	PL	2
AT3G01090	SnRK1α1	AT3G20250	APUM5, PUM5|pumilio 5	PUM5		3	N-starved:PL & KNO3-repleted:PL	N-starved & KNO3-repleted		fusion-specific	PL	1		N+ C fusion	PL	2
AT3G01090	SnRK1α1	AT4G05150	Octicosapeptide/Phox/Bem1p family protein	AT4G05150 PB1		3	N-starved:PL & KNO3-repleted:PL	N-starved & KNO3-repleted		fusion-specific	PL	1		N+ C fusion	PL	2
AT3G01090	SnRK1α1	AT4G17770	trehalose phosphatase/synthase 5	TPS5		3	N-starved:PL & KNO3-repleted:PL	N-starved & KNO3-repleted		fusion-specific	PL	1		N+ C fusion	PL	2
AT3G01090	SnRK1α1	AT5G51180	alpha/beta-Hydrolases superfamily protein	RD29B		3	N-starved:PL & KNO3-repleted:PL	N-starved & KNO3-repleted		fusion-specific	PL	1		N+ C fusion	PL	2
AT3G08850	Raptor1B	AT3G07300	eukaryotic initiation factor 2B subunit beta	eIF2B-β		3	N-starved:PL & KNO3-repleted:AP+PL	N-starved & KNO3-repleted		fusion-specific	PL	1	fusion-specific	fusion-specific	AP+PL	2
AT3G18140	LST8-1	AT1G29990	PFD6|prefoldin 6	PFD6		3	N-starved:PL & KNO3-repleted:AP+PL	N-starved & KNO3-repleted		fusion-specific	PL	1	fusion-specific	fusion-specific	AP+PL	2
AT2G28060	SnRK1β3	AT1G06410	trehalose-phosphatase/synthase 7	TPS7		3	N-starved:AP & KNO3-repleted:AP+PL	N-starved & KNO3-repleted	fusion-specific		AP	1	fusion-specific	fusion-specific	AP+PL	2
AT4G16360	SnRK1β2	AT1G60140	trehalose phosphate synthase 10	TPS10		3	N-starved:AP & KNO3-repleted:AP+PL	N-starved & KNO3-repleted	fusion-specific		AP	1	fusion-specific	fusion-specific	AP+PL	2
AT3G18140	LST8-1	AT3G08850	HEAT repeat ;WD domain, G-beta repeat protein protein	Raptor1B		3	N-starved:AP & KNO3-repleted:AP+PL	N-starved & KNO3-repleted	fusion-specific		AP	1	fusion-specific	fusion-specific	AP+PL	2
AT5G21170	SnRK1β1	AT1G33030	O-methyltransferase family protein	AT1G33030 O-methyltransferase		3	N-starved:PL & KNO3-repleted:PL	N-starved & KNO3-repleted		N+ C fusion	PL	2		fusion-specific	PL	1
AT5G21170	SnRK1β1	AT5G37830	OXP1|oxoprolinase 1	OXP1		3	N-starved:PL & KNO3-repleted:PL	N-starved & KNO3-repleted		N+ C fusion	PL	2		fusion-specific	PL	1
AT3G01090	SnRK1α1	AT1G80230	Cytochrome c oxidase subunit 5b-2, mitochondrial	COX5B-2		3	N-starved:PL & KNO3-repleted:PL	N-starved & KNO3-repleted		N+ C fusion	PL	2		fusion-specific	PL	1
AT3G01090	SnRK1α1	AT3G08850	HEAT repeat ;WD domain, G-beta repeat protein protein	Raptor1B		3	N-starved:PL & KNO3-repleted:PL	N-starved & KNO3-repleted		N+ C fusion	PL	2		fusion-specific	PL	1
AT5G21170	SnRK1β1	AT1G45145	ATH5, ATTRX5, LIV1, TRX5, TRX-h5|thioredoxin H-type 5	TRX5		3	N-starved:AP+PL & KNO3-repleted:PL	N-starved & KNO3-repleted	fusion-specific	fusion-specific	AP+PL	2		fusion-specific	PL	1
AT3G08850	Raptor1B	AT1G71220	EBS1, PSL2, UGGT|EMS-MUTAGENIZED BRI1 SUPPRESSOR 1	EBS1		3	N-starved:AP & KNO3-repleted:AP	N-starved & KNO3-repleted	fusion-specific		AP	1	N + C fusion		AP	2
AT3G08850	Raptor1B	AT5G42390	SPP|Insulinase (Peptidase family M16) family protein	SPP		3	N-starved:AP & KNO3-repleted:AP	N-starved & KNO3-repleted	fusion-specific		AP	1	N + C fusion		AP	2
AT3G08850	Raptor1B	AT5G49930	emb1441|zinc knuckle (CCHC-type) family protein	emb1441		3	N-starved:AP & KNO3-repleted:AP	N-starved & KNO3-repleted	fusion-specific		AP	1	N + C fusion		AP	2
AT1G09020	SnRK1βγ	AT1G10670	ACLA-1|ATP-citrate lyase A-1	ACLA-1		2	N-starved:PL & KNO3-repleted:PL	N-starved & KNO3-repleted		fusion-specific	PL	1		fusion-specific	PL	1
AT1G09020	SnRK1βγ	AT1G69880	ATH8, TH8|thioredoxin H-type 8	ATH8		2	N-starved:PL & KNO3-repleted:PL	N-starved & KNO3-repleted		fusion-specific	PL	1		fusion-specific	PL	1
AT1G09020	SnRK1βγ	AT5G20650	AtCOPT5, COPT5|copper transporter 5	AtCOPT5		2	N-starved:PL & KNO3-repleted:PL	N-starved & KNO3-repleted		fusion-specific	PL	1		fusion-specific	PL	1
AT1G09020	SnRK1βγ	AT5G41020	myb family transcription factor	AtMYB3R-like		2	N-starved:PL & KNO3-repleted:PL	N-starved & KNO3-repleted		fusion-specific	PL	1		fusion-specific	PL	1
AT2G28060	SnRK1β3	AT1G60110	Jacalin-related lectin 17	JAL17		2	N-starved:PL & KNO3-repleted:PL	N-starved & KNO3-repleted		fusion-specific	PL	1		fusion-specific	PL	1
AT2G28060	SnRK1β3	AT1G72680	ATCAD1, CAD1|cinnamyl-alcohol dehydrogenase	CAD1		2	N-starved:PL & KNO3-repleted:PL	N-starved & KNO3-repleted		fusion-specific	PL	1		fusion-specific	PL	1
AT2G28060	SnRK1β3	AT1G74920	ALDH10A8|aldehyde dehydrogenase 10A8	ALDH10A8		2	N-starved:PL & KNO3-repleted:PL	N-starved & KNO3-repleted		fusion-specific	PL	1		fusion-specific	PL	1
AT2G28060	SnRK1β3	AT2G01460	URK-domain, P-loop containing nucleoside triphosphate hydrolases superfamily protein	AT2G01460 URK-domain		2	N-starved:PL & KNO3-repleted:PL	N-starved & KNO3-repleted		fusion-specific	PL	1		fusion-specific	PL	1
AT2G28060	SnRK1β3	AT2G43500	NLP8|Plant regulator RWP-RK family protein	NLP8		2	N-starved:PL & KNO3-repleted:PL	N-starved & KNO3-repleted		fusion-specific	PL	1		fusion-specific	PL	1
AT2G28060	SnRK1β3	AT3G04870	PDE181, SPC1, ZDS|zeta-carotene desaturase	ZDS		2	N-starved:PL & KNO3-repleted:PL	N-starved & KNO3-repleted		fusion-specific	PL	1		fusion-specific	PL	1
AT2G28060	SnRK1β3	AT3G06580	GAL1, GALK|Mevalonate/galactokinase family protein	GAL1		2	N-starved:PL & KNO3-repleted:PL	N-starved & KNO3-repleted		fusion-specific	PL	1		fusion-specific	PL	1
AT2G28060	SnRK1β3	AT3G12080	emb2738, EngA-1|GTP-binding family protein	EngA-1		2	N-starved:PL & KNO3-repleted:PL	N-starved & KNO3-repleted		fusion-specific	PL	1		fusion-specific	PL	1
AT2G28060	SnRK1β3	AT3G43600	AAO2, AO3, AOgamma, atAO-2, AtAO3|aldehyde oxidase 2	AAO2		2	N-starved:PL & KNO3-repleted:PL	N-starved & KNO3-repleted		fusion-specific	PL	1		fusion-specific	PL	1
AT2G28060	SnRK1β3	AT3G47000	Glycosyl hydrolase family protein	AT3G47000 β-xylosidase		2	N-starved:PL & KNO3-repleted:PL	N-starved & KNO3-repleted		fusion-specific	PL	1		fusion-specific	PL	1
AT2G28060	SnRK1β3	AT4G05150	Octicosapeptide/Phox/Bem1p family protein	AT4G05150 PB1		2	N-starved:PL & KNO3-repleted:PL	N-starved & KNO3-repleted		fusion-specific	PL	1		fusion-specific	PL	1
AT2G28060	SnRK1β3	AT4G14030	AtSBP1, SBP1|selenium-binding protein 1	SBP1		2	N-starved:PL & KNO3-repleted:PL	N-starved & KNO3-repleted		fusion-specific	PL	1		fusion-specific	PL	1
AT2G28060	SnRK1β3	AT4G31860	Protein phosphatase 2C family protein	PP2c60		2	N-starved:PL & KNO3-repleted:PL	N-starved & KNO3-repleted		fusion-specific	PL	1		fusion-specific	PL	1
AT2G28060	SnRK1β3	AT5G03630	MDAR2|Pyridine nucleotide-disulfide oxidoreductase family protein	MDAR2		2	N-starved:PL & KNO3-repleted:PL	N-starved & KNO3-repleted		fusion-specific	PL	1		fusion-specific	PL	1
AT2G28060	SnRK1β3	AT5G07300	BON2|Calcium-dependent phospholipid-binding Copine family protein	BON2		2	N-starved:PL & KNO3-repleted:PL	N-starved & KNO3-repleted		fusion-specific	PL	1		fusion-specific	PL	1
AT2G28060	SnRK1β3	AT5G09210	GC-rich sequence DNA-binding factor-like protein	AT5G09210 GC-rich DNA-binding		2	N-starved:PL & KNO3-repleted:PL	N-starved & KNO3-repleted		fusion-specific	PL	1		fusion-specific	PL	1
AT2G28060	SnRK1β3	AT5G37830	OXP1|oxoprolinase 1	OXP1		2	N-starved:PL & KNO3-repleted:PL	N-starved & KNO3-repleted		fusion-specific	PL	1		fusion-specific	PL	1
AT2G28060	SnRK1β3	AT5G49690	UDP-glycosyltransferase 91C1	UGT91C1		2	N-starved:PL & KNO3-repleted:PL	N-starved & KNO3-repleted		fusion-specific	PL	1		fusion-specific	PL	1
AT2G28060	SnRK1β3	AT5G60040	NRPC1|nuclear RNA polymerase C1	NRPC1		2	N-starved:PL & KNO3-repleted:PL	N-starved & KNO3-repleted		fusion-specific	PL	1		fusion-specific	PL	1
AT2G28060	SnRK1β3	AT5G66630	DAR5|DA1-related protein 5	DAR5		2	N-starved:PL & KNO3-repleted:PL	N-starved & KNO3-repleted		fusion-specific	PL	1		fusion-specific	PL	1
AT4G16360	SnRK1β2	AT2G37040	ATPAL1, PAL1|PHE ammonia lyase 1	PAL1		2	N-starved:PL & KNO3-repleted:PL	N-starved & KNO3-repleted		fusion-specific	PL	1		fusion-specific	PL	1
AT5G21170	SnRK1β1	AT1G04200	dyggve-melchior-clausen syndrome protein	Dymeclin		2	N-starved:PL & KNO3-repleted:PL	N-starved & KNO3-repleted		fusion-specific	PL	1		fusion-specific	PL	1
AT5G21170	SnRK1β1	AT1G05500	ATSYTE, NTMC2T2.1, NTMC2TYPE2.1, SYT5, SYTE|Calcium-dependent lipid-binding (CaLB domain) family protein	SYT5		2	N-starved:PL & KNO3-repleted:PL	N-starved & KNO3-repleted		fusion-specific	PL	1		fusion-specific	PL	1
AT5G21170	SnRK1β1	AT1G12850	Phosphoglycerate mutase family protein	AT1G12850 PGM		2	N-starved:PL & KNO3-repleted:PL	N-starved & KNO3-repleted		fusion-specific	PL	1		fusion-specific	PL	1
AT5G21170	SnRK1β1	AT1G27770	ACA1, PEA1|autoinhibited Ca2+-ATPase 1	ACA1		2	N-starved:PL & KNO3-repleted:PL	N-starved & KNO3-repleted		fusion-specific	PL	1		fusion-specific	PL	1
AT5G21170	SnRK1β1	AT1G35190	2-oxoglutarate (2OG) and Fe(II)-dependent oxygenase superfamily protein	AT1G35190 2OG oxygenase		2	N-starved:PL & KNO3-repleted:PL	N-starved & KNO3-repleted		fusion-specific	PL	1		fusion-specific	PL	1
AT5G21170	SnRK1β1	AT1G43890	ATRAB18, ATRABC1, ATRAB-C1, RAB18, RAB18-1, RABC1|RAB GTPASE HOMOLOG B18	RAB18		2	N-starved:PL & KNO3-repleted:PL	N-starved & KNO3-repleted		fusion-specific	PL	1		fusion-specific	PL	1
AT5G21170	SnRK1β1	AT1G50710	AUG4|HAUS augmin-like complex subunit	AUG4		2	N-starved:PL & KNO3-repleted:PL	N-starved & KNO3-repleted		fusion-specific	PL	1		fusion-specific	PL	1
AT5G21170	SnRK1β1	At1g59870	ABCG36, ATABCG36, ATPDR8, PDR8, PEN3|ABC-2 and Plant PDR ABC-type transporter family protein	ABCG36		2	N-starved:PL & KNO3-repleted:PL	N-starved & KNO3-repleted		fusion-specific	PL	1		fusion-specific	PL	1
AT5G21170	SnRK1β1	AT1G60420	AtNRX1, NRX1|DC1 domain-containing protein	AtNRX1		2	N-starved:PL & KNO3-repleted:PL	N-starved & KNO3-repleted		fusion-specific	PL	1		fusion-specific	PL	1
AT5G21170	SnRK1β1	AT1G68910	WIT2|WPP domain-interacting protein 2	WIT2		2	N-starved:PL & KNO3-repleted:PL	N-starved & KNO3-repleted		fusion-specific	PL	1		fusion-specific	PL	1
AT5G21170	SnRK1β1	AT1G72680	ATCAD1, CAD1|cinnamyl-alcohol dehydrogenase	CAD1		2	N-starved:PL & KNO3-repleted:PL	N-starved & KNO3-repleted		fusion-specific	PL	1		fusion-specific	PL	1
AT5G21170	SnRK1β1	AT1G75200	flavodoxin family protein / radical SAM domain-containing protein	AT1G75200 flavodoxin		2	N-starved:PL & KNO3-repleted:PL	N-starved & KNO3-repleted		fusion-specific	PL	1		fusion-specific	PL	1
AT5G21170	SnRK1β1	AT1G75270	DHAR2|dehydroascorbate reductase 2	DHAR2		2	N-starved:PL & KNO3-repleted:PL	N-starved & KNO3-repleted		fusion-specific	PL	1		fusion-specific	PL	1
AT5G21170	SnRK1β1	AT1G80230	Cytochrome c oxidase subunit 5b-2, mitochondrial	COX5B-2		2	N-starved:PL & KNO3-repleted:PL	N-starved & KNO3-repleted		fusion-specific	PL	1		fusion-specific	PL	1
AT5G21170	SnRK1β1	AT2G01460	URK-domain, P-loop containing nucleoside triphosphate hydrolases superfamily protein	AT2G01460 URK-domain		2	N-starved:PL & KNO3-repleted:PL	N-starved & KNO3-repleted		fusion-specific	PL	1		fusion-specific	PL	1
AT5G21170	SnRK1β1	AT2G02730	GRIP/coiled-coil protein, putative (DUF1664)	AT2G02730 DUF1664		2	N-starved:PL & KNO3-repleted:PL	N-starved & KNO3-repleted		fusion-specific	PL	1		fusion-specific	PL	1
AT5G21170	SnRK1β1	AT2G16280	KCS9|3-ketoacyl-CoA synthase 9	KCS9		2	N-starved:PL & KNO3-repleted:PL	N-starved & KNO3-repleted		fusion-specific	PL	1		fusion-specific	PL	1
AT5G21170	SnRK1β1	AT2G24765	ARF3, ARL1, ATARL1|ADP-ribosylation factor 3	ARF3		2	N-starved:PL & KNO3-repleted:PL	N-starved & KNO3-repleted		fusion-specific	PL	1		fusion-specific	PL	1
AT5G21170	SnRK1β1	AT2G26400	ARD, ARD3, ATARD3|acireductone dioxygenase 3	ADR3		2	N-starved:PL & KNO3-repleted:PL	N-starved & KNO3-repleted		fusion-specific	PL	1		fusion-specific	PL	1
AT5G21170	SnRK1β1	AT2G26780	proteasome assembly factor ECM29	ECM29		2	N-starved:PL & KNO3-repleted:PL	N-starved & KNO3-repleted		fusion-specific	PL	1		fusion-specific	PL	1
AT5G21170	SnRK1β1	AT2G35010	ATO1, TO1|thioredoxin O1	ATO1		2	N-starved:PL & KNO3-repleted:PL	N-starved & KNO3-repleted		fusion-specific	PL	1		fusion-specific	PL	1
AT5G21170	SnRK1β1	AT2G35880	TPX2 (targeting protein for Xklp2) protein family	TPX2		2	N-starved:PL & KNO3-repleted:PL	N-starved & KNO3-repleted		fusion-specific	PL	1		fusion-specific	PL	1
AT5G21170	SnRK1β1	AT2G37040	ATPAL1, PAL1|PHE ammonia lyase 1	PAL1		2	N-starved:PL & KNO3-repleted:PL	N-starved & KNO3-repleted		fusion-specific	PL	1		fusion-specific	PL	1
AT5G21170	SnRK1β1	AT2G38280	ATAMPD, FAC1|AMP deaminase, putative / myoadenylate deaminase	FAC1		2	N-starved:PL & KNO3-repleted:PL	N-starved & KNO3-repleted		fusion-specific	PL	1		fusion-specific	PL	1
AT5G21170	SnRK1β1	AT2G45990	ribosomal RNA small subunit methyltransferase G	AT2G45990 ribo_methyltranf G		2	N-starved:PL & KNO3-repleted:PL	N-starved & KNO3-repleted		fusion-specific	PL	1		fusion-specific	PL	1
AT5G21170	SnRK1β1	AT2G46540	OXPHOS Complex I subunit B9	OXPHOS-B9		2	N-starved:PL & KNO3-repleted:PL	N-starved & KNO3-repleted		fusion-specific	PL	1		fusion-specific	PL	1
AT5G21170	SnRK1β1	AT3G06580	GAL1, GALK|Mevalonate/galactokinase family protein	GAL1		2	N-starved:PL & KNO3-repleted:PL	N-starved & KNO3-repleted		fusion-specific	PL	1		fusion-specific	PL	1
AT5G21170	SnRK1β1	AT3G08850	HEAT repeat ;WD domain, G-beta repeat protein protein	Raptor1B		2	N-starved:PL & KNO3-repleted:PL	N-starved & KNO3-repleted		fusion-specific	PL	1		fusion-specific	PL	1
AT5G21170	SnRK1β1	AT3G11670	DGD1|UDP-Glycosyltransferase superfamily protein	DGD1		2	N-starved:PL & KNO3-repleted:PL	N-starved & KNO3-repleted		fusion-specific	PL	1		fusion-specific	PL	1
AT5G21170	SnRK1β1	AT3G12080	emb2738, EngA-1|GTP-binding family protein	EngA-1		2	N-starved:PL & KNO3-repleted:PL	N-starved & KNO3-repleted		fusion-specific	PL	1		fusion-specific	PL	1
AT5G21170	SnRK1β1	AT3G18480	AtCASP, CASP|CCAAT-displacement protein alternatively spliced product	CASP		2	N-starved:PL & KNO3-repleted:PL	N-starved & KNO3-repleted		fusion-specific	PL	1		fusion-specific	PL	1
AT5G21170	SnRK1β1	AT3G28956	RNA polymerase II, Rpb4, core protein	Rpb4		2	N-starved:PL & KNO3-repleted:PL	N-starved & KNO3-repleted		fusion-specific	PL	1		fusion-specific	PL	1
AT5G21170	SnRK1β1	AT3G47000	Glycosyl hydrolase family protein	AT3G47000 β-xylosidase		2	N-starved:PL & KNO3-repleted:PL	N-starved & KNO3-repleted		fusion-specific	PL	1		fusion-specific	PL	1
AT5G21170	SnRK1β1	AT3G48140	B12D protein	B12D protein		2	N-starved:PL & KNO3-repleted:PL	N-starved & KNO3-repleted		fusion-specific	PL	1		fusion-specific	PL	1
AT5G21170	SnRK1β1	AT3G52950	CBS / octicosapeptide/Phox/Bemp1 (PB1) domains-containing protein; homolog of Glycine Max nodule AMP sensor NAS1	CBS domain NAS1-like		2	N-starved:PL & KNO3-repleted:PL	N-starved & KNO3-repleted		fusion-specific	PL	1		fusion-specific	PL	1
AT5G21170	SnRK1β1	AT3G57330	ACA11|autoinhibited Ca2+-ATPase 11	ACA11		2	N-starved:PL & KNO3-repleted:PL	N-starved & KNO3-repleted		fusion-specific	PL	1		fusion-specific	PL	1
AT5G21170	SnRK1β1	AT4G05150	Octicosapeptide/Phox/Bem1p family protein	AT4G05150 PB1		2	N-starved:PL & KNO3-repleted:PL	N-starved & KNO3-repleted		fusion-specific	PL	1		fusion-specific	PL	1
AT5G21170	SnRK1β1	AT4G17140	pleckstrin homology (PH) domain-containing protein	AT4G17140 PH-domain		2	N-starved:PL & KNO3-repleted:PL	N-starved & KNO3-repleted		fusion-specific	PL	1		fusion-specific	PL	1
AT5G21170	SnRK1β1	AT4G29130	ATHXK1, GIN2, HXK1|hexokinase 1	HXK1		2	N-starved:PL & KNO3-repleted:PL	N-starved & KNO3-repleted		fusion-specific	PL	1		fusion-specific	PL	1
AT5G21170	SnRK1β1	AT4G39850	ABCD1, ACN2, AtABCD1, CTS, PED3, PXA1|peroxisomal ABC transporter 1	ABCD1		2	N-starved:PL & KNO3-repleted:PL	N-starved & KNO3-repleted		fusion-specific	PL	1		fusion-specific	PL	1
AT5G21170	SnRK1β1	AT5G04420	Galactose oxidase/kelch repeat superfamily protein	AT5G04420 Gal_oxidase		2	N-starved:PL & KNO3-repleted:PL	N-starved & KNO3-repleted		fusion-specific	PL	1		fusion-specific	PL	1
AT5G21170	SnRK1β1	AT5G09210	GC-rich sequence DNA-binding factor-like protein	AT5G09210 GC-rich DNA-binding		2	N-starved:PL & KNO3-repleted:PL	N-starved & KNO3-repleted		fusion-specific	PL	1		fusion-specific	PL	1
AT5G21170	SnRK1β1	AT5G11100	ATSYTD, NTMC2T2.2, NTMC2TYPE2.2, SYT4, SYTD|Calcium-dependent lipid-binding (CaLB domain) family protein	SYT4		2	N-starved:PL & KNO3-repleted:PL	N-starved & KNO3-repleted		fusion-specific	PL	1		fusion-specific	PL	1
AT5G21170	SnRK1β1	AT5G13550	SULTR4;1|sulfate transporter 4.1	SULTR4;1		2	N-starved:PL & KNO3-repleted:PL	N-starved & KNO3-repleted		fusion-specific	PL	1		fusion-specific	PL	1
AT5G21170	SnRK1β1	AT5G24810	ABC1 family protein	APC1K11		2	N-starved:PL & KNO3-repleted:PL	N-starved & KNO3-repleted		fusion-specific	PL	1		fusion-specific	PL	1
AT5G21170	SnRK1β1	AT5G27630	ACBP5, AtACBP5|acyl-CoA binding protein 5	ACBP5		2	N-starved:PL & KNO3-repleted:PL	N-starved & KNO3-repleted		fusion-specific	PL	1		fusion-specific	PL	1
AT5G21170	SnRK1β1	AT5G27970	ARM repeat superfamily protein	AT5G27970 ARM repeat		2	N-starved:PL & KNO3-repleted:PL	N-starved & KNO3-repleted		fusion-specific	PL	1		fusion-specific	PL	1
AT5G21170	SnRK1β1	AT5G35700	FIM2, FIM5|fimbrin-like protein 2	FIM2		2	N-starved:PL & KNO3-repleted:PL	N-starved & KNO3-repleted		fusion-specific	PL	1		fusion-specific	PL	1
AT5G21170	SnRK1β1	AT5G39410	Saccharopine dehydrogenase	SCPDL		2	N-starved:PL & KNO3-repleted:PL	N-starved & KNO3-repleted		fusion-specific	PL	1		fusion-specific	PL	1
AT5G21170	SnRK1β1	AT5G49690	UDP-glycosyltransferase 91C1	UGT91C1		2	N-starved:PL & KNO3-repleted:PL	N-starved & KNO3-repleted		fusion-specific	PL	1		fusion-specific	PL	1
AT5G21170	SnRK1β1	AT5G51980	Transducin/WD40 repeat-like superfamily protein	ZWFD2		2	N-starved:PL & KNO3-repleted:PL	N-starved & KNO3-repleted		fusion-specific	PL	1		fusion-specific	PL	1
AT5G21170	SnRK1β1	AT5G60040	NRPC1|nuclear RNA polymerase C1	NRPC1		2	N-starved:PL & KNO3-repleted:PL	N-starved & KNO3-repleted		fusion-specific	PL	1		fusion-specific	PL	1
AT5G21170	SnRK1β1	AT5G62740	ATHIR1, AtHIR4, HIR1, HIR4|SPFH/Band 7/PHB domain-containing membrane-associated protein family	HIR1		2	N-starved:PL & KNO3-repleted:PL	N-starved & KNO3-repleted		fusion-specific	PL	1		fusion-specific	PL	1
AT3G01090	SnRK1α1	AT1G30470	SIT4 phosphatase-associated family protein	AT1G30470 SIT4		2	N-starved:PL & KNO3-repleted:PL	N-starved & KNO3-repleted		fusion-specific	PL	1		fusion-specific	PL	1
AT3G01090	SnRK1α1	AT2G21580	Ribosomal protein S25 family protein	RPS25B		2	N-starved:PL & KNO3-repleted:PL	N-starved & KNO3-repleted		fusion-specific	PL	1		fusion-specific	PL	1
AT3G01090	SnRK1α1	AT2G37040	ATPAL1, PAL1|PHE ammonia lyase 1	PAL1		2	N-starved:PL & KNO3-repleted:PL	N-starved & KNO3-repleted		fusion-specific	PL	1		fusion-specific	PL	1
AT3G01090	SnRK1α1	AT3G43600	AAO2, AO3, AOgamma, atAO-2, AtAO3|aldehyde oxidase 2	AAO2		2	N-starved:PL & KNO3-repleted:PL	N-starved & KNO3-repleted		fusion-specific	PL	1		fusion-specific	PL	1
AT3G01090	SnRK1α1	AT3G59630	diphthamide synthesis DPH2 family protein	DPH2		2	N-starved:PL & KNO3-repleted:PL	N-starved & KNO3-repleted		fusion-specific	PL	1		fusion-specific	PL	1
AT3G01090	SnRK1α1	AT4G17670	Protein of unknown function (DUF581)	FLZ2		2	N-starved:PL & KNO3-repleted:PL	N-starved & KNO3-repleted		fusion-specific	PL	1		fusion-specific	PL	1
AT3G01090	SnRK1α1	AT5G43970	ATTOM22-V, TOM22-V, TOM9-2|translocase of outer membrane 22-V	TOM22-V		2	N-starved:PL & KNO3-repleted:PL	N-starved & KNO3-repleted		fusion-specific	PL	1		fusion-specific	PL	1
AT3G01090	SnRK1α1	AT5G61030	GR-RBP3, ORRM3, RBGA7|glycine-rich RNA-binding protein 3	GR-RBP3		2	N-starved:PL & KNO3-repleted:PL	N-starved & KNO3-repleted		fusion-specific	PL	1		fusion-specific	PL	1
AT3G08850	Raptor1B	AT1G09830	PUR2|Glycinamide ribonucleotide (GAR) synthetase	PUR2		2	N-starved:PL & KNO3-repleted:PL	N-starved & KNO3-repleted		fusion-specific	PL	1		fusion-specific	PL	1
AT3G08850	Raptor1B	AT1G49350	Pseudouridine kinase	PUKI		2	N-starved:PL & KNO3-repleted:PL	N-starved & KNO3-repleted		fusion-specific	PL	1		fusion-specific	PL	1
AT3G08850	Raptor1B	AT1G49670	NQR|ARP protein (REF)	NQR		2	N-starved:PL & KNO3-repleted:PL	N-starved & KNO3-repleted		fusion-specific	PL	1		fusion-specific	PL	1
AT3G08850	Raptor1B	AT1G53880	eukaryotic initiation factor 2B subunit a1	eIF2B-a1		2	N-starved:PL & KNO3-repleted:PL	N-starved & KNO3-repleted		fusion-specific	PL	1		fusion-specific	PL	1
AT3G08850	Raptor1B	AT1G59990	EMB3108, HS3, RH22|DEA(D/H)-box RNA helicase family protein	EMB3108		2	N-starved:PL & KNO3-repleted:PL	N-starved & KNO3-repleted		fusion-specific	PL	1		fusion-specific	PL	1
AT3G08850	Raptor1B	AT2G37040	ATPAL1, PAL1|PHE ammonia lyase 1	PAL1		2	N-starved:PL & KNO3-repleted:PL	N-starved & KNO3-repleted		fusion-specific	PL	1		fusion-specific	PL	1
AT3G08850	Raptor1B	AT3G03570	homolog of human suppressor of cancer cell invasion	SCAI		2	N-starved:PL & KNO3-repleted:PL	N-starved & KNO3-repleted		fusion-specific	PL	1		fusion-specific	PL	1
AT3G08850	Raptor1B	AT3G15040	senescence-related protein	S40-7		2	N-starved:PL & KNO3-repleted:PL	N-starved & KNO3-repleted		fusion-specific	PL	1		fusion-specific	PL	1
AT3G08850	Raptor1B	AT3G27740	CARA, VEN6|carbamoyl phosphate synthetase A	CARA		2	N-starved:PL & KNO3-repleted:PL	N-starved & KNO3-repleted		fusion-specific	PL	1		fusion-specific	PL	1
AT3G08850	Raptor1B	AT3G48870	ATCLPC, ATHSP93-III, ClpC2, HSP93-III|Clp ATPase	ATCLPC		2	N-starved:PL & KNO3-repleted:PL	N-starved & KNO3-repleted		fusion-specific	PL	1		fusion-specific	PL	1
AT3G08850	Raptor1B	AT5G26742	AtRH3, emb1138, RH3|DEAD box RNA helicase (RH3)	AtRH3		2	N-starved:PL & KNO3-repleted:PL	N-starved & KNO3-repleted		fusion-specific	PL	1		fusion-specific	PL	1
AT3G18140	LST8-1	AT1G31810	AFH14, AtFH14|Formin Homology 14	AFH14		2	N-starved:PL & KNO3-repleted:PL	N-starved & KNO3-repleted		fusion-specific	PL	1		fusion-specific	PL	1
AT3G18140	LST8-1	AT2G39460	ATRPL23A, RPL23A, RPL23A1, RPL23AA|ribosomal protein L23AA	RPL23A		2	N-starved:PL & KNO3-repleted:PL	N-starved & KNO3-repleted		fusion-specific	PL	1		fusion-specific	PL	1
AT3G18140	LST8-1	AT3G07300	eukaryotic initiation factor 2B subunit beta	eIF2B-β		2	N-starved:PL & KNO3-repleted:PL	N-starved & KNO3-repleted		fusion-specific	PL	1		fusion-specific	PL	1
AT3G18140	LST8-1	AT5G42870	ATPAH2, PAH2|phosphatidic acid phosphohydrolase 2	PAH2		2	N-starved:PL & KNO3-repleted:PL	N-starved & KNO3-repleted		fusion-specific	PL	1		fusion-specific	PL	1
AT3G18140	LST8-1	AT5G51180	alpha/beta-Hydrolases superfamily protein	RD29B		2	N-starved:PL & KNO3-repleted:PL	N-starved & KNO3-repleted		fusion-specific	PL	1		fusion-specific	PL	1
AT1G09020	SnRK1βγ	AT1G05890	ARI5, ATARI5|RING/U-box superfamily protein	ARI5		2	N-starved:AP & KNO3-repleted:AP	N-starved & KNO3-repleted	fusion-specific		AP	1	fusion-specific		AP	1
AT1G09020	SnRK1βγ	AT1G08050	zinc finger (C3HC4-type RING finger) family protein	AT1G08050 C3HC4-type RING		2	N-starved:AP & KNO3-repleted:AP	N-starved & KNO3-repleted	fusion-specific		AP	1	fusion-specific		AP	1
AT1G09020	SnRK1βγ	AT1G22160	Protein of unknown function (DUF581)	FLZ5		2	N-starved:AP & KNO3-repleted:AP	N-starved & KNO3-repleted	fusion-specific		AP	1	fusion-specific		AP	1
AT1G09020	SnRK1βγ	AT1G23440	Peptidase C15, pyroglutamyl peptidase I-like protein	Peptidase C15		2	N-starved:AP & KNO3-repleted:AP	N-starved & KNO3-repleted	fusion-specific		AP	1	fusion-specific		AP	1
AT1G09020	SnRK1βγ	AT1G23870	trehalose-phosphatase/synthase 9	TPS9		2	N-starved:AP & KNO3-repleted:AP	N-starved & KNO3-repleted	fusion-specific		AP	1	fusion-specific		AP	1
AT1G09020	SnRK1βγ	AT1G52760	AtMAGL3, CSE, LysoPL2|lysophospholipase 2	CSE		2	N-starved:AP & KNO3-repleted:AP	N-starved & KNO3-repleted	fusion-specific		AP	1	fusion-specific		AP	1
AT1G09020	SnRK1βγ	AT1G60140	trehalose phosphate synthase 10	TPS10		2	N-starved:AP & KNO3-repleted:AP	N-starved & KNO3-repleted	fusion-specific		AP	1	fusion-specific		AP	1
AT1G09020	SnRK1βγ	AT1G68020	UDP-Glycosyltransferase / trehalose-phosphatase family protein	TPS6		2	N-starved:AP & KNO3-repleted:AP	N-starved & KNO3-repleted	fusion-specific		AP	1	fusion-specific		AP	1
AT1G09020	SnRK1βγ	AT1G70290	trehalose-6-phosphatase synthase S8	TPS8		2	N-starved:AP & KNO3-repleted:AP	N-starved & KNO3-repleted	fusion-specific		AP	1	fusion-specific		AP	1
AT1G09020	SnRK1βγ	AT2G18700	trehalose phosphatase/synthase 11	TPS11		2	N-starved:AP & KNO3-repleted:AP	N-starved & KNO3-repleted	fusion-specific		AP	1	fusion-specific		AP	1
AT1G09020	SnRK1βγ	AT2G22660	AtGRDP1|DNA-binding protein, putative (duplicated DUF1399)	AtGRDP1		2	N-starved:AP & KNO3-repleted:AP	N-starved & KNO3-repleted	fusion-specific		AP	1	fusion-specific		AP	1
AT1G09020	SnRK1βγ	AT2G28060	5'-AMP-activated protein kinase beta-2 subunit protein	SnRK1β3		2	N-starved:AP & KNO3-repleted:AP	N-starved & KNO3-repleted	fusion-specific		AP	1	fusion-specific		AP	1
AT1G09020	SnRK1βγ	AT2G32080	PUR ALPHA-1|purin-rich alpha 1	PUR ALPHA-1		2	N-starved:AP & KNO3-repleted:AP	N-starved & KNO3-repleted	fusion-specific		AP	1	fusion-specific		AP	1
AT1G09020	SnRK1βγ	AT2G44670	Protein of unknown function (DUF581)	FLZ3		2	N-starved:AP & KNO3-repleted:AP	N-starved & KNO3-repleted	fusion-specific		AP	1	fusion-specific		AP	1
AT1G09020	SnRK1βγ	AT3G01090	SNF1 kinase homolog 10	SnRK1α1		2	N-starved:AP & KNO3-repleted:AP	N-starved & KNO3-repleted	fusion-specific		AP	1	fusion-specific		AP	1
AT1G09020	SnRK1βγ	AT3G08850	HEAT repeat ;WD domain, G-beta repeat protein protein	Raptor1B		2	N-starved:AP & KNO3-repleted:AP	N-starved & KNO3-repleted	fusion-specific		AP	1	fusion-specific		AP	1
AT1G09020	SnRK1βγ	AT3G18960	AP2/B3-like transcriptional factor family protein	REM7		2	N-starved:AP & KNO3-repleted:AP	N-starved & KNO3-repleted	fusion-specific		AP	1	fusion-specific		AP	1
AT1G09020	SnRK1βγ	AT3G29160	SNF1 kinase homolog 11	SnRK1α2		2	N-starved:AP & KNO3-repleted:AP	N-starved & KNO3-repleted	fusion-specific		AP	1	fusion-specific		AP	1
AT1G09020	SnRK1βγ	AT3G62010	PTP-like Nucleotidase	AtPTPN		2	N-starved:AP & KNO3-repleted:AP	N-starved & KNO3-repleted	fusion-specific		AP	1	fusion-specific		AP	1
AT1G09020	SnRK1βγ	AT4G16360	5'-AMP-activated protein kinase beta-2 subunit protein	SnRK1β2		2	N-starved:AP & KNO3-repleted:AP	N-starved & KNO3-repleted	fusion-specific		AP	1	fusion-specific		AP	1
AT1G09020	SnRK1βγ	AT4G17770	trehalose phosphatase/synthase 5	TPS5		2	N-starved:AP & KNO3-repleted:AP	N-starved & KNO3-repleted	fusion-specific		AP	1	fusion-specific		AP	1
AT1G09020	SnRK1βγ	AT4G30780	Altered seed germination 1-like	ASG1L		2	N-starved:AP & KNO3-repleted:AP	N-starved & KNO3-repleted	fusion-specific		AP	1	fusion-specific		AP	1
AT1G09020	SnRK1βγ	AT4G32180	ATPANK2, PANK2|pantothenate kinase 2	PANK2		2	N-starved:AP & KNO3-repleted:AP	N-starved & KNO3-repleted	fusion-specific		AP	1	fusion-specific		AP	1
AT1G09020	SnRK1βγ	AT5G03460	transmembrane protein	AT5G03460 TM		2	N-starved:AP & KNO3-repleted:AP	N-starved & KNO3-repleted	fusion-specific		AP	1	fusion-specific		AP	1
AT1G09020	SnRK1βγ	AT5G11460	Protein of unknown function (DUF581)	FLZ10		2	N-starved:AP & KNO3-repleted:AP	N-starved & KNO3-repleted	fusion-specific		AP	1	fusion-specific		AP	1
AT1G09020	SnRK1βγ	AT5G19530	ACL5|S-adenosyl-L-methionine-dependent methyltransferases superfamily protein	ACL5		2	N-starved:AP & KNO3-repleted:AP	N-starved & KNO3-repleted	fusion-specific		AP	1	fusion-specific		AP	1
AT1G09020	SnRK1βγ	AT5G21170	5'-AMP-activated protein kinase beta-2 subunit protein	SnRK1β1		2	N-starved:AP & KNO3-repleted:AP	N-starved & KNO3-repleted	fusion-specific		AP	1	fusion-specific		AP	1
AT1G09020	SnRK1βγ	AT5G24890	Oxidative Stress3-like4	AtO3L4/KCP		2	N-starved:AP & KNO3-repleted:AP	N-starved & KNO3-repleted	fusion-specific		AP	1	fusion-specific		AP	1
AT1G09020	SnRK1βγ	AT5G47390	KUA1, MYBH|myb-like transcription factor family protein	KUA1		2	N-starved:AP & KNO3-repleted:AP	N-starved & KNO3-repleted	fusion-specific		AP	1	fusion-specific		AP	1
AT1G09020	SnRK1βγ	AT5G67220	FMN-linked oxidoreductases superfamily protein	DUS1p		2	N-starved:AP & KNO3-repleted:AP	N-starved & KNO3-repleted	fusion-specific		AP	1	fusion-specific		AP	1
AT2G28060	SnRK1β3	AT1G07780	PAI1, TRP6|phosphoribosylanthranilate isomerase 1	PAI1		2	N-starved:AP & KNO3-repleted:AP	N-starved & KNO3-repleted	fusion-specific		AP	1	fusion-specific		AP	1
AT2G28060	SnRK1β3	AT1G16300	GAPCP-2|glyceraldehyde-3-phosphate dehydrogenase of plastid 2	GAPCP-2		2	N-starved:AP & KNO3-repleted:AP	N-starved & KNO3-repleted	fusion-specific		AP	1	fusion-specific		AP	1
AT2G28060	SnRK1β3	AT1G23870	trehalose-phosphatase/synthase 9	TPS9		2	N-starved:AP & KNO3-repleted:AP	N-starved & KNO3-repleted	fusion-specific		AP	1	fusion-specific		AP	1
AT2G28060	SnRK1β3	AT1G60140	trehalose phosphate synthase 10	TPS10		2	N-starved:AP & KNO3-repleted:AP	N-starved & KNO3-repleted	fusion-specific		AP	1	fusion-specific		AP	1
AT2G28060	SnRK1β3	AT1G70290	trehalose-6-phosphatase synthase S8	TPS8		2	N-starved:AP & KNO3-repleted:AP	N-starved & KNO3-repleted	fusion-specific		AP	1	fusion-specific		AP	1
AT2G28060	SnRK1β3	AT2G28060	5'-AMP-activated protein kinase beta-2 subunit protein	SnRK1β3	x	2	N-starved:AP & KNO3-repleted:AP	N-starved & KNO3-repleted	fusion-specific		AP	1	fusion-specific		AP	1
AT2G28060	SnRK1β3	AT3G01090	SNF1 kinase homolog 10	SnRK1α1		2	N-starved:AP & KNO3-repleted:AP	N-starved & KNO3-repleted	fusion-specific		AP	1	fusion-specific		AP	1
AT2G28060	SnRK1β3	AT3G58730	vacuolar ATP synthase subunit D (VATD) / V-ATPase D subunit / vacuolar proton pump D subunit (VATPD)	VATPD		2	N-starved:AP & KNO3-repleted:AP	N-starved & KNO3-repleted	fusion-specific		AP	1	fusion-specific		AP	1
AT2G28060	SnRK1β3	AT5G11460	Protein of unknown function (DUF581)	FLZ10		2	N-starved:AP & KNO3-repleted:AP	N-starved & KNO3-repleted	fusion-specific		AP	1	fusion-specific		AP	1
AT2G28060	SnRK1β3	AT5G47390	KUA1, MYBH|myb-like transcription factor family protein	KUA1		2	N-starved:AP & KNO3-repleted:AP	N-starved & KNO3-repleted	fusion-specific		AP	1	fusion-specific		AP	1
AT4G16360	SnRK1β2	AT1G09020	homolog of yeast sucrose nonfermenting 4	SnRK1βγ		2	N-starved:AP & KNO3-repleted:AP	N-starved & KNO3-repleted	fusion-specific		AP	1	fusion-specific		AP	1
AT4G16360	SnRK1β2	AT1G22160	Protein of unknown function (DUF581)	FLZ5		2	N-starved:AP & KNO3-repleted:AP	N-starved & KNO3-repleted	fusion-specific		AP	1	fusion-specific		AP	1
AT4G16360	SnRK1β2	AT1G23870	trehalose-phosphatase/synthase 9	TPS9		2	N-starved:AP & KNO3-repleted:AP	N-starved & KNO3-repleted	fusion-specific		AP	1	fusion-specific		AP	1
AT4G16360	SnRK1β2	AT1G59580	ATMPK2, MPK2|mitogen-activated protein kinase homolog 2	MPK2		2	N-starved:AP & KNO3-repleted:AP	N-starved & KNO3-repleted	fusion-specific		AP	1	fusion-specific		AP	1
AT4G16360	SnRK1β2	AT1G70290	trehalose-6-phosphatase synthase S8	TPS8		2	N-starved:AP & KNO3-repleted:AP	N-starved & KNO3-repleted	fusion-specific		AP	1	fusion-specific		AP	1
AT4G16360	SnRK1β2	AT2G44670	Protein of unknown function (DUF581)	FLZ3		2	N-starved:AP & KNO3-repleted:AP	N-starved & KNO3-repleted	fusion-specific		AP	1	fusion-specific		AP	1
AT4G16360	SnRK1β2	AT3G01090	SNF1 kinase homolog 10	SnRK1α1		2	N-starved:AP & KNO3-repleted:AP	N-starved & KNO3-repleted	fusion-specific		AP	1	fusion-specific		AP	1
AT4G16360	SnRK1β2	AT3G29160	SNF1 kinase homolog 11	SnRK1α2		2	N-starved:AP & KNO3-repleted:AP	N-starved & KNO3-repleted	fusion-specific		AP	1	fusion-specific		AP	1
AT4G16360	SnRK1β2	AT4G17770	trehalose phosphatase/synthase 5	TPS5		2	N-starved:AP & KNO3-repleted:AP	N-starved & KNO3-repleted	fusion-specific		AP	1	fusion-specific		AP	1
AT4G16360	SnRK1β2	AT5G11460	Protein of unknown function (DUF581)	FLZ10		2	N-starved:AP & KNO3-repleted:AP	N-starved & KNO3-repleted	fusion-specific		AP	1	fusion-specific		AP	1
AT4G16360	SnRK1β2	AT5G18410	ATSRA1, KLK, LPL2, PIR, PIR121, PIRP, SRA1|transcription activator	SRA1		2	N-starved:AP & KNO3-repleted:AP	N-starved & KNO3-repleted	fusion-specific		AP	1	fusion-specific		AP	1
AT4G16360	SnRK1β2	AT5G49520	ATWRKY48, WRKY48|WRKY DNA-binding protein 48	WRKY48		2	N-starved:AP & KNO3-repleted:AP	N-starved & KNO3-repleted	fusion-specific		AP	1	fusion-specific		AP	1
AT5G21170	SnRK1β1	AT1G27180	disease resistance protein (TIR-NBS-LRR class)	TTNL2		2	N-starved:AP & KNO3-repleted:AP	N-starved & KNO3-repleted	fusion-specific		AP	1	fusion-specific		AP	1
AT5G21170	SnRK1β1	AT1G69880	ATH8, TH8|thioredoxin H-type 8	ATH8		2	N-starved:AP & KNO3-repleted:AP	N-starved & KNO3-repleted	fusion-specific		AP	1	fusion-specific		AP	1
AT5G21170	SnRK1β1	AT1G74940	Protein of unknown function (DUF581)	FLZ13		2	N-starved:AP & KNO3-repleted:AP	N-starved & KNO3-repleted	fusion-specific		AP	1	fusion-specific		AP	1
AT5G21170	SnRK1β1	AT3G24090	GFAT|putative glucosamine-fructose-6-phosphate aminotransferase	GFAT		2	N-starved:AP & KNO3-repleted:AP	N-starved & KNO3-repleted	fusion-specific		AP	1	fusion-specific		AP	1
AT5G21170	SnRK1β1	AT3G54150	EFD|S-adenosyl-L-methionine-dependent methyltransferases superfamily protein	EFD		2	N-starved:AP & KNO3-repleted:AP	N-starved & KNO3-repleted	fusion-specific		AP	1	fusion-specific		AP	1
AT5G21170	SnRK1β1	AT4G16360	5'-AMP-activated protein kinase beta-2 subunit protein	SnRK1β2		2	N-starved:AP & KNO3-repleted:AP	N-starved & KNO3-repleted	fusion-specific		AP	1	fusion-specific		AP	1
AT5G21170	SnRK1β1	AT4G32180	ATPANK2, PANK2|pantothenate kinase 2	PANK2		2	N-starved:AP & KNO3-repleted:AP	N-starved & KNO3-repleted	fusion-specific		AP	1	fusion-specific		AP	1
AT5G21170	SnRK1β1	AT5G11720	AGLU1|Glycosyl hydrolases family 31 protein	AGLU1		2	N-starved:AP & KNO3-repleted:AP	N-starved & KNO3-repleted	fusion-specific		AP	1	fusion-specific		AP	1
AT5G21170	SnRK1β1	AT5G54550	hypothetical protein (DUF295)	AT5G54550 DUF295		2	N-starved:AP & KNO3-repleted:AP	N-starved & KNO3-repleted	fusion-specific		AP	1	fusion-specific		AP	1
AT3G01090	SnRK1α1	AT1G23870	trehalose-phosphatase/synthase 9	TPS9		2	N-starved:AP & KNO3-repleted:AP	N-starved & KNO3-repleted	fusion-specific		AP	1	fusion-specific		AP	1
AT3G01090	SnRK1α1	AT2G28060	5'-AMP-activated protein kinase beta-2 subunit protein	SnRK1β3		2	N-starved:AP & KNO3-repleted:AP	N-starved & KNO3-repleted	fusion-specific		AP	1	fusion-specific		AP	1
AT3G01090	SnRK1α1	AT4G32180	ATPANK2, PANK2|pantothenate kinase 2	PANK2		2	N-starved:AP & KNO3-repleted:AP	N-starved & KNO3-repleted	fusion-specific		AP	1	fusion-specific		AP	1
AT3G01090	SnRK1α1	AT5G21170	5'-AMP-activated protein kinase beta-2 subunit protein	SnRK1β1		2	N-starved:AP & KNO3-repleted:AP	N-starved & KNO3-repleted	fusion-specific		AP	1	fusion-specific		AP	1
AT3G01090	SnRK1α1	AT5G47060	Protein of unknown function (DUF581)	FLZ1		2	N-starved:AP & KNO3-repleted:AP	N-starved & KNO3-repleted	fusion-specific		AP	1	fusion-specific		AP	1
AT3G08850	Raptor1B	AT1G04980	protein disulfide isomerase like PDIL2-2	PDIL2-2		2	N-starved:AP & KNO3-repleted:AP	N-starved & KNO3-repleted	fusion-specific		AP	1	fusion-specific		AP	1
AT3G08850	Raptor1B	AT1G05890	ARI5, ATARI5|RING/U-box superfamily protein	ARI5		2	N-starved:AP & KNO3-repleted:AP	N-starved & KNO3-repleted	fusion-specific		AP	1	fusion-specific		AP	1
AT3G08850	Raptor1B	AT1G69880	ATH8, TH8|thioredoxin H-type 8	ATH8		2	N-starved:AP & KNO3-repleted:AP	N-starved & KNO3-repleted	fusion-specific		AP	1	fusion-specific		AP	1
AT3G08850	Raptor1B	AT1G71697	ATCK1, CEK1, CK, CK1|choline kinase 1	CK1		2	N-starved:AP & KNO3-repleted:AP	N-starved & KNO3-repleted	fusion-specific		AP	1	fusion-specific		AP	1
AT3G08850	Raptor1B	AT3G50930	AtBCS1, AtOM66, BCS1, OM66|cytochrome BC1 synthesi	BCS1		2	N-starved:AP & KNO3-repleted:AP	N-starved & KNO3-repleted	fusion-specific		AP	1	fusion-specific		AP	1
AT3G08850	Raptor1B	AT5G06860	polygalacturonase inhibiting protein 1	ATPGIP1		2	N-starved:AP & KNO3-repleted:AP	N-starved & KNO3-repleted	fusion-specific		AP	1	fusion-specific		AP	1
AT3G08850	Raptor1B	AT5G42060	Mediator-associated protein 3	MDA3		2	N-starved:AP & KNO3-repleted:AP	N-starved & KNO3-repleted	fusion-specific		AP	1	fusion-specific		AP	1
AT3G18140	LST8-1	AT1G50030	target of rapamycin	TOR		2	N-starved:AP & KNO3-repleted:AP	N-starved & KNO3-repleted	fusion-specific		AP	1	fusion-specific		AP	1
AT3G18140	LST8-1	AT1G53540	HSP20-like chaperones superfamily protein	HSP17.6C		2	N-starved:AP & KNO3-repleted:AP	N-starved & KNO3-repleted	fusion-specific		AP	1	fusion-specific		AP	1
AT3G18140	LST8-1	AT5G17690	AtLHP1, LHP1, TFL2|like heterochromatin protein (LHP1)	LHP1		2	N-starved:AP & KNO3-repleted:AP	N-starved & KNO3-repleted	fusion-specific		AP	1	fusion-specific		AP	1
AT3G18140	LST8-1	AT5G46650	RING-H2 finger protein ATL30	ATL30		2	N-starved:AP & KNO3-repleted:AP	N-starved & KNO3-repleted	fusion-specific		AP	1	fusion-specific		AP	1
AT5G21170	SnRK1β1	AT2G01470	ATSEC12, STL2P|SEC12P-like 2 protein	SEC12		2	N-starved:PL	N-starved		N+ C fusion	PL	2
AT3G08850	Raptor1B	AT2G16370	thymidylate synthase 1	THY1		2	N-starved:AP+PL	N-starved	fusion-specific	fusion-specific	AP+PL	2
AT1G09020	SnRK1βγ	AT1G80230	Cytochrome c oxidase subunit 5b-2, mitochondrial	COX5B-2		1	KNO3-repleted:PL	KNO3 repleted						fusion-specific	PL	1
AT2G28060	SnRK1β3	AT1G09830	PUR2|Glycinamide ribonucleotide (GAR) synthetase	PUR2		1	KNO3-repleted:PL	KNO3 repleted						fusion-specific	PL	1
AT2G28060	SnRK1β3	AT1G33030	O-methyltransferase family protein	AT1G33030 O-methyltransferase		1	KNO3-repleted:PL	KNO3 repleted						fusion-specific	PL	1
AT2G28060	SnRK1β3	AT1G77760	GNR1, NIA1, NR1|nitrate reductase 1	NIA1		1	KNO3-repleted:PL	KNO3 repleted						fusion-specific	PL	1
AT2G28060	SnRK1β3	AT2G26780	proteasome assembly factor ECM29	ECM29		1	KNO3-repleted:PL	KNO3 repleted						fusion-specific	PL	1
AT2G28060	SnRK1β3	AT3G08850	HEAT repeat ;WD domain, G-beta repeat protein protein	Raptor1B		1	KNO3-repleted:PL	KNO3 repleted						fusion-specific	PL	1
AT2G28060	SnRK1β3	AT3G11670	DGD1|UDP-Glycosyltransferase superfamily protein	DGD1		1	KNO3-repleted:PL	KNO3 repleted						fusion-specific	PL	1
AT2G28060	SnRK1β3	AT3G53180	NodGS|nodulin/glutamine synthase-like protein	NodGS		1	KNO3-repleted:PL	KNO3 repleted						fusion-specific	PL	1
AT5G21170	SnRK1β1	AT2G21580	Ribosomal protein S25 family protein	RPS25B		1	KNO3-repleted:PL	KNO3 repleted						fusion-specific	PL	1
AT5G21170	SnRK1β1	AT2G38670	PECT1|phosphorylethanolamine cytidylyltransferase 1	PECT1		1	KNO3-repleted:PL	KNO3 repleted						fusion-specific	PL	1
AT5G21170	SnRK1β1	AT2G40000	ortholog of sugar beet HS1 PRO-1 2	HSPRO2		1	KNO3-repleted:PL	KNO3 repleted						fusion-specific	PL	1
AT5G21170	SnRK1β1	AT3G04870	PDE181, SPC1, ZDS|zeta-carotene desaturase	ZDS		1	KNO3-repleted:PL	KNO3 repleted						fusion-specific	PL	1
AT5G21170	SnRK1β1	AT3G50930	AtBCS1, AtOM66, BCS1, OM66|cytochrome BC1 synthesi	BCS1		1	KNO3-repleted:PL	KNO3 repleted						fusion-specific	PL	1
AT5G21170	SnRK1β1	AT4G38510	AtVAB2, VAB2|ATPase, V1 complex, subunit B protein	VAB2		1	KNO3-repleted:PL	KNO3 repleted						fusion-specific	PL	1
AT5G21170	SnRK1β1	AT5G08200	peptidoglycan-binding LysM domain-containing protein	AT5G08200 LYP		1	KNO3-repleted:PL	KNO3 repleted						fusion-specific	PL	1
AT5G21170	SnRK1β1	AT5G21060	Glyceraldehyde-3-phosphate dehydrogenase-like family protein	AtHSD		1	KNO3-repleted:PL	KNO3 repleted						fusion-specific	PL	1
AT5G21170	SnRK1β1	AT5G23140	CLPP2, NCLPP7|nuclear-encoded CLP protease P7	CLPP2		1	KNO3-repleted:PL	KNO3 repleted						fusion-specific	PL	1
AT5G21170	SnRK1β1	AT5G51180	alpha/beta-Hydrolases superfamily protein	RD29B		1	KNO3-repleted:PL	KNO3 repleted						fusion-specific	PL	1
AT3G01090	SnRK1α1	AT1G75270	DHAR2|dehydroascorbate reductase 2	DHAR2		1	KNO3-repleted:PL	KNO3 repleted						fusion-specific	PL	1
AT3G01090	SnRK1α1	AT2G46540	OXPHOS Complex I subunit B9	OXPHOS-B9		1	KNO3-repleted:PL	KNO3 repleted						fusion-specific	PL	1
AT3G01090	SnRK1α1	AT5G20650	AtCOPT5, COPT5|copper transporter 5	AtCOPT5		1	KNO3-repleted:PL	KNO3 repleted						fusion-specific	PL	1
AT3G08850	Raptor1B	AT3G12800	DECR, SDRB|short-chain dehydrogenase-reductase B	DECR		1	KNO3-repleted:PL	KNO3 repleted						fusion-specific	PL	1
AT3G08850	Raptor1B	AT3G21110	ATPURC, PUR7, PURC|purin 7	PUR7		1	KNO3-repleted:PL	KNO3 repleted						fusion-specific	PL	1
AT3G08850	Raptor1B	AT4G26900	AT-HF, HISN4|HIS HF	AT-HF		1	KNO3-repleted:PL	KNO3 repleted						fusion-specific	PL	1
AT3G08850	Raptor1B	AT5G43780	APS4, ATPS4|Pseudouridine synthase/archaeosine transglycosylase-like family protein	APS4		1	KNO3-repleted:PL	KNO3 repleted						fusion-specific	PL	1
AT3G08850	Raptor1B	AT5G65110	ACX2, ATACX2|acyl-CoA oxidase 2	ACX2		1	KNO3-repleted:PL	KNO3 repleted						fusion-specific	PL	1
AT3G18140	LST8-1	AT1G27310	NTF2A|nuclear transport factor 2A	NTF2A		1	KNO3-repleted:PL	KNO3 repleted						fusion-specific	PL	1
AT3G18140	LST8-1	AT2G37040	ATPAL1, PAL1|PHE ammonia lyase 1	PAL1		1	KNO3-repleted:PL	KNO3 repleted						fusion-specific	PL	1
AT1G09020	SnRK1βγ	AT1G16300	GAPCP-2|glyceraldehyde-3-phosphate dehydrogenase of plastid 2	GAPCP-2		1	KNO3-repleted:AP	KNO3 repleted					fusion-specific		AP	1
AT1G09020	SnRK1βγ	AT1G19200	Protein of unknown function (DUF581)	FLZ12		1	KNO3-repleted:AP	KNO3 repleted					fusion-specific		AP	1
AT1G09020	SnRK1βγ	AT5G47060	Protein of unknown function (DUF581)	FLZ1		1	KNO3-repleted:AP	KNO3 repleted					fusion-specific		AP	1
AT2G28060	SnRK1β3	AT2G22250	AAT, ATAAT, MEE17, PAT|aspartate aminotransferase	AAT		1	KNO3-repleted:AP	KNO3 repleted					fusion-specific		AP	1
AT2G28060	SnRK1β3	AT2G44610	ATRAB6A, ATRABH1B, RAB6, RAB6A|Ras-related small GTP-binding family protein	RAB6A		1	KNO3-repleted:AP	KNO3 repleted					fusion-specific		AP	1
AT2G28060	SnRK1β3	AT3G07300	eukaryotic initiation factor 2B subunit beta	eIF2B-β		1	KNO3-repleted:AP	KNO3 repleted					fusion-specific		AP	1
AT2G28060	SnRK1β3	AT5G18660	DVR, PCB2|NAD(P)-binding Rossmann-fold superfamily protein, PALE-GREEN AND CHLOROPHYLL B REDUCED 2	PCB2		1	KNO3-repleted:AP	KNO3 repleted					fusion-specific		AP	1
AT4G16360	SnRK1β2	AT1G66680	AR401|S-adenosyl-L-methionine-dependent methyltransferases superfamily protein	AR401		1	KNO3-repleted:AP	KNO3 repleted					fusion-specific		AP	1
AT4G16360	SnRK1β2	AT2G24550	Oxidative Stress3-like6/KCP-like2	AtO3L6/KCL2		1	KNO3-repleted:AP	KNO3 repleted					fusion-specific		AP	1
AT4G16360	SnRK1β2	AT4G17510	UCH3|ubiquitin C-terminal hydrolase 3	UCH3		1	KNO3-repleted:AP	KNO3 repleted					fusion-specific		AP	1
AT4G16360	SnRK1β2	AT5G49930	emb1441|zinc knuckle (CCHC-type) family protein	emb1441		1	KNO3-repleted:AP	KNO3 repleted					fusion-specific		AP	1
AT4G16360	SnRK1β2	AT5G50380	ATEXO70F1, EXO70F1|exocyst subunit exo70 family protein F1	EXO70F1		1	KNO3-repleted:AP	KNO3 repleted					fusion-specific		AP	1
AT5G21170	SnRK1β1	AT1G71220	EBS1, PSL2, UGGT|EMS-MUTAGENIZED BRI1 SUPPRESSOR 1	EBS1		1	KNO3-repleted:AP	KNO3 repleted					fusion-specific		AP	1
AT5G21170	SnRK1β1	AT3G18960	AP2/B3-like transcriptional factor family protein	REM7		1	KNO3-repleted:AP	KNO3 repleted					fusion-specific		AP	1
AT5G21170	SnRK1β1	AT3G22630	PBD1, PRCGB|20S proteasome beta subunit D1	PBD1		1	KNO3-repleted:AP	KNO3 repleted					fusion-specific		AP	1
AT5G21170	SnRK1β1	AT4G08950	EXO|Phosphate-responsive 1 family protein	EXO		1	KNO3-repleted:AP	KNO3 repleted					fusion-specific		AP	1
AT5G21170	SnRK1β1	AT5G22480	ZPR1 zinc-finger domain protein	AT5G22480 ZPR1		1	KNO3-repleted:AP	KNO3 repleted					fusion-specific		AP	1
AT5G21170	SnRK1β1	AT5G61450	P-loop containing nucleoside triphosphate hydrolases superfamily protein	AT5G61450 P-loop		1	KNO3-repleted:AP	KNO3 repleted					fusion-specific		AP	1
AT5G21170	SnRK1β1	AT5G64260	EXL2|EXORDIUM like 2	EXL2		1	KNO3-repleted:AP	KNO3 repleted					fusion-specific		AP	1
AT3G01090	SnRK1α1	AT1G05890	ARI5, ATARI5|RING/U-box superfamily protein	ARI5		1	KNO3-repleted:AP	KNO3 repleted					fusion-specific		AP	1
AT3G01090	SnRK1α1	AT1G14570	AtPUX7, PUX7|UBX domain-containing protein	PUX7		1	KNO3-repleted:AP	KNO3 repleted					fusion-specific		AP	1
AT3G01090	SnRK1α1	AT1G73250	ATFX, GER1|GDP-4-keto-6-deoxymannose-3,5-epimerase-4-reductase 1	ATFX		1	KNO3-repleted:AP	KNO3 repleted					fusion-specific		AP	1
AT3G01090	SnRK1α1	AT2G17980	ATSLY1|Sec1/munc18-like (SM) proteins superfamily	SLY1		1	KNO3-repleted:AP	KNO3 repleted					fusion-specific		AP	1
AT3G01090	SnRK1α1	AT2G39450	ATMTP11, MTP11|Cation efflux family protein	MTP11		1	KNO3-repleted:AP	KNO3 repleted					fusion-specific		AP	1
AT3G01090	SnRK1α1	AT2G44640	Lipid A transporter LptD	LPTD1		1	KNO3-repleted:AP	KNO3 repleted					fusion-specific		AP	1
AT3G01090	SnRK1α1	AT2G45980	ATI1|ATG8-interacting protein 1	ATI1		1	KNO3-repleted:AP	KNO3 repleted					fusion-specific		AP	1
AT3G01090	SnRK1α1	AT3G17970	atToc64-III, TOC64-III|translocon at the outer membrane of chloroplasts 64-III	TOC64-III		1	KNO3-repleted:AP	KNO3 repleted					fusion-specific		AP	1
AT3G01090	SnRK1α1	AT4G30780	Altered seed germination 1-like	ASG1L		1	KNO3-repleted:AP	KNO3 repleted					fusion-specific		AP	1
AT3G01090	SnRK1α1	AT5G11460	Protein of unknown function (DUF581)	FLZ10		1	KNO3-repleted:AP	KNO3 repleted					fusion-specific		AP	1
AT3G08850	Raptor1B	AT1G14670	Transmembrane 9 superfamily member 2	TMN2		1	KNO3-repleted:AP	KNO3 repleted					fusion-specific		AP	1
AT3G08850	Raptor1B	AT1G72810	Threonine Synthase 2	TS2		1	KNO3-repleted:AP	KNO3 repleted					fusion-specific		AP	1
AT3G08850	Raptor1B	AT1G73250	ATFX, GER1|GDP-4-keto-6-deoxymannose-3,5-epimerase-4-reductase 1	ATFX		1	KNO3-repleted:AP	KNO3 repleted					fusion-specific		AP	1
AT3G08850	Raptor1B	AT1G75670	DNA-directed RNA polymerase	NRPA7		1	KNO3-repleted:AP	KNO3 repleted					fusion-specific		AP	1
AT3G08850	Raptor1B	AT1G76820	eukaryotic translation initiation factor 2 (eIF-2) family protein	eIF5B4		1	KNO3-repleted:AP	KNO3 repleted					fusion-specific		AP	1
AT3G08850	Raptor1B	AT2G01600	Epsin-like Clathrin Adaptor1	ECA1		1	KNO3-repleted:AP	KNO3 repleted					fusion-specific		AP	1
AT3G08850	Raptor1B	AT2G04842	EMB2761|threonyl-tRNA synthetase, putative / threonine-tRNA ligase	EMB2761		1	KNO3-repleted:AP	KNO3 repleted					fusion-specific		AP	1
AT3G08850	Raptor1B	AT2G19870	tRNA/rRNA methyltransferase (SpoU) family protein, homolog to human MRM1	AtMRM1		1	KNO3-repleted:AP	KNO3 repleted					fusion-specific		AP	1
AT3G08850	Raptor1B	AT2G44640	Lipid A transporter LptD	LPTD1		1	KNO3-repleted:AP	KNO3 repleted					fusion-specific		AP	1
AT3G08850	Raptor1B	AT3G06730	TRX P, TRX z|Thioredoxin z	TRX-z		1	KNO3-repleted:AP	KNO3 repleted					fusion-specific		AP	1
AT3G08850	Raptor1B	AT3G10420	P-loop containing nucleoside triphosphate hydrolases superfamily protein	SPD1		1	KNO3-repleted:AP	KNO3 repleted					fusion-specific		AP	1
AT3G08850	Raptor1B	AT3G19420	ATPEN2, PEN2, PTEN2A|PTEN 2	PTEN2A		1	KNO3-repleted:AP	KNO3 repleted					fusion-specific		AP	1
AT3G08850	Raptor1B	AT3G24430	HCF101|ATP binding protein	HCF101		1	KNO3-repleted:AP	KNO3 repleted					fusion-specific		AP	1
AT3G08850	Raptor1B	AT3G52180	ATPTPKIS1, ATSEX4, DSP4, SEX4|dual specificity protein phosphatase (DsPTP1) family protein	SEX4		1	KNO3-repleted:AP	KNO3 repleted					fusion-specific		AP	1
AT3G08850	Raptor1B	AT3G62010	PTP-like Nucleotidase	AtPTPN		1	KNO3-repleted:AP	KNO3 repleted					fusion-specific		AP	1
AT3G08850	Raptor1B	AT4G13520	SMAP1|small acidic protein 1	SMAP1		1	KNO3-repleted:AP	KNO3 repleted					fusion-specific		AP	1
AT3G08850	Raptor1B	AT4G24710	PCH2|pachytene checkpoint-like protein	PCH2		1	KNO3-repleted:AP	KNO3 repleted					fusion-specific		AP	1
AT3G08850	Raptor1B	AT4G32180	ATPANK2, PANK2|pantothenate kinase 2	PANK2		1	KNO3-repleted:AP	KNO3 repleted					fusion-specific		AP	1
AT3G08850	Raptor1B	AT5G10070	RNase L inhibitor protein-like protein	AT5G10070 RNase L inhibitor		1	KNO3-repleted:AP	KNO3 repleted					fusion-specific		AP	1
AT3G08850	Raptor1B	AT5G12890	UDP-glycosyltransferase 92A1	UGT92A1		1	KNO3-repleted:AP	KNO3 repleted					fusion-specific		AP	1
AT3G08850	Raptor1B	AT5G27140	NOP56-like pre RNA processing ribonucleoprotein	NOP56-3		1	KNO3-repleted:AP	KNO3 repleted					fusion-specific		AP	1
AT3G08850	Raptor1B	AT5G40340	PDP3|Tudor/PWWP/MBT superfamily protein	PDP3		1	KNO3-repleted:AP	KNO3 repleted					fusion-specific		AP	1
AT3G08850	Raptor1B	AT5G58130	Repressor Of Silencing 3	ROS3		1	KNO3-repleted:AP	KNO3 repleted					fusion-specific		AP	1
AT3G08850	Raptor1B	AT5G63620	HER2|GroES-like zinc-binding alcohol dehydrogenase family protein	HER2		1	KNO3-repleted:AP	KNO3 repleted					fusion-specific		AP	1
AT3G08850	Raptor1B	AT5G64680	Mediator-associated protein 2	MDA2		1	KNO3-repleted:AP	KNO3 repleted					fusion-specific		AP	1
AT3G18140	LST8-1	AT1G05890	ARI5, ATARI5|RING/U-box superfamily protein	ARI5		1	KNO3-repleted:AP	KNO3 repleted					fusion-specific		AP	1
AT3G18140	LST8-1	AT1G08780	AIP3, PFD4|ABI3-interacting protein 3	PFD4		1	KNO3-repleted:AP	KNO3 repleted					fusion-specific		AP	1
AT3G18140	LST8-1	AT2G29500	17.6 kDa class I heat shock protein 2	HS17B		1	KNO3-repleted:AP	KNO3 repleted					fusion-specific		AP	1
AT3G18140	LST8-1	AT3G22480	PDF2|prefoldin 2	PFD2		1	KNO3-repleted:AP	KNO3 repleted					fusion-specific		AP	1
AT3G18140	LST8-1	AT3G62010	PTP-like Nucleotidase	AtPTPN		1	KNO3-repleted:AP	KNO3 repleted					fusion-specific		AP	1
AT3G18140	LST8-1	AT4G34570	thymidylate synthase 2	THY2		1	KNO3-repleted:AP	KNO3 repleted					fusion-specific		AP	1
AT3G18140	LST8-1	AT5G18820	Cpn60alpha2, CPNA2, EMB3007|TCP-1/cpn60 chaperonin family protein	CPNA2		1	KNO3-repleted:AP	KNO3 repleted					fusion-specific		AP	1
AT3G18140	LST8-1	AT5G23290	PDF5|prefoldin 5	PFD5		1	KNO3-repleted:AP	KNO3 repleted					fusion-specific		AP	1
AT1G09020	SnRK1βγ	AT1G05350	Ubiquitin-like modifier-activating enzyme 5	UBA5		1	N-starved:PL	N-starved		fusion-specific	PL	1
AT1G09020	SnRK1βγ	AT1G72680	ATCAD1, CAD1|cinnamyl-alcohol dehydrogenase	CAD1		1	N-starved:PL	N-starved		fusion-specific	PL	1
AT1G09020	SnRK1βγ	AT1G80270	PPR596|PENTATRICOPEPTIDE REPEAT 596	PPR596		1	N-starved:PL	N-starved		fusion-specific	PL	1
AT1G09020	SnRK1βγ	AT1G80600	TUP5, WIN1|HOPW1-1-interacting 1	TUP5		1	N-starved:PL	N-starved		fusion-specific	PL	1
AT1G09020	SnRK1βγ	AT2G37040	ATPAL1, PAL1|PHE ammonia lyase 1	PAL1		1	N-starved:PL	N-starved		fusion-specific	PL	1
AT1G09020	SnRK1βγ	AT2G42790	CSY3|citrate synthase 3	CSY3		1	N-starved:PL	N-starved		fusion-specific	PL	1
AT1G09020	SnRK1βγ	AT3G22310	ATRH9, PMH1|putative mitochondrial RNA helicase 1	ATRH9		1	N-starved:PL	N-starved		fusion-specific	PL	1
AT1G09020	SnRK1βγ	AT3G28956	RNA polymerase II, Rpb4, core protein	Rpb4		1	N-starved:PL	N-starved		fusion-specific	PL	1
AT1G09020	SnRK1βγ	AT3G53970	PTRE1|proteasome inhibitor-like protein	PTRE1		1	N-starved:PL	N-starved		fusion-specific	PL	1
AT1G09020	SnRK1βγ	AT3G59760	ATCS-C, OASC|O-acetylserine (thiol) lyase isoform C	ATCS-C		1	N-starved:PL	N-starved		fusion-specific	PL	1
AT1G09020	SnRK1βγ	AT4G02930	Elongation factor Tu, mitochondrial	EFTM		1	N-starved:PL	N-starved		fusion-specific	PL	1
AT1G09020	SnRK1βγ	AT4G29510	ATPRMT11, ATPRMT1B, PRMT11, PRMT1B|arginine methyltransferase 11	PRMT11		1	N-starved:PL	N-starved		fusion-specific	PL	1
AT1G09020	SnRK1βγ	AT4G31990	AAT3, ASP5, ATAAT1|aspartate aminotransferase 5	AAT3		1	N-starved:PL	N-starved		fusion-specific	PL	1
AT1G09020	SnRK1βγ	AT5G04590	SIR|sulfite reductase	SIR		1	N-starved:PL	N-starved		fusion-specific	PL	1
AT1G09020	SnRK1βγ	AT5G12860	DiT1|dicarboxylate transporter 1	DiT1		1	N-starved:PL	N-starved		fusion-specific	PL	1
AT1G09020	SnRK1βγ	AT5G13550	SULTR4;1|sulfate transporter 4.1	SULTR4;1		1	N-starved:PL	N-starved		fusion-specific	PL	1
AT1G09020	SnRK1βγ	AT5G52840	NADH-ubiquinone oxidoreductase-like protein	NDUA5		1	N-starved:PL	N-starved		fusion-specific	PL	1
AT2G28060	SnRK1β3	AT1G49670	NQR|ARP protein (REF)	NQR		1	N-starved:PL	N-starved		fusion-specific	PL	1
AT2G28060	SnRK1β3	AT1G72090	Methylthiotransferase	AtCDKAL1		1	N-starved:PL	N-starved		fusion-specific	PL	1
AT2G28060	SnRK1β3	AT2G15400	NRPE3B, RBP36B|DNA-directed RNA polymerase family protein	NRPE3B		1	N-starved:PL	N-starved		fusion-specific	PL	1
AT2G28060	SnRK1β3	AT2G45990	ribosomal RNA small subunit methyltransferase G	AT2G45990 ribo_methyltranf G		1	N-starved:PL	N-starved		fusion-specific	PL	1
AT2G28060	SnRK1β3	AT4G38510	AtVAB2, VAB2|ATPase, V1 complex, subunit B protein	VAB2		1	N-starved:PL	N-starved		fusion-specific	PL	1
AT4G16360	SnRK1β2	AT2G21580	Ribosomal protein S25 family protein	RPS25B		1	N-starved:PL	N-starved		fusion-specific	PL	1
AT4G16360	SnRK1β2	AT4G05150	Octicosapeptide/Phox/Bem1p family protein	AT4G05150 PB1		1	N-starved:PL	N-starved		fusion-specific	PL	1
AT4G16360	SnRK1β2	AT5G49460	ACLB-2|ATP citrate lyase subunit B 2	ACLB-2		1	N-starved:PL	N-starved		fusion-specific	PL	1
AT5G21170	SnRK1β1	AT1G09830	PUR2|Glycinamide ribonucleotide (GAR) synthetase	PUR2		1	N-starved:PL	N-starved		fusion-specific	PL	1
AT5G21170	SnRK1β1	AT1G53210	AtNCL, NCL|sodium/calcium exchanger family protein / calcium-binding EF hand family protein	AtNCL		1	N-starved:PL	N-starved		fusion-specific	PL	1
AT5G21170	SnRK1β1	AT1G53280	AtDJ1B, DJ1B, DJ-1b|Class I glutamine amidotransferase-like superfamily protein	AtDJ1B		1	N-starved:PL	N-starved		fusion-specific	PL	1
AT5G21170	SnRK1β1	AT1G72090	Methylthiotransferase	AtCDKAL1		1	N-starved:PL	N-starved		fusion-specific	PL	1
AT5G21170	SnRK1β1	AT1G80460	GLI1, NHO1|Actin-like ATPase superfamily protein	GLI1		1	N-starved:PL	N-starved		fusion-specific	PL	1
AT5G21170	SnRK1β1	AT2G29560	ENO3, ENOC|cytosolic enolase	ENOC		1	N-starved:PL	N-starved		fusion-specific	PL	1
AT5G21170	SnRK1β1	AT2G43500	NLP8|Plant regulator RWP-RK family protein	NLP8		1	N-starved:PL	N-starved		fusion-specific	PL	1
AT5G21170	SnRK1β1	AT2G44530	AtPRS5, PRS5|Phosphoribosyltransferase family protein	PRS5		1	N-starved:PL	N-starved		fusion-specific	PL	1
AT5G21170	SnRK1β1	AT3G02260	ASA1, BIG, CRM1, DOC1, LPR1, TIR3, UMB1|auxin transport protein (BIG)	ASA1		1	N-starved:PL	N-starved		fusion-specific	PL	1
AT5G21170	SnRK1β1	AT3G05420	ACBP4, AtACBP4|acyl-CoA binding protein 4	ACBP4		1	N-starved:PL	N-starved		fusion-specific	PL	1
AT5G21170	SnRK1β1	AT3G24430	HCF101|ATP binding protein	HCF101		1	N-starved:PL	N-starved		fusion-specific	PL	1
AT5G21170	SnRK1β1	AT3G53180	NodGS|nodulin/glutamine synthase-like protein	NodGS		1	N-starved:PL	N-starved		fusion-specific	PL	1
AT5G21170	SnRK1β1	AT3G54010	DEI1, PAS1|FKBP-type peptidyl-prolyl cis-trans isomerase family protein	DEI1		1	N-starved:PL	N-starved		fusion-specific	PL	1
AT5G21170	SnRK1β1	AT4G05420	DDB1A|damaged DNA binding protein 1A	DDB1A		1	N-starved:PL	N-starved		fusion-specific	PL	1
AT5G21170	SnRK1β1	AT4G14030	AtSBP1, SBP1|selenium-binding protein 1	SBP1		1	N-starved:PL	N-starved		fusion-specific	PL	1
AT5G21170	SnRK1β1	AT4G29900	ACA10, ATACA10, CIF1|autoinhibited Ca(2+)-ATPase 10	ACA10		1	N-starved:PL	N-starved		fusion-specific	PL	1
AT5G21170	SnRK1β1	AT5G07300	BON2|Calcium-dependent phospholipid-binding Copine family protein	BON2		1	N-starved:PL	N-starved		fusion-specific	PL	1
AT5G21170	SnRK1β1	AT5G14600	AtTRM61, TRM61|S-adenosyl-L-methionine-dependent methyltransferases superfamily protein	TRM61		1	N-starved:PL	N-starved		fusion-specific	PL	1
AT5G21170	SnRK1β1	AT5G17530	phosphoglucosamine mutase family protein	AT5G17530 PGM		1	N-starved:PL	N-starved		fusion-specific	PL	1
AT5G21170	SnRK1β1	AT5G20650	AtCOPT5, COPT5|copper transporter 5	AtCOPT5		1	N-starved:PL	N-starved		fusion-specific	PL	1
AT5G21170	SnRK1β1	AT5G43970	ATTOM22-V, TOM22-V, TOM9-2|translocase of outer membrane 22-V	TOM22-V		1	N-starved:PL	N-starved		fusion-specific	PL	1
AT5G21170	SnRK1β1	AT5G48180	AtNSP5, NSP5|nitrile specifier protein 5	AtNSP5		1	N-starved:PL	N-starved		fusion-specific	PL	1
AT3G08850	Raptor1B	AT1G69830	AMY3, ATAMY3|alpha-amylase-like 3	AMY3		1	N-starved:PL	N-starved		fusion-specific	PL	1
AT3G08850	Raptor1B	AT2G42490	CuAOx-zeta|Copper amine oxidase family protein	CuAOx-zeta		1	N-starved:PL	N-starved		fusion-specific	PL	1
AT1G09020	SnRK1βγ	AT1G49040	SCD1|stomatal cytokinesis defective / SCD1 protein (SCD1)	SCD1		1	N-starved:AP	N-starved	fusion-specific		AP	1
AT1G09020	SnRK1βγ	AT2G38670	PECT1|phosphorylethanolamine cytidylyltransferase 1	PECT1		1	N-starved:AP	N-starved	fusion-specific		AP	1
AT1G09020	SnRK1βγ	AT3G26640	LWD2|Transducin/WD40 repeat-like superfamily protein	LWD2		1	N-starved:AP	N-starved	fusion-specific		AP	1
AT1G09020	SnRK1βγ	AT3G56190	ALPHA-SNAP2, ASNAP|alpha-soluble NSF attachment protein 2	ASNAP		1	N-starved:AP	N-starved	fusion-specific		AP	1
AT1G09020	SnRK1βγ	AT4G04775	zinc ion binding protein	AT4G04775 Zn-binding		1	N-starved:AP	N-starved	fusion-specific		AP	1
AT1G09020	SnRK1βγ	AT4G17510	UCH3|ubiquitin C-terminal hydrolase 3	UCH3		1	N-starved:AP	N-starved	fusion-specific		AP	1
AT1G09020	SnRK1βγ	AT5G48300	ADG1, APS1|ADP glucose pyrophosphorylase 1	ADG1		1	N-starved:AP	N-starved	fusion-specific		AP	1
AT1G09020	SnRK1βγ	AT5G63620	HER2|GroES-like zinc-binding alcohol dehydrogenase family protein	HER2		1	N-starved:AP	N-starved	fusion-specific		AP	1
AT2G28060	SnRK1β3	AT1G22160	Protein of unknown function (DUF581)	FLZ5		1	N-starved:AP	N-starved	fusion-specific		AP	1
AT2G28060	SnRK1β3	AT2G24550	Oxidative Stress3-like6/KCP-like2	AtO3L6/KCL2		1	N-starved:AP	N-starved	fusion-specific		AP	1
AT2G28060	SnRK1β3	AT3G03170	Oxidative Stress3-like3	AtO3L3		1	N-starved:AP	N-starved	fusion-specific		AP	1
AT2G28060	SnRK1β3	AT3G24430	HCF101|ATP binding protein	HCF101		1	N-starved:AP	N-starved	fusion-specific		AP	1
AT2G28060	SnRK1β3	AT3G54840	ARA6, ARA-6, AtARA6, ATRAB5C, ATRABF1, RABF1|Ras-related small GTP-binding family protein	ARA6		1	N-starved:AP	N-starved	fusion-specific		AP	1
AT2G28060	SnRK1β3	AT3G57490	40S ribosomal protein S2-4	RPS2D		1	N-starved:AP	N-starved	fusion-specific		AP	1
AT4G16360	SnRK1β2	AT1G08050	zinc finger (C3HC4-type RING finger) family protein	AT1G08050 C3HC4-type RING		1	N-starved:AP	N-starved	fusion-specific		AP	1
AT4G16360	SnRK1β2	AT1G74940	Protein of unknown function (DUF581)	FLZ13		1	N-starved:AP	N-starved	fusion-specific		AP	1
AT4G16360	SnRK1β2	AT2G29420	ATGSTU7, GST25, GSTU7|glutathione S-transferase tau 7	ATGSTU7		1	N-starved:AP	N-starved	fusion-specific		AP	1
AT4G16360	SnRK1β2	AT3G18960	AP2/B3-like transcriptional factor family protein	REM7		1	N-starved:AP	N-starved	fusion-specific		AP	1
AT5G21170	SnRK1β1	AT1G01740	BSK4|kinase with tetratricopeptide repeat domain-containing protein	BSK4		1	N-starved:AP	N-starved	fusion-specific		AP	1
AT5G21170	SnRK1β1	AT1G07780	PAI1, TRP6|phosphoribosylanthranilate isomerase 1	PAI1		1	N-starved:AP	N-starved	fusion-specific		AP	1
AT5G21170	SnRK1β1	AT1G14670	Transmembrane 9 superfamily member 2	TMN2		1	N-starved:AP	N-starved	fusion-specific		AP	1
AT5G21170	SnRK1β1	AT1G43910	AAA ATPase	AATP1		1	N-starved:AP	N-starved	fusion-specific		AP	1
AT5G21170	SnRK1β1	AT2G32080	PUR ALPHA-1|purin-rich alpha 1	PUR ALPHA-1		1	N-starved:AP	N-starved	fusion-specific		AP	1
AT5G21170	SnRK1β1	AT2G42700	MIP3|vesicle docking protein	MIP3		1	N-starved:AP	N-starved	fusion-specific		AP	1
AT5G21170	SnRK1β1	AT3G03170	Oxidative Stress3-like3	AtO3L3		1	N-starved:AP	N-starved	fusion-specific		AP	1
AT5G21170	SnRK1β1	AT3G27050	plant/protein	AT3G27050		1	N-starved:AP	N-starved	fusion-specific		AP	1
AT5G21170	SnRK1β1	AT3G27430	PBB1|N-terminal nucleophile aminohydrolases (Ntn hydrolases) superfamily protein	PBB1		1	N-starved:AP	N-starved	fusion-specific		AP	1
AT5G21170	SnRK1β1	AT3G51890	CLC3|Clathrin light chain protein	CLC3		1	N-starved:AP	N-starved	fusion-specific		AP	1
AT5G21170	SnRK1β1	AT4G11120	translation elongation factor Ts (EF-Ts)	EFTS		1	N-starved:AP	N-starved	fusion-specific		AP	1
AT5G21170	SnRK1β1	AT4G17670	Protein of unknown function (DUF581)	FLZ2		1	N-starved:AP	N-starved	fusion-specific		AP	1
AT5G21170	SnRK1β1	AT4G30270	MERI-5, MERI5B, SEN4, XTH24|xyloglucan endotransglucosylase/hydrolase 24	MERI-5		1	N-starved:AP	N-starved	fusion-specific		AP	1
AT5G21170	SnRK1β1	AT4G38580	ATFP6, FP6, HIPP26|farnesylated protein 6	ATFP6		1	N-starved:AP	N-starved	fusion-specific		AP	1
AT5G21170	SnRK1β1	AT5G09450	Tetratricopeptide repeat (TPR)-like superfamily protein	AT5G09450 TPR		1	N-starved:AP	N-starved	fusion-specific		AP	1
AT5G21170	SnRK1β1	AT5G10050	NAD(P)-binding Rossmann-fold superfamily protein	AT5G10050 NAD(P) Ross-fold		1	N-starved:AP	N-starved	fusion-specific		AP	1
AT5G21170	SnRK1β1	AT5G18250	transmembrane protein, homolog of Retarded Embryo Development 1	RED1-like		1	N-starved:AP	N-starved	fusion-specific		AP	1
AT3G08850	Raptor1B	AT1G05720	selenoprotein family protein	SELENOF		1	N-starved:AP	N-starved	fusion-specific		AP	1
AT3G08850	Raptor1B	AT1G11475	NRPB10, NRPD10, NRPE10|RNA polymerases N / 8 kDa subunit	NRPB10		1	N-starved:AP	N-starved	fusion-specific		AP	1
AT3G08850	Raptor1B	AT1G16300	GAPCP-2|glyceraldehyde-3-phosphate dehydrogenase of plastid 2	GAPCP-2		1	N-starved:AP	N-starved	fusion-specific		AP	1
AT3G08850	Raptor1B	AT1G33030	O-methyltransferase family protein	AT1G33030 O-methyltransferase		1	N-starved:AP	N-starved	fusion-specific		AP	1
AT3G08850	Raptor1B	AT1G70320	ubiquitin-protein ligase 2	UPL2		1	N-starved:AP	N-starved	fusion-specific		AP	1
AT3G08850	Raptor1B	AT2G33610	ATSWI3B, CHB2, SWI3B|switch subunit 3	SWI3B		1	N-starved:AP	N-starved	fusion-specific		AP	1
AT3G08850	Raptor1B	AT3G51460	RHD4|Phosphoinositide phosphatase family protein	RHD4		1	N-starved:AP	N-starved	fusion-specific		AP	1
AT3G08850	Raptor1B	AT4G30270	MERI-5, MERI5B, SEN4, XTH24|xyloglucan endotransglucosylase/hydrolase 24	MERI-5		1	N-starved:AP	N-starved	fusion-specific		AP	1
AT3G08850	Raptor1B	AT5G17690	AtLHP1, LHP1, TFL2|like heterochromatin protein (LHP1)	LHP1		1	N-starved:AP	N-starved	fusion-specific		AP	1
AT3G18140	LST8-1	AT1G07780	PAI1, TRP6|phosphoribosylanthranilate isomerase 1	PAI1		1	N-starved:AP	N-starved	fusion-specific		AP	1

## Sheet: Table S3D Cytoscape node input
Prey Accession	Prey Description	Prey Symbol	LST8-1	RAPTOR1B	SnRK1α1	SnRK1β1	SnRK1β2	SnRK1β3	SnRK1βγ	# of hits	# of baits	# of TOR baits	# of SnRK1 baits	Classification	N-related	Subset	Van Leene 2021 SnRK1 interactome classification	Van Leene 2019 TOR signaling network classification
AT1G77760	GNR1, NIA1, NR1|nitrate reductase 1	NIA1				3		1		4	2		2	novel SnRK1 interactor; >1 bait	9	novel
AT1G23870	trehalose-phosphatase/synthase 9	TPS9			2	4	2	2	2	12	5		5	TPS class II	4	common	TPS class II
AT1G22160	Protein of unknown function (DUF581)	FLZ5				4	2	1	2	9	4		4	FLZ	4	common	FLZ
AT2G43500	NLP8|Plant regulator RWP-RK family protein	NLP8				1		2		3	2		2	novel SnRK1 interactor; >1 bait	4	novel
AT1G27170	disease resistance protein (TIR-NBS-LRR class)	TTNL1				4				4	1		1	SnRK1 suc interactor	4	common	novel: AP-MS and TurboID
AT5G12860	DiT1|dicarboxylate transporter 1	DiT1							1	1	1		1	novel SnRK1 interactor; bait-specific; 1 condition	4	novel
AT1G60140	trehalose phosphate synthase 10	TPS10			5	6	3	2	2	18	5		5	TPS class II	3	common	TPS class II
AT4G05150	Octicosapeptide/Phox/Bem1p family protein	AT4G05150 PB1			3	2	1	2		8	4		4	novel SnRK1 interactor; >1 bait	3	novel
AT5G47060	Protein of unknown function (DUF581)	FLZ1			2	4			1	7	3		3	FLZ	3	common	FLZ
AT2G24550	Oxidative Stress3-like6/KCP-like2	AtO3L6/KCL2			4		1	1		6	3		3	SKIN	3	common	SKIN
AT3G52950	CBS / octicosapeptide/Phox/Bemp1 (PB1) domains-containing protein; homolog of Glycine Max nodule AMP sensor NAS1	CBS domain NAS1-like			4	2				6	2		2	SnRK1 suc interactor	3	common	novel: bait and condition specific, TurboID
AT1G74940	Protein of unknown function (DUF581)	FLZ13				2	1			3	2		2	FLZ	3	common	FLZ
AT4G17670	Protein of unknown function (DUF581)	FLZ2			2	1				3	2		2	FLZ	3	common	FLZ
AT1G43910	AAA ATPase	AATP1				1				1	1		1	novel SnRK1 interactor; bait-specific; 1 condition	3	novel
AT4G08950	EXO|Phosphate-responsive 1 family protein	EXO				1				1	1		1	novel SnRK1 interactor; bait-specific; 1 condition	3	novel
AT2G18700	trehalose phosphatase/synthase 11	TPS11			6	7	4	4	2	23	5		5	TPS class II	2	common	TPS class II
AT1G06410	trehalose-phosphatase/synthase 7	TPS7			6	6	4	3	4	23	5		5	TPS class II	2	common	TPS class II
AT1G70290	trehalose-6-phosphatase synthase S8	TPS8				4	2	2	2	10	4		4	TPS class II	2	common	TPS class II
AT2G44670	Protein of unknown function (DUF581)	FLZ3					2		2	4	2		2	FLZ	2	common	FLZ
AT1G30470	SIT4 phosphatase-associated family protein	AT1G30470 SIT4			2					2	1		1	novel SnRK1 interactor; bait-specific; >1 condition	2	novel
AT5G64260	EXL2|EXORDIUM like 2	EXL2				1				1	1		1	novel SnRK1 interactor; bait-specific; 1 condition	2	novel
AT1G80460	GLI1, NHO1|Actin-like ATPase superfamily protein	GLI1				1				1	1		1	novel SnRK1 interactor; bait-specific; 1 condition	2	novel
AT5G04590	SIR|sulfite reductase	SIR							1	1	1		1	novel SnRK1 interactor; bait-specific; 1 condition	2	novel
AT5G06860	polygalacturonase inhibiting protein 1	ATPGIP1		2						2	1	1		novel TOR interactor; bait-specific; >1 condition	2	novel
AT1G69830	AMY3, ATAMY3|alpha-amylase-like 3	AMY3		1						1	1	1		novel TOR interactor; bait-specific; 1 condition	2	novel
AT2G29500	17.6 kDa class I heat shock protein 2	HS17B	1							1	1	1		novel TOR interactor; bait-specific; 1 condition	2	novel
AT2G37040	ATPAL1, PAL1|PHE ammonia lyase 1	PAL1	1	2	2	2	2		1	10	6	2	4	novel TOR & known SnRK1 suc interactor	1	common	novel: >1 bait, TurboID specific
AT5G24890	Oxidative Stress3-like4	AtO3L4/KCP			6	8	4	4	2	24	5		5	SKIN	1	common	SKIN
AT4G17770	trehalose phosphatase/synthase 5	TPS5			3	6	2		2	13	4		4	TPS class II	1	common	TPS class II
AT1G69880	ATH8, TH8|thioredoxin H-type 8	ATH8		2		2			2	6	3	1	2	novel TOR & SnRK1 interactor; >1 bait	1	novel
AT1G16300	GAPCP-2|glyceraldehyde-3-phosphate dehydrogenase of plastid 2	GAPCP-2		1				2	1	4	3	1	2	novel TOR & SnRK1 interactor; >1 bait	1	novel
AT2G32080	PUR ALPHA-1|purin-rich alpha 1	PUR ALPHA-1				1			2	3	2		2	SnRK1 suc interactor	1	common	novel: bait and condition specific, AP-MS
AT3G03170	Oxidative Stress3-like3	AtO3L3				1		1		2	2		2	SKIN	1	common	SKIN
AT5G49690	UDP-glycosyltransferase 91C1	UGT91C1				2		2		4	2		2	novel SnRK1 interactor; >1 bait	1	novel
AT5G13550	SULTR4;1|sulfate transporter 4.1	SULTR4;1				2			1	3	2		2	novel SnRK1 interactor; >1 bait	1	novel
AT3G53180	NodGS|nodulin/glutamine synthase-like protein	NodGS				1		1		2	2		2	novel SnRK1 interactor; >1 bait	1	novel
AT3G50930	AtBCS1, AtOM66, BCS1, OM66|cytochrome BC1 synthesi	BCS1		2		1				3	2	1	1	novel TOR & SnRK1 interactor; >1 bait	1	novel
AT4G30270	MERI-5, MERI5B, SEN4, XTH24|xyloglucan endotransglucosylase/hydrolase 24	MERI-5		1		1				2	2	1	1	novel TOR & SnRK1 interactor; >1 bait	1	novel
AT5G67220	FMN-linked oxidoreductases superfamily protein	DUS1p							2	2	1		1	novel SnRK1 interactor (bait-specific; 1 condition) + known TOR-dep phosphoprotein	1	novel		Phosphotarget
AT2G26400	ARD, ARD3, ATARD3|acireductone dioxygenase 3	ADR3				2				2	1		1	SnRK1 suc interactor	1	common	novel: AP-MS and TurboID
At1g59870	ABCG36, ATABCG36, ATPDR8, PDR8, PEN3|ABC-2 and Plant PDR ABC-type transporter family protein	ABCG36				2				2	1		1	novel SnRK1 interactor; bait-specific; >1 condition	1	novel
AT1G60420	AtNRX1, NRX1|DC1 domain-containing protein	AtNRX1				2				2	1		1	novel SnRK1 interactor; bait-specific; >1 condition	1	novel
AT5G04420	Galactose oxidase/kelch repeat superfamily protein	AT5G04420 Gal_oxidase				2				2	1		1	novel SnRK1 interactor; bait-specific; >1 condition	1	novel
AT5G49520	ATWRKY48, WRKY48|WRKY DNA-binding protein 48	WRKY48					2			2	1		1	novel SnRK1 interactor; bait-specific; >1 condition	1	novel
AT5G41020	myb family transcription factor	AtMYB3R-like							2	2	1		1	SnRK1 suc interactor	1	common	novel: bait and condition specific, AP-MS
AT2G35880	TPX2 (targeting protein for Xklp2) protein family	TPX2				2				2	1		1	SnRK1 suc interactor	1	common	novel: bait and condition specific, TurboID
AT1G27180	disease resistance protein (TIR-NBS-LRR class)	TTNL2				2				2	1		1	SnRK1 suc interactor	1	common	novel: >1 condition, bait and AP-MS specific
AT5G19530	ACL5|S-adenosyl-L-methionine-dependent methyltransferases superfamily protein	ACL5							2	2	1		1	novel SnRK1 interactor; bait-specific; >1 condition	1	novel
AT5G24810	ABC1 family protein	APC1K11				2				2	1		1	SnRK1 suc interactor	1	common	novel: bait and condition specific, TurboID
AT3G18480	AtCASP, CASP|CCAAT-displacement protein alternatively spliced product	CASP				2				2	1		1	novel SnRK1 interactor; bait-specific; >1 condition	1	novel
AT1G52760	AtMAGL3, CSE, LysoPL2|lysophospholipase 2	CSE							2	2	1		1	novel SnRK1 interactor; bait-specific; >1 condition	1	novel
AT2G38280	ATAMPD, FAC1|AMP deaminase, putative / myoadenylate deaminase	FAC1				2				2	1		1	SnRK1 suc interactor	1	common	novel: bait and condition specific, TurboID
AT3G54150	EFD|S-adenosyl-L-methionine-dependent methyltransferases superfamily protein	EFD				2				2	1		1	novel SnRK1 interactor; bait-specific; >1 condition	1	novel
AT4G29900	ACA10, ATACA10, CIF1|autoinhibited Ca(2+)-ATPase 10	ACA10				1				1	1		1	SnRK1 suc interactor	1	common	novel: bait and condition specific, TurboID
AT3G05420	ACBP4, AtACBP4|acyl-CoA binding protein 4	ACBP4				1				1	1		1	novel SnRK1 interactor; bait-specific; 1 condition	1	novel
AT1G66680	AR401|S-adenosyl-L-methionine-dependent methyltransferases superfamily protein	AR401					1			1	1		1	novel SnRK1 interactor; bait-specific; 1 condition	1	novel
AT2G22250	AAT, ATAAT, MEE17, PAT|aspartate aminotransferase	AAT						1		1	1		1	novel SnRK1 interactor; bait-specific; 1 condition	1	novel
AT3G57490	40S ribosomal protein S2-4	RPS2D						1		1	1		1	novel SnRK1 interactor; bait-specific; 1 condition	1	novel
AT4G31990	AAT3, ASP5, ATAAT1|aspartate aminotransferase 5	AAT3							1	1	1		1	novel SnRK1 interactor; bait-specific; 1 condition	1	novel
AT5G42870	ATPAH2, PAH2|phosphatidic acid phosphohydrolase 2	PAH2	2							2	1	1		novel TOR substrate	1	common		Phosphotarget
AT1G53540	HSP20-like chaperones superfamily protein	HSP17.6C	2							2	1	1		novel TOR interactor; bait-specific; >1 condition	1	novel
AT5G65110	ACX2, ATACX2|acyl-CoA oxidase 2	ACX2		1						1	1	1		novel TOR interactor; bait-specific; 1 condition	1	novel	novel: >1 bait, TurboID specific
AT3G10420	P-loop containing nucleoside triphosphate hydrolases superfamily protein	SPD1		1						1	1	1		novel TOR interactor; bait-specific; 1 condition	1	novel
AT3G08850	HEAT repeat ;WD domain, G-beta repeat protein protein	RAPTOR1B	3	6	3	2		1	2	17	6	2	4	core TOR complex		core	known SnRK1 interactor or related to SnRK1 signaling	Bait
AT1G09020	homolog of yeast sucrose nonfermenting 4	SnRK1βγ			4	5	2	4	4	19	5		5	core SnRK1 complex		core	core SnRK1 complex	Interactor
AT3G01090	SNF1 kinase homolog 10	SnRK1α1			6	6	2	2	2	18	5		5	core SnRK1 complex		core	core SnRK1 complex	Interactor
AT3G29160	SNF1 kinase homolog 11	SnRK1α2			6	4	2	4	2	18	5		5	core SnRK1 complex		core	core SnRK1 complex	Interactor
AT5G11460	Protein of unknown function (DUF581)	FLZ10			1	6	2	2	2	13	5		5	FLZ		common	FLZ
AT4G16360	5'-AMP-activated protein kinase beta-2 subunit protein	SnRK1β2			6	2	4		2	14	4		4	core SnRK1 complex		core	core SnRK1 complex
AT4G32180	ATPANK2, PANK2|pantothenate kinase 2	PANK2		1	2	2			2	7	4	1	3	novel TOR & SnRK1 interactor; >1 bait		novel
AT1G07780	PAI1, TRP6|phosphoribosylanthranilate isomerase 1	PAI1	1	4		1		2		8	4	2	2	novel TOR & SnRK1 interactor; >1 bait		novel
AT1G05890	ARI5, ATARI5|RING/U-box superfamily protein	ARI5	1	2	1				2	6	4	2	2	novel TOR & SnRK1 interactor; >1 bait		novel
AT1G80230	Cytochrome c oxidase subunit 5b-2, mitochondrial	COX5B-2			3	2			1	6	3		3	novel SnRK1 interactor; >1 bait		novel
AT1G72680	ATCAD1, CAD1|cinnamyl-alcohol dehydrogenase	CAD1				2		2	1	5	3		3	novel SnRK1 interactor; >1 bait		novel
AT2G21580	Ribosomal protein S25 family protein	RPS25B			2	1	1			4	3		3	novel SnRK1 interactor; >1 bait		novel
AT3G18960	AP2/B3-like transcriptional factor family protein	REM7				1	1		2	4	3		3	novel SnRK1 interactor; >1 bait		novel
AT5G20650	AtCOPT5, COPT5|copper transporter 5	AtCOPT5			1	1			2	4	3		3	novel SnRK1 interactor; >1 bait		novel
AT5G21170	5'-AMP-activated protein kinase beta-2 subunit protein	SnRK1β1			2	8			2	12	3		3	core SnRK1 complex		core	core SnRK1 complex
AT1G08050	zinc finger (C3HC4-type RING finger) family protein	AT1G08050 C3HC4-type RING				4	1		2	7	3		3	SnRK1 suc interactor		common	novel: >1 bait, AP-MS specific
AT2G28060	5'-AMP-activated protein kinase beta-2 subunit protein	SnRK1β3			2			2	2	6	3		3	core SnRK1 complex		core	core SnRK1 complex
AT5G51180	alpha/beta-Hydrolases superfamily protein	RD29B	2		3	1				6	3	1	2	novel TOR & known SnRK1 suc interactor		common	novel: >1 bait, TurboID specific
AT1G33030	O-methyltransferase family protein	AT1G33030 O-methyltransferase		1		3		1		5	3	1	2	novel TOR & SnRK1 interactor; >1 bait		novel
AT1G09830	PUR2|Glycinamide ribonucleotide (GAR) synthetase	PUR2		2		1		1		4	3	1	2	novel TOR & SnRK1 interactor; >1 bait		novel
AT3G24430	HCF101|ATP binding protein	HCF101		1		1		1		3	3	1	2	novel TOR & SnRK1 interactor; >1 bait		novel
AT3G07300	eukaryotic initiation factor 2B subunit beta	eIF2B-β	2	3				1		6	3	2	1	novel SnRK1 + known TOR suc interactor		common		Interactor
AT3G62010	PTP-like Nucleotidase	AtPTPN	1	1					2	4	3	2	1	novel SnRK1 + known TOR suc interactor		common		Interactor
AT2G40000	ortholog of sugar beet HS1 PRO-1 2	HSPRO2				1			4	5	2		2	SnRK1 suc interactor		common	known SnRK1 interactor or related to SnRK1 signaling
AT2G15400	NRPE3B, RBP36B|DNA-directed RNA polymerase family protein	NRPE3B				4		1		5	2		2	SnRK1 suc interactor		common	novel: bait and condition specific, TurboID
AT2G01460	URK-domain, P-loop containing nucleoside triphosphate hydrolases superfamily protein	AT2G01460 URK-domain				2		2		4	2		2	known TOR-dep phosphoprotein & known SnRK1 suc interactor		common	novel: bait and condition specific, TurboID	Phosphotarget
AT1G60110	Jacalin-related lectin 17	JAL17				4		2		6	2		2	novel SnRK1 interactor; >1 bait		novel
AT5G66630	DAR5|DA1-related protein 5	DAR5				4		2		6	2		2	novel SnRK1 interactor; >1 bait		novel
AT5G37830	OXP1|oxoprolinase 1	OXP1				3		2		5	2		2	novel SnRK1 interactor; >1 bait		novel
AT3G06580	GAL1, GALK|Mevalonate/galactokinase family protein	GAL1				2		2		4	2		2	novel SnRK1 interactor; >1 bait		novel
AT3G12080	emb2738, EngA-1|GTP-binding family protein	EngA-1				2		2		4	2		2	novel SnRK1 interactor; >1 bait		novel
AT3G47000	Glycosyl hydrolase family protein	AT3G47000 β-xylosidase				2		2		4	2		2	novel SnRK1 interactor; >1 bait		novel
AT5G09210	GC-rich sequence DNA-binding factor-like protein	AT5G09210 GC-rich DNA-binding				2		2		4	2		2	novel SnRK1 interactor; >1 bait		novel
AT5G60040	NRPC1|nuclear RNA polymerase C1	NRPC1				2		2		4	2		2	novel SnRK1 interactor; >1 bait		novel
AT5G47390	KUA1, MYBH|myb-like transcription factor family protein	KUA1						2	2	4	2		2	SnRK1 suc interactor		common	novel: >1 bait, AP-MS specific
AT3G43600	AAO2, AO3, AOgamma, atAO-2, AtAO3|aldehyde oxidase 2	AAO2			2			2		4	2		2	SnRK1 suc interactor		common	novel: bait and condition specific, TurboID
AT2G26780	proteasome assembly factor ECM29	ECM29				2		1		3	2		2	novel SnRK1 interactor; >1 bait		novel
AT2G46540	OXPHOS Complex I subunit B9	OXPHOS-B9			1	2				3	2		2	novel SnRK1 interactor; >1 bait		novel
AT3G04870	PDE181, SPC1, ZDS|zeta-carotene desaturase	ZDS				1		2		3	2		2	novel SnRK1 interactor; >1 bait		novel
AT3G11670	DGD1|UDP-Glycosyltransferase superfamily protein	DGD1				2		1		3	2		2	novel SnRK1 interactor; >1 bait		novel
AT3G28956	RNA polymerase II, Rpb4, core protein	Rpb4				2			1	3	2		2	novel SnRK1 interactor; >1 bait		novel
AT4G14030	AtSBP1, SBP1|selenium-binding protein 1	SBP1				1		2		3	2		2	novel SnRK1 interactor; >1 bait		novel
AT5G07300	BON2|Calcium-dependent phospholipid-binding Copine family protein	BON2				1		2		3	2		2	novel SnRK1 interactor; >1 bait		novel
AT5G43970	ATTOM22-V, TOM22-V, TOM9-2|translocase of outer membrane 22-V	TOM22-V			2	1				3	2		2	novel SnRK1 interactor; >1 bait		novel
AT4G30780	Altered seed germination 1-like	ASG1L			1				2	3	2		2	SnRK1 suc interactor		common	novel: >1 bait, AP-MS specific
AT1G75270	DHAR2|dehydroascorbate reductase 2	DHAR2			1	2				3	2		2	SnRK1 suc interactor		common	novel: bait and condition specific, TurboID
AT2G45990	ribosomal RNA small subunit methyltransferase G	AT2G45990 ribo_methyltranf G				2		1		3	2		2	SnRK1 suc interactor		common	novel: bait and condition specific, TurboID
AT2G38670	PECT1|phosphorylethanolamine cytidylyltransferase 1	PECT1				1			1	2	2		2	novel SnRK1 interactor; >1 bait		novel
AT4G17510	UCH3|ubiquitin C-terminal hydrolase 3	UCH3					1		1	2	2		2	novel SnRK1 interactor; >1 bait		novel
AT4G38510	AtVAB2, VAB2|ATPase, V1 complex, subunit B protein	VAB2				1		1		2	2		2	novel SnRK1 interactor; >1 bait		novel
AT1G72090	Methylthiotransferase	AtCDKAL1				1		1		2	2		2	SnRK1 suc interactor		common	novel: bait and condition specific, TurboID
AT1G71220	EBS1, PSL2, UGGT|EMS-MUTAGENIZED BRI1 SUPPRESSOR 1	EBS1		3		1				4	2	1	1	novel TOR & SnRK1 interactor; >1 bait		novel
AT5G49930	emb1441|zinc knuckle (CCHC-type) family protein	emb1441		3			1			4	2	1	1	novel TOR & SnRK1 interactor; >1 bait		novel
AT1G49670	NQR|ARP protein (REF)	NQR		2				1		3	2	1	1	novel TOR & SnRK1 interactor; >1 bait		novel
AT1G14670	Transmembrane 9 superfamily member 2	TMN2		1		1				2	2	1	1	novel TOR & SnRK1 interactor; >1 bait		novel
AT1G73250	ATFX, GER1|GDP-4-keto-6-deoxymannose-3,5-epimerase-4-reductase 1	ATFX		1	1					2	2	1	1	novel TOR & SnRK1 interactor; >1 bait		novel
AT2G44640	Lipid A transporter LptD	LPTD1		1	1					2	2	1	1	novel TOR & SnRK1 interactor; >1 bait		novel
AT5G63620	HER2|GroES-like zinc-binding alcohol dehydrogenase family protein	HER2		1					1	2	2	1	1	novel TOR & SnRK1 interactor; >1 bait		novel
AT1G50030	target of rapamycin	TOR	2	6						8	2	2		core TOR complex		core	known SnRK1 interactor or related to SnRK1 signaling	Bait
AT3G18140	Lethal with Sec Thirteen 8-1	LST8-1	4	4						8	2	2		core TOR complex		core	known SnRK1 interactor or related to SnRK1 signaling	Bait
AT2G16370	thymidylate synthase 1	THY1	4	2						6	2	2		known TOR suc interactor		common		Interactor
AT5G17690	AtLHP1, LHP1, TFL2|like heterochromatin protein (LHP1)	LHP1	2	1						3	2	2		novel TOR interactor; bait-specific; >1 condition		novel	novel: bait and condition specific, AP-MS
AT2G17520	ATIRE1-2, AtIRE1A, IRE1-2, IRE1A|Endoribonuclease/protein kinase IRE1-like protein	IRE1A				3				3	1		1	novel SnRK1 interactor; bait-specific; >1 condition		novel
AT3G20250	APUM5, PUM5|pumilio 5	PUM5			3					3	1		1	novel SnRK1 interactor; bait-specific; >1 condition		novel
AT1G45145	ATH5, ATTRX5, LIV1, TRX5, TRX-h5|thioredoxin H-type 5	TRX5				3				3	1		1	SnRK1 suc interactor		common	novel: bait and condition specific, TurboID
AT1G04200	dyggve-melchior-clausen syndrome protein	Dymeclin				2				2	1		1	novel SnRK1 interactor; bait-specific; >1 condition		novel
AT1G05500	ATSYTE, NTMC2T2.1, NTMC2TYPE2.1, SYT5, SYTE|Calcium-dependent lipid-binding (CaLB domain) family protein	SYT5				2				2	1		1	novel SnRK1 interactor; bait-specific; >1 condition		novel
AT1G10670	ACLA-1|ATP-citrate lyase A-1	ACLA-1							2	2	1		1	novel SnRK1 interactor; bait-specific; >1 condition		novel
AT1G12850	Phosphoglycerate mutase family protein	AT1G12850 PGM				2				2	1		1	novel SnRK1 interactor; bait-specific; >1 condition		novel
AT1G23440	Peptidase C15, pyroglutamyl peptidase I-like protein	Peptidase C15							2	2	1		1	novel SnRK1 interactor; bait-specific; >1 condition		novel
AT1G27770	ACA1, PEA1|autoinhibited Ca2+-ATPase 1	ACA1				2				2	1		1	novel SnRK1 interactor; bait-specific; >1 condition		novel
AT1G35190	2-oxoglutarate (2OG) and Fe(II)-dependent oxygenase superfamily protein	AT1G35190 2OG oxygenase				2				2	1		1	novel SnRK1 interactor; bait-specific; >1 condition		novel
AT1G43890	ATRAB18, ATRABC1, ATRAB-C1, RAB18, RAB18-1, RABC1|RAB GTPASE HOMOLOG B18	RAB18				2				2	1		1	novel SnRK1 interactor; bait-specific; >1 condition		novel
AT1G50710	AUG4|HAUS augmin-like complex subunit	AUG4				2				2	1		1	novel SnRK1 interactor; bait-specific; >1 condition		novel
AT1G68910	WIT2|WPP domain-interacting protein 2	WIT2				2				2	1		1	novel SnRK1 interactor; bait-specific; >1 condition		novel
AT1G74920	ALDH10A8|aldehyde dehydrogenase 10A8	ALDH10A8						2		2	1		1	novel SnRK1 interactor; bait-specific; >1 condition		novel
AT2G01470	ATSEC12, STL2P|SEC12P-like 2 protein	SEC12				2				2	1		1	novel SnRK1 interactor; bait-specific; >1 condition		novel
AT2G16280	KCS9|3-ketoacyl-CoA synthase 9	KCS9				2				2	1		1	novel SnRK1 interactor; bait-specific; >1 condition		novel
AT2G22660	AtGRDP1|DNA-binding protein, putative (duplicated DUF1399)	AtGRDP1							2	2	1		1	novel SnRK1 interactor; bait-specific; >1 condition		novel
AT2G24765	ARF3, ARL1, ATARL1|ADP-ribosylation factor 3	ARF3				2				2	1		1	novel SnRK1 interactor; bait-specific; >1 condition		novel
AT2G35010	ATO1, TO1|thioredoxin O1	ATO1				2				2	1		1	novel SnRK1 interactor; bait-specific; >1 condition		novel
AT3G24090	GFAT|putative glucosamine-fructose-6-phosphate aminotransferase	GFAT				2				2	1		1	novel SnRK1 interactor; bait-specific; >1 condition		novel
AT3G48140	B12D protein	B12D protein				2				2	1		1	novel SnRK1 interactor; bait-specific; >1 condition		novel
AT3G57330	ACA11|autoinhibited Ca2+-ATPase 11	ACA11				2				2	1		1	novel SnRK1 interactor; bait-specific; >1 condition		novel
AT3G58730	vacuolar ATP synthase subunit D (VATD) / V-ATPase D subunit / vacuolar proton pump D subunit (VATPD)	VATPD						2		2	1		1	novel SnRK1 interactor; bait-specific; >1 condition		novel
AT4G17140	pleckstrin homology (PH) domain-containing protein	AT4G17140 PH-domain				2				2	1		1	novel SnRK1 interactor; bait-specific; >1 condition		novel
AT4G39850	ABCD1, ACN2, AtABCD1, CTS, PED3, PXA1|peroxisomal ABC transporter 1	ABCD1				2				2	1		1	novel SnRK1 interactor; bait-specific; >1 condition		novel
AT5G03460	transmembrane protein	AT5G03460 TM							2	2	1		1	novel SnRK1 interactor; bait-specific; >1 condition		novel
AT5G03630	MDAR2|Pyridine nucleotide-disulfide oxidoreductase family protein	MDAR2						2		2	1		1	novel SnRK1 interactor; bait-specific; >1 condition		novel
AT5G11100	ATSYTD, NTMC2T2.2, NTMC2TYPE2.2, SYT4, SYTD|Calcium-dependent lipid-binding (CaLB domain) family protein	SYT4				2				2	1		1	novel SnRK1 interactor; bait-specific; >1 condition		novel
AT5G27630	ACBP5, AtACBP5|acyl-CoA binding protein 5	ACBP5				2				2	1		1	novel SnRK1 interactor; bait-specific; >1 condition		novel
AT5G35700	FIM2, FIM5|fimbrin-like protein 2	FIM2				2				2	1		1	novel SnRK1 interactor; bait-specific; >1 condition		novel
AT5G39410	Saccharopine dehydrogenase	SCPDL				2				2	1		1	novel SnRK1 interactor; bait-specific; >1 condition		novel
AT5G51980	Transducin/WD40 repeat-like superfamily protein	ZWFD2				2				2	1		1	novel SnRK1 interactor; bait-specific; >1 condition		novel
AT5G54550	hypothetical protein (DUF295)	AT5G54550 DUF295				2				2	1		1	novel SnRK1 interactor; bait-specific; >1 condition		novel
AT5G61030	GR-RBP3, ORRM3, RBGA7|glycine-rich RNA-binding protein 3	GR-RBP3			2					2	1		1	novel SnRK1 interactor; bait-specific; >1 condition		novel
AT5G62740	ATHIR1, AtHIR4, HIR1, HIR4|SPFH/Band 7/PHB domain-containing membrane-associated protein family	HIR1				2				2	1		1	novel SnRK1 interactor; bait-specific; >1 condition		novel
AT4G31860	Protein phosphatase 2C family protein	PP2c60						2		2	1		1	SnRK1 suc interactor		common	novel: >1 bait, TurboID specific
AT1G59580	ATMPK2, MPK2|mitogen-activated protein kinase homolog 2	MPK2					2			2	1		1	SnRK1 suc interactor		common	novel: >1 condition, bait and AP-MS specific
AT5G11720	AGLU1|Glycosyl hydrolases family 31 protein	AGLU1				2				2	1		1	SnRK1 suc interactor		common	novel: >1 condition, bait and AP-MS specific
AT1G75200	flavodoxin family protein / radical SAM domain-containing protein	AT1G75200 flavodoxin				2				2	1		1	SnRK1 suc interactor		common	novel: >1 condition, bait and TurboID specific
AT5G18410	ATSRA1, KLK, LPL2, PIR, PIR121, PIRP, SRA1|transcription activator	SRA1					2			2	1		1	SnRK1 suc interactor		common	novel: bait and condition specific, AP-MS
AT2G02730	GRIP/coiled-coil protein, putative (DUF1664)	AT2G02730 DUF1664				2				2	1		1	SnRK1 suc interactor		common	novel: bait and condition specific, TurboID
AT3G59630	diphthamide synthesis DPH2 family protein	DPH2			2					2	1		1	SnRK1 suc interactor		common	novel: bait and condition specific, TurboID
AT4G29130	ATHXK1, GIN2, HXK1|hexokinase 1	HXK1				2				2	1		1	SnRK1 suc interactor		common	novel: bait and condition specific, TurboID
AT5G27970	ARM repeat superfamily protein	AT5G27970 ARM repeat				2				2	1		1	SnRK1 suc interactor		common	novel: bait and condition specific, TurboID
AT1G68020	UDP-Glycosyltransferase / trehalose-phosphatase family protein	TPS6							2	2	1		1	TPS class II		common	TPS class II
AT5G10050	NAD(P)-binding Rossmann-fold superfamily protein	AT5G10050 NAD(P) Ross-fold				1				1	1		1	novel SnRK1 interactor; bait-specific; 1 condition		novel
AT2G44610	ATRAB6A, ATRABH1B, RAB6, RAB6A|Ras-related small GTP-binding family protein	RAB6A						1		1	1		1	novel SnRK1 interactor; bait-specific; 1 condition		novel
AT3G17970	atToc64-III, TOC64-III|translocon at the outer membrane of chloroplasts 64-III	TOC64-III			1					1	1		1	novel SnRK1 interactor; bait-specific; 1 condition		novel
AT3G27430	PBB1|N-terminal nucleophile aminohydrolases (Ntn hydrolases) superfamily protein	PBB1				1				1	1		1	novel SnRK1 interactor; bait-specific; 1 condition		novel
AT3G56190	ALPHA-SNAP2, ASNAP|alpha-soluble NSF attachment protein 2	ASNAP							1	1	1		1	novel SnRK1 interactor; bait-specific; 1 condition		novel
AT5G18250	transmembrane protein, homolog of Retarded Embryo Development 1	RED1-like				1				1	1		1	novel SnRK1 interactor; bait-specific; 1 condition		novel
AT2G17980	ATSLY1|Sec1/munc18-like (SM) proteins superfamily	SLY1			1					1	1		1	novel SnRK1 interactor; bait-specific; 1 condition		novel
AT1G01740	BSK4|kinase with tetratricopeptide repeat domain-containing protein	BSK4				1				1	1		1	novel SnRK1 interactor; bait-specific; 1 condition		novel
AT1G05350	Ubiquitin-like modifier-activating enzyme 5	UBA5							1	1	1		1	novel SnRK1 interactor; bait-specific; 1 condition		novel
AT1G14570	AtPUX7, PUX7|UBX domain-containing protein	PUX7			1					1	1		1	novel SnRK1 interactor; bait-specific; 1 condition		novel
AT1G19200	Protein of unknown function (DUF581)	FLZ12							1	1	1		1	novel SnRK1 interactor; bait-specific; 1 condition		novel
AT1G49040	SCD1|stomatal cytokinesis defective / SCD1 protein (SCD1)	SCD1							1	1	1		1	novel SnRK1 interactor; bait-specific; 1 condition		novel
AT1G53210	AtNCL, NCL|sodium/calcium exchanger family protein / calcium-binding EF hand family protein	AtNCL				1				1	1		1	novel SnRK1 interactor; bait-specific; 1 condition		novel
AT1G53280	AtDJ1B, DJ1B, DJ-1b|Class I glutamine amidotransferase-like superfamily protein	AtDJ1B				1				1	1		1	novel SnRK1 interactor; bait-specific; 1 condition		novel
AT1G80270	PPR596|PENTATRICOPEPTIDE REPEAT 596	PPR596							1	1	1		1	novel SnRK1 interactor; bait-specific; 1 condition		novel
AT1G80600	TUP5, WIN1|HOPW1-1-interacting 1	TUP5							1	1	1		1	novel SnRK1 interactor; bait-specific; 1 condition		novel
AT2G29420	ATGSTU7, GST25, GSTU7|glutathione S-transferase tau 7	ATGSTU7					1			1	1		1	novel SnRK1 interactor; bait-specific; 1 condition		novel
AT2G29560	ENO3, ENOC|cytosolic enolase	ENOC				1				1	1		1	novel SnRK1 interactor; bait-specific; 1 condition		novel
AT2G39450	ATMTP11, MTP11|Cation efflux family protein	MTP11			1					1	1		1	novel SnRK1 interactor; bait-specific; 1 condition		novel
AT2G42700	MIP3|vesicle docking protein	MIP3				1				1	1		1	novel SnRK1 interactor; bait-specific; 1 condition		novel
AT2G42790	CSY3|citrate synthase 3	CSY3							1	1	1		1	novel SnRK1 interactor; bait-specific; 1 condition		novel
AT2G44530	AtPRS5, PRS5|Phosphoribosyltransferase family protein	PRS5				1				1	1		1	novel SnRK1 interactor; bait-specific; 1 condition		novel
AT2G45980	ATI1|ATG8-interacting protein 1	ATI1			1					1	1		1	novel SnRK1 interactor; bait-specific; 1 condition		novel
AT3G02260	ASA1, BIG, CRM1, DOC1, LPR1, TIR3, UMB1|auxin transport protein (BIG)	ASA1				1				1	1		1	novel SnRK1 interactor; bait-specific; 1 condition		novel
AT3G22310	ATRH9, PMH1|putative mitochondrial RNA helicase 1	ATRH9							1	1	1		1	novel SnRK1 interactor; bait-specific; 1 condition		novel
AT3G22630	PBD1, PRCGB|20S proteasome beta subunit D1	PBD1				1				1	1		1	novel SnRK1 interactor; bait-specific; 1 condition		novel
AT3G26640	LWD2|Transducin/WD40 repeat-like superfamily protein	LWD2							1	1	1		1	novel SnRK1 interactor; bait-specific; 1 condition		novel
AT3G51890	CLC3|Clathrin light chain protein	CLC3				1				1	1		1	novel SnRK1 interactor; bait-specific; 1 condition		novel
AT3G53970	PTRE1|proteasome inhibitor-like protein	PTRE1							1	1	1		1	novel SnRK1 interactor; bait-specific; 1 condition		novel
AT3G54010	DEI1, PAS1|FKBP-type peptidyl-prolyl cis-trans isomerase family protein	DEI1				1				1	1		1	novel SnRK1 interactor; bait-specific; 1 condition		novel
AT3G54840	ARA6, ARA-6, AtARA6, ATRAB5C, ATRABF1, RABF1|Ras-related small GTP-binding family protein	ARA6						1		1	1		1	novel SnRK1 interactor; bait-specific; 1 condition		novel
AT3G59760	ATCS-C, OASC|O-acetylserine (thiol) lyase isoform C	ATCS-C							1	1	1		1	novel SnRK1 interactor; bait-specific; 1 condition		novel
AT4G02930	Elongation factor Tu, mitochondrial	EFTM							1	1	1		1	novel SnRK1 interactor; bait-specific; 1 condition		novel
AT4G04775	zinc ion binding protein	AT4G04775 Zn-binding							1	1	1		1	novel SnRK1 interactor; bait-specific; 1 condition		novel
AT4G05420	DDB1A|damaged DNA binding protein 1A	DDB1A				1				1	1		1	novel SnRK1 interactor; bait-specific; 1 condition		novel
AT4G11120	translation elongation factor Ts (EF-Ts)	EFTS				1				1	1		1	novel SnRK1 interactor; bait-specific; 1 condition		novel
AT4G29510	ATPRMT11, ATPRMT1B, PRMT11, PRMT1B|arginine methyltransferase 11	PRMT11							1	1	1		1	novel SnRK1 interactor; bait-specific; 1 condition		novel
AT4G38580	ATFP6, FP6, HIPP26|farnesylated protein 6	ATFP6				1				1	1		1	novel SnRK1 interactor; bait-specific; 1 condition		novel
AT5G08200	peptidoglycan-binding LysM domain-containing protein	AT5G08200 LYP				1				1	1		1	novel SnRK1 interactor; bait-specific; 1 condition		novel
AT5G09450	Tetratricopeptide repeat (TPR)-like superfamily protein	AT5G09450 TPR				1				1	1		1	novel SnRK1 interactor; bait-specific; 1 condition		novel
AT5G14600	AtTRM61, TRM61|S-adenosyl-L-methionine-dependent methyltransferases superfamily protein	TRM61				1				1	1		1	novel SnRK1 interactor; bait-specific; 1 condition		novel
AT5G17530	phosphoglucosamine mutase family protein	AT5G17530 PGM				1				1	1		1	novel SnRK1 interactor; bait-specific; 1 condition		novel
AT5G21060	Glyceraldehyde-3-phosphate dehydrogenase-like family protein	AtHSD				1				1	1		1	novel SnRK1 interactor; bait-specific; 1 condition		novel
AT5G22480	ZPR1 zinc-finger domain protein	AT5G22480 ZPR1				1				1	1		1	novel SnRK1 interactor; bait-specific; 1 condition		novel
AT5G23140	CLPP2, NCLPP7|nuclear-encoded CLP protease P7	CLPP2				1				1	1		1	novel SnRK1 interactor; bait-specific; 1 condition		novel
AT5G48180	AtNSP5, NSP5|nitrile specifier protein 5	AtNSP5				1				1	1		1	novel SnRK1 interactor; bait-specific; 1 condition		novel
AT5G48300	ADG1, APS1|ADP glucose pyrophosphorylase 1	ADG1							1	1	1		1	novel SnRK1 interactor; bait-specific; 1 condition		novel
AT5G49460	ACLB-2|ATP citrate lyase subunit B 2	ACLB-2					1			1	1		1	novel SnRK1 interactor; bait-specific; 1 condition		novel
AT5G50380	ATEXO70F1, EXO70F1|exocyst subunit exo70 family protein F1	EXO70F1					1			1	1		1	novel SnRK1 interactor; bait-specific; 1 condition		novel
AT5G52840	NADH-ubiquinone oxidoreductase-like protein	NDUA5							1	1	1		1	novel SnRK1 interactor; bait-specific; 1 condition		novel
AT5G61450	P-loop containing nucleoside triphosphate hydrolases superfamily protein	AT5G61450 P-loop				1				1	1		1	novel SnRK1 interactor; bait-specific; 1 condition		novel
AT3G27050	plant/protein	AT3G27050				1				1	1		1	SnRK1 suc interactor		common	novel: bait and condition specific, AP-MS
AT5G18660	DVR, PCB2|NAD(P)-binding Rossmann-fold superfamily protein, PALE-GREEN AND CHLOROPHYLL B REDUCED 2	PCB2						1		1	1		1	SnRK1 suc interactor		common	novel: bait and condition specific, AP-MS
AT1G29990	PFD6|prefoldin 6	PFD6	3							3	1	1		known TOR suc interactor		common		Interactor
AT5G42390	SPP|Insulinase (Peptidase family M16) family protein	SPP		3						3	1	1		known TOR suc interactor		common		Interactor
AT3G15040	senescence-related protein	S40-7		2						2	1	1		known TOR substrate		common		Direct Phosphotarget
AT1G53880	eukaryotic initiation factor 2B subunit a1	eIF2B-a1		2						2	1	1		known TOR suc interactor		common		Interactor
AT1G04980	protein disulfide isomerase like PDIL2-2	PDIL2-2		2						2	1	1		novel TOR interactor; bait-specific; >1 condition		novel
AT1G31810	AFH14, AtFH14|Formin Homology 14	AFH14	2							2	1	1		novel TOR interactor; bait-specific; >1 condition		novel
AT1G49350	Pseudouridine kinase	PUKI		2						2	1	1		novel TOR interactor; bait-specific; >1 condition		novel
AT1G59990	EMB3108, HS3, RH22|DEA(D/H)-box RNA helicase family protein	EMB3108		2						2	1	1		novel TOR interactor; bait-specific; >1 condition		novel
AT1G71697	ATCK1, CEK1, CK, CK1|choline kinase 1	CK1		2						2	1	1		novel TOR interactor; bait-specific; >1 condition		novel
AT2G39460	ATRPL23A, RPL23A, RPL23A1, RPL23AA|ribosomal protein L23AA	RPL23A	2							2	1	1		novel TOR interactor; bait-specific; >1 condition		novel
AT3G27740	CARA, VEN6|carbamoyl phosphate synthetase A	CARA		2						2	1	1		novel TOR interactor; bait-specific; >1 condition		novel
AT3G48870	ATCLPC, ATHSP93-III, ClpC2, HSP93-III|Clp ATPase	ATCLPC		2						2	1	1		novel TOR interactor; bait-specific; >1 condition		novel
AT5G26742	AtRH3, emb1138, RH3|DEAD box RNA helicase (RH3)	AtRH3		2						2	1	1		novel TOR interactor; bait-specific; >1 condition		novel
AT5G42060	Mediator-associated protein 3	MDA3		2						2	1	1		novel TOR interactor; bait-specific; >1 condition		novel
AT5G46650	RING-H2 finger protein ATL30	ATL30	2							2	1	1		novel TOR interactor; bait-specific; >1 condition		novel
AT3G03570	homolog of human suppressor of cancer cell invasion	SCAI		2						2	1	1		novel TOR substrate		common		Phosphotarget
AT1G72810	Threonine Synthase 2	TS2		1						1	1	1		novel TOR interactor; bait-specific; 1 condition		novel
AT2G01600	Epsin-like Clathrin Adaptor1	ECA1		1						1	1	1		novel TOR interactor; bait-specific; 1 condition		novel
AT2G19870	tRNA/rRNA methyltransferase (SpoU) family protein, homolog to human MRM1	AtMRM1		1						1	1	1		novel TOR interactor; bait-specific; 1 condition		novel
AT4G13520	SMAP1|small acidic protein 1	SMAP1		1						1	1	1		novel TOR interactor; bait-specific; 1 condition		novel
AT5G18820	Cpn60alpha2, CPNA2, EMB3007|TCP-1/cpn60 chaperonin family protein	CPNA2	1							1	1	1		known SnRK1 + TOR suc interactor		common	novel: >1 condition, bait and AP-MS specific	Interactor
AT1G08780	AIP3, PFD4|ABI3-interacting protein 3	PFD4	1							1	1	1		known TOR suc interactor		common		Interactor
AT3G22480	PDF2|prefoldin 2	PFD2	1							1	1	1		known TOR suc interactor		common		Interactor
AT3G51460	RHD4|Phosphoinositide phosphatase family protein	RHD4		1						1	1	1		known TOR suc interactor		common		Interactor
AT4G24710	PCH2|pachytene checkpoint-like protein	PCH2		1						1	1	1		known TOR suc interactor		common		Interactor
AT4G34570	thymidylate synthase 2	THY2	1							1	1	1		known TOR suc interactor		common		Interactor
AT5G23290	PDF5|prefoldin 5	PFD5	1							1	1	1		known TOR suc interactor		common		Interactor
AT3G52180	ATPTPKIS1, ATSEX4, DSP4, SEX4|dual specificity protein phosphatase (DsPTP1) family protein	SEX4		1						1	1	1		novel TOR interactor; bait-specific; 1 condition		novel	known SnRK1 interactor or related to SnRK1 signaling
AT1G70320	ubiquitin-protein ligase 2	UPL2		1						1	1	1		novel TOR interactor; bait-specific; 1 condition		novel	novel: AP-MS and TurboID
AT1G05720	selenoprotein family protein	SELENOF		1						1	1	1		novel TOR interactor; bait-specific; 1 condition		novel
AT1G11475	NRPB10, NRPD10, NRPE10|RNA polymerases N / 8 kDa subunit	NRPB10		1						1	1	1		novel TOR interactor; bait-specific; 1 condition		novel
AT1G27310	NTF2A|nuclear transport factor 2A	NTF2A	1							1	1	1		novel TOR interactor; bait-specific; 1 condition		novel
AT1G75670	DNA-directed RNA polymerase	NRPA7		1						1	1	1		novel TOR interactor; bait-specific; 1 condition		novel
AT1G76820	eukaryotic translation initiation factor 2 (eIF-2) family protein	eIF5B4		1						1	1	1		novel TOR interactor; bait-specific; 1 condition		novel
AT2G04842	EMB2761|threonyl-tRNA synthetase, putative / threonine-tRNA ligase	EMB2761		1						1	1	1		novel TOR interactor; bait-specific; 1 condition		novel
AT2G33610	ATSWI3B, CHB2, SWI3B|switch subunit 3	SWI3B		1						1	1	1		novel TOR interactor; bait-specific; 1 condition		novel
AT2G42490	CuAOx-zeta|Copper amine oxidase family protein	CuAOx-zeta		1						1	1	1		novel TOR interactor; bait-specific; 1 condition		novel
AT3G06730	TRX P, TRX z|Thioredoxin z	TRX-z		1						1	1	1		novel TOR interactor; bait-specific; 1 condition		novel
AT3G12800	DECR, SDRB|short-chain dehydrogenase-reductase B	DECR		1						1	1	1		novel TOR interactor; bait-specific; 1 condition		novel
AT3G19420	ATPEN2, PEN2, PTEN2A|PTEN 2	PTEN2A		1						1	1	1		novel TOR interactor; bait-specific; 1 condition		novel
AT3G21110	ATPURC, PUR7, PURC|purin 7	PUR7		1						1	1	1		novel TOR interactor; bait-specific; 1 condition		novel
AT4G26900	AT-HF, HISN4|HIS HF	AT-HF		1						1	1	1		novel TOR interactor; bait-specific; 1 condition		novel
AT5G10070	RNase L inhibitor protein-like protein	AT5G10070 RNase L inhibitor		1						1	1	1		novel TOR interactor; bait-specific; 1 condition		novel
AT5G12890	UDP-glycosyltransferase 92A1	UGT92A1		1						1	1	1		novel TOR interactor; bait-specific; 1 condition		novel
AT5G27140	NOP56-like pre RNA processing ribonucleoprotein	NOP56-3		1						1	1	1		novel TOR interactor; bait-specific; 1 condition		novel
AT5G40340	PDP3|Tudor/PWWP/MBT superfamily protein	PDP3		1						1	1	1		novel TOR interactor; bait-specific; 1 condition		novel
AT5G43780	APS4, ATPS4|Pseudouridine synthase/archaeosine transglycosylase-like family protein	APS4		1						1	1	1		novel TOR interactor; bait-specific; 1 condition		novel
AT5G58130	Repressor Of Silencing 3	ROS3		1						1	1	1		novel TOR interactor; bait-specific; 1 condition		novel
AT5G64680	Mediator-associated protein 2	MDA2		1						1	1	1		novel TOR interactor; bait-specific; 1 condition		novel

## Sheet: Table S3E SnRK1 motifs
Prey Accession	Prey Description	Prey Symbol	MW (kDa)	motif1 (R/K/H at -3)	motif2 (R at -4)	Total sites	Total sites/MW
AT5G63620	HER2|GroES-like zinc-binding alcohol dehydrogenase family protein	HER2	45.498	3	2	5	0.109895
AT4G17140	pleckstrin homology (PH) domain-containing protein	AT4G17140 PH-domain	150.223	12	4	16	0.106508
AT1G76820	eukaryotic translation initiation factor 2 (eIF-2) family protein	eIF5B4	29.717	1	2	3	0.100952
AT3G06730	TRX P, TRX z|Thioredoxin z	TRX-z	20.67	1	1	2	0.0967586
AT5G08200	peptidoglycan-binding LysM domain-containing protein	AT5G08200 LYP	44.847	2	2	4	0.0891921
AT5G39410	Saccharopine dehydrogenase	SCPDL	49.682	3	1	4	0.0805121
AT1G45145	ATH5, ATTRX5, LIV1, TRX5, TRX-h5|thioredoxin H-type 5	TRX5	13.122	1		1	0.0762079
AT5G23140	CLPP2, NCLPP7|nuclear-encoded CLP protease P7	CLPP2	26.283		2	2	0.0760948
AT5G61030	GR-RBP3, ORRM3, RBGA7|glycine-rich RNA-binding protein 3	GR-RBP3	29.985	1	1	2	0.0667
AT4G30780	Altered seed germination 1-like	ASG1L	64.574	4		4	0.0619444
AT4G02930	Elongation factor Tu, mitochondrial	EFTM	49.41	1	2	3	0.0607165
AT1G22160	Protein of unknown function (DUF581)	FLZ5	16.965	1		1	0.0589449
AT5G09210	GC-rich sequence DNA-binding factor-like protein	AT5G09210 GC-rich DNA-binding	67.891	2	2	4	0.058918
AT1G09020	homolog of yeast sucrose nonfermenting 4	SnRK1βγ	53.467	2	1	3	0.0561094
AT5G06860	polygalacturonase inhibiting protein 1	ATPGIP1	36.69	2		2	0.0545108
AT3G11670	DGD1|UDP-Glycosyltransferase superfamily protein	DGD1	91.83	3	2	5	0.0544484
AT3G10420	P-loop containing nucleoside triphosphate hydrolases superfamily protein	SPD1	75.062	2	2	4	0.0532893
AT5G50380	ATEXO70F1, EXO70F1|exocyst subunit exo70 family protein F1	EXO70F1	76.618	3	1	4	0.0522071
AT1G27180	disease resistance protein (TIR-NBS-LRR class)	TTNL2	176.109	6	3	9	0.0511047
AT5G47390	KUA1, MYBH|myb-like transcription factor family protein	KUA1	39.671	1	1	2	0.0504147
AT4G32180	ATPANK2, PANK2|pantothenate kinase 2	PANK2	99.641	4	1	5	0.0501801
AT2G01460	URK-domain, P-loop containing nucleoside triphosphate hydrolases superfamily protein	AT2G01460 URK-domain	80.585	3	1	4	0.049637
AT5G21060	Glyceraldehyde-3-phosphate dehydrogenase-like family protein	AtHSD	40.414	2		2	0.0494878
AT2G44530	AtPRS5, PRS5|Phosphoribosyltransferase family protein	PRS5	42.625	2		2	0.0469208
AT3G54840	ARA6, ARA-6, AtARA6, ATRAB5C, ATRABF1, RABF1|Ras-related small GTP-binding family protein	ARA6	21.889	1		1	0.045685
AT1G27170	disease resistance protein (TIR-NBS-LRR class)	TTNL1	175.196	6	2	8	0.0456631
AT1G75670	DNA-directed RNA polymerase	NRPA7	22.286	1		1	0.0448712
AT1G16300	GAPCP-2|glyceraldehyde-3-phosphate dehydrogenase of plastid 2	GAPCP-2	44.846	2		2	0.0445971
AT3G22630	PBD1, PRCGB|20S proteasome beta subunit D1	PBD1	22.541	1		1	0.0443636
AT2G24550	Oxidative Stress3-like6/KCP-like2	AtO3L6/KCL2	23.062	1		1	0.0433614
AT5G18410	ATSRA1, KLK, LPL2, PIR, PIR121, PIRP, SRA1|transcription activator	SRA1	139.425	4	2	6	0.0430339
AT1G08050	zinc finger (C3HC4-type RING finger) family protein	AT1G08050 C3HC4-type RING	70.119	2	1	3	0.0427844
AT3G27740	CARA, VEN6|carbamoyl phosphate synthetase A	CARA	47.059		2	2	0.0424998
AT1G43890	ATRAB18, ATRABC1, ATRAB-C1, RAB18, RAB18-1, RABC1|RAB GTPASE HOMOLOG B18	RAB18	23.531	1		1	0.0424971
AT1G60140	trehalose phosphate synthase 10	TPS10	97.325	4		4	0.0410994
AT2G40000	ortholog of sugar beet HS1 PRO-1 2	HSPRO2	49.244	1	1	2	0.0406141
AT2G44640	Lipid A transporter LptD	LPTD1	49.831	1	1	2	0.0401357
AT1G74940	Protein of unknown function (DUF581)	FLZ13	24.97	1		1	0.0400481
AT5G13550	SULTR4;1|sulfate transporter 4.1	SULTR4;1	75.096	3		3	0.0399489
AT5G61450	P-loop containing nucleoside triphosphate hydrolases superfamily protein	AT5G61450 P-loop	50.073	2		2	0.0399417
AT5G27970	ARM repeat superfamily protein	AT5G27970 ARM repeat	180.343	4	3	7	0.0388149
AT4G24710	PCH2|pachytene checkpoint-like protein	PCH2	52.632	1	1	2	0.0379997
AT4G05150	Octicosapeptide/Phox/Bem1p family protein	AT4G05150 PB1	53.063	2		2	0.037691
AT5G24890	Oxidative Stress3-like4	AtO3L4/KCP	26.577		1	1	0.0376265
AT5G66630	DAR5|DA1-related protein 5	DAR5	80.247	3		3	0.0373846
AT3G59630	diphthamide synthesis DPH2 family protein	DPH2	54.843	2		2	0.0364677
AT1G72810	Threonine Synthase 2	TS2	56.925	2		2	0.0351339
AT4G16360	5'-AMP-activated protein kinase beta-2 subunit protein	SnRK1β2	28.801	1		1	0.034721
AT2G45980	ATI1|ATG8-interacting protein 1	ATI1	28.844	1		1	0.0346693
AT2G42490	CuAOx-zeta|Copper amine oxidase family protein	CuAOx-zeta	86.692	3		3	0.0346053
AT3G43600	AAO2, AO3, AOgamma, atAO-2, AtAO3|aldehyde oxidase 2	AAO2	144.582	4	1	5	0.0345825
AT2G16280	KCS9|3-ketoacyl-CoA synthase 9	KCS9	57.974	1	1	2	0.0344982
AT2G26780	proteasome assembly factor ECM29	ECM29	205.885	6	1	7	0.0339996
AT3G52950	CBS / octicosapeptide/Phox/Bemp1 (PB1) domains-containing protein; homolog of Glycine Max nodule AMP sensor NAS1	CBS domain NAS1-like	60.027	2		2	0.0333183
AT2G02730	GRIP/coiled-coil protein, putative (DUF1664)	AT2G02730 DUF1664	30.062		1	1	0.0332646
AT5G60040	NRPC1|nuclear RNA polymerase C1	NRPC1	153.008	2	3	5	0.032678
AT3G04870	PDE181, SPC1, ZDS|zeta-carotene desaturase	ZDS	61.634	2		2	0.0324496
AT2G17520	ATIRE1-2, AtIRE1A, IRE1-2, IRE1A|Endoribonuclease/protein kinase IRE1-like protein	IRE1A	95.139	2	1	3	0.0315328
AT4G26900	AT-HF, HISN4|HIS HF	AT-HF	64.193	1	1	2	0.031156
AT2G32080	PUR ALPHA-1|purin-rich alpha 1	PUR ALPHA-1	32.201	1		1	0.0310549
AT4G17770	trehalose phosphatase/synthase 5	TPS5	97.456	2	1	3	0.0307831
AT1G70290	trehalose-6-phosphatase synthase S8	TPS8	97.562	3		3	0.0307497
AT1G53880	eukaryotic initiation factor 2B subunit a1	eIF2B-a1	65.137	2		2	0.0307045
AT1G72090	Methylthiotransferase	AtCDKAL1	65.497	1	1	2	0.0305357
AT1G23870	trehalose-phosphatase/synthase 9	TPS9	98.497	3		3	0.0304578
AT3G50930	AtBCS1, AtOM66, BCS1, OM66|cytochrome BC1 synthesi	BCS1	66.137	2		2	0.0302403
AT2G22660	AtGRDP1|DNA-binding protein, putative (duplicated DUF1399)	AtGRDP1	66.484	2		2	0.0300824
AT1G69830	AMY3, ATAMY3|alpha-amylase-like 3	AMY3	99.843	1	2	3	0.0300472
AT5G46650	RING-H2 finger protein ATL30	ATL30	33.432		1	1	0.0299115
AT4G08950	EXO|Phosphate-responsive 1 family protein	EXO	33.6	1		1	0.0297619
AT1G14670	Transmembrane 9 superfamily member 2	TMN2	68.085	1	1	2	0.029375
AT3G51460	RHD4|Phosphoinositide phosphatase family protein	RHD4	68.238	2		2	0.0293092
AT3G18140	Lethal with Sec Thirteen 8-1	LST8-1	34.31		1	1	0.029146
AT3G03570	homolog of human suppressor of cancer cell invasion	SCAI	68.635	1	1	2	0.0291397
AT5G37830	OXP1|oxoprolinase 1	OXP1	137.532	3	1	4	0.0290841
AT2G17980	ATSLY1|Sec1/munc18-like (SM) proteins superfamily	SLY1	69.152	1	1	2	0.0289218
AT3G62010	PTP-like Nucleotidase	AtPTPN	141.552	4		4	0.0282582
AT1G68910	WIT2|WPP domain-interacting protein 2	WIT2	71.853	2		2	0.0278346
AT1G75200	flavodoxin family protein / radical SAM domain-containing protein	AT1G75200 flavodoxin	72.081	2		2	0.0277466
AT3G12080	emb2738, EngA-1|GTP-binding family protein	EngA-1	73.127	1	1	2	0.0273497
AT3G54150	EFD|S-adenosyl-L-methionine-dependent methyltransferases superfamily protein	EFD	36.645	1		1	0.0272889
AT1G35190	2-oxoglutarate (2OG) and Fe(II)-dependent oxygenase superfamily protein	AT1G35190 2OG oxygenase	37.635	1		1	0.026571
AT3G24090	GFAT|putative glucosamine-fructose-6-phosphate aminotransferase	GFAT	76.522	2		2	0.0261363
AT5G19530	ACL5|S-adenosyl-L-methionine-dependent methyltransferases superfamily protein	ACL5	38.547	1		1	0.0259424
AT4G29900	ACA10, ATACA10, CIF1|autoinhibited Ca(2+)-ATPase 10	ACA10	116.86	3		3	0.0256717
AT1G33030	O-methyltransferase family protein	AT1G33030 O-methyltransferase	38.968		1	1	0.0256621
AT1G66680	AR401|S-adenosyl-L-methionine-dependent methyltransferases superfamily protein	AR401	39.229	1		1	0.0254913
AT2G37040	ATPAL1, PAL1|PHE ammonia lyase 1	PAL1	78.727	2		2	0.0254042
AT5G54550	hypothetical protein (DUF295)	AT5G54550 DUF295	39.96		1	1	0.025025
AT1G71697	ATCK1, CEK1, CK, CK1|choline kinase 1	CK1	40.017		1	1	0.0249894
AT1G68020	UDP-Glycosyltransferase / trehalose-phosphatase family protein	TPS6	80.07	2		2	0.0249781
AT2G01470	ATSEC12, STL2P|SEC12P-like 2 protein	SEC12	42.794	1		1	0.0233678
AT2G42700	MIP3|vesicle docking protein	MIP3	86.375	1	1	2	0.0231548
AT4G11120	translation elongation factor Ts (EF-Ts)	EFTS	43.192	1		1	0.0231524
AT3G07300	eukaryotic initiation factor 2B subunit beta	eIF2B-β	43.599		1	1	0.0229363
AT4G29510	ATPRMT11, ATPRMT1B, PRMT11, PRMT1B|arginine methyltransferase 11	PRMT11	43.894	1		1	0.0227822
AT5G49520	ATWRKY48, WRKY48|WRKY DNA-binding protein 48	WRKY48	44.726	1		1	0.0223584
AT1G30470	SIT4 phosphatase-associated family protein	AT1G30470 SIT4	89.888	2		2	0.0222499
AT2G22250	AAT, ATAAT, MEE17, PAT|aspartate aminotransferase	AAT	46.039		1	1	0.0217207
AT3G21110	ATPURC, PUR7, PURC|purin 7	PUR7	46.064	1		1	0.0217089
AT1G10670	ACLA-1|ATP-citrate lyase A-1	ACLA-1	46.679		1	1	0.0214229
AT5G09450	Tetratricopeptide repeat (TPR)-like superfamily protein	AT5G09450 TPR	46.81		1	1	0.021363
AT5G42390	SPP|Insulinase (Peptidase family M16) family protein	SPP	140.608	2	1	3	0.0213359
AT2G38670	PECT1|phosphorylethanolamine cytidylyltransferase 1	PECT1	46.978	1		1	0.0212866
AT1G53280	AtDJ1B, DJ1B, DJ-1b|Class I glutamine amidotransferase-like superfamily protein	AtDJ1B	46.991	1		1	0.0212807
AT5G67220	FMN-linked oxidoreductases superfamily protein	DUS1p	48.237		1	1	0.020731
AT1G04980	protein disulfide isomerase like PDIL2-2	PDIL2-2	48.403		1	1	0.0206599
AT1G05350	Ubiquitin-like modifier-activating enzyme 5	UBA5	48.554	1		1	0.0205956
AT2G18700	trehalose phosphatase/synthase 11	TPS11	98.276	2		2	0.0203508
AT3G08850	HEAT repeat ;WD domain, G-beta repeat protein protein	RAPTOR1B	147.964	2	1	3	0.0202752
AT5G27140	NOP56-like pre RNA processing ribonucleoprotein	NOP56-3	49.379	1		1	0.0202515
AT4G31990	AAT3, ASP5, ATAAT1|aspartate aminotransferase 5	AAT3	49.832	1		1	0.0200674
AT5G11720	AGLU1|Glycosyl hydrolases family 31 protein	AGLU1	101.119	1	1	2	0.0197787
AT1G77760	GNR1, NIA1, NR1|nitrate reductase 1	NIA1	103.042	2		2	0.0194096
AT2G29560	ENO3, ENOC|cytosolic enolase	ENOC	51.6		1	1	0.0193798
AT1G14570	AtPUX7, PUX7|UBX domain-containing protein	PUX7	51.808	1		1	0.019302
AT5G49690	UDP-glycosyltransferase 91C1	UGT91C1	51.957	1		1	0.0192467
AT5G43780	APS4, ATPS4|Pseudouridine synthase/archaeosine transglycosylase-like family protein	APS4	52.126	1		1	0.0191843
AT2G43500	NLP8|Plant regulator RWP-RK family protein	NLP8	104.885	1	1	2	0.0190685
AT4G29130	ATHXK1, GIN2, HXK1|hexokinase 1	HXK1	53.708	1		1	0.0186192
AT5G22480	ZPR1 zinc-finger domain protein	AT5G22480 ZPR1	54.077	1		1	0.0184922
AT1G43910	AAA ATPase	AATP1	54.239	1		1	0.0184369
AT3G06580	GAL1, GALK|Mevalonate/galactokinase family protein	GAL1	54.342	1		1	0.018402
AT5G12890	UDP-glycosyltransferase 92A1	UGT92A1	54.868	1		1	0.0182256
AT1G50030	target of rapamycin	TOR	279.193	5		5	0.0179088
AT3G57330	ACA11|autoinhibited Ca2+-ATPase 11	ACA11	111.946	2		2	0.0178658
AT5G24810	ABC1 family protein	APC1K11	112.211	1	1	2	0.0178236
AT1G80460	GLI1, NHO1|Actin-like ATPase superfamily protein	GLI1	56.437	1		1	0.0177189
AT1G09830	PUR2|Glycinamide ribonucleotide (GAR) synthetase	PUR2	56.474	1		1	0.0177073
AT5G48300	ADG1, APS1|ADP glucose pyrophosphorylase 1	ADG1	56.651		1	1	0.0176519
AT3G02260	ASA1, BIG, CRM1, DOC1, LPR1, TIR3, UMB1|auxin transport protein (BIG)	ASA1	567.895	9	1	10	0.0176089
AT1G70320	ubiquitin-protein ligase 2	UPL2	403.621	6	1	7	0.017343
AT5G12860	DiT1|dicarboxylate transporter 1	DiT1	59.214		1	1	0.0168879
AT1G05500	ATSYTE, NTMC2T2.1, NTMC2TYPE2.1, SYT5, SYTE|Calcium-dependent lipid-binding (CaLB domain) family protein	SYT5	59.249		1	1	0.0168779
AT5G49930	emb1441|zinc knuckle (CCHC-type) family protein	emb1441	121.433	2		2	0.01647
AT5G17530	phosphoglucosamine mutase family protein	AT5G17530 PGM	62.876	1		1	0.0159043
AT1G53210	AtNCL, NCL|sodium/calcium exchanger family protein / calcium-binding EF hand family protein	AtNCL	63.417		1	1	0.0157686
AT5G11100	ATSYTD, NTMC2T2.2, NTMC2TYPE2.2, SYT4, SYTD|Calcium-dependent lipid-binding (CaLB domain) family protein	SYT4	64.177		1	1	0.0155819
AT1G59990	EMB3108, HS3, RH22|DEA(D/H)-box RNA helicase family protein	EMB3108	64.748	1		1	0.0154445
AT1G49040	SCD1|stomatal cytokinesis defective / SCD1 protein (SCD1)	SCD1	131.594	2		2	0.0151983
AT5G49460	ACLB-2|ATP citrate lyase subunit B 2	ACLB-2	65.828	1		1	0.0151911
AT3G47000	Glycosyl hydrolase family protein	AT3G47000 β-xylosidase	66.309	1		1	0.0150809
AT3G19420	ATPEN2, PEN2, PTEN2A|PTEN 2	PTEN2A	66.431	1		1	0.0150532
AT1G49670	NQR|ARP protein (REF)	NQR	67.945	1		1	0.0147178
AT4G39850	ABCD1, ACN2, AtABCD1, CTS, PED3, PXA1|peroxisomal ABC transporter 1	ABCD1	149.578	2		2	0.013371
AT5G35700	FIM2, FIM5|fimbrin-like protein 2	FIM2	76.759	1		1	0.0130278
AT5G65110	ACX2, ATACX2|acyl-CoA oxidase 2	ACX2	77.481		1	1	0.0129064
AT3G18480	AtCASP, CASP|CCAAT-displacement protein alternatively spliced product	CASP	79.685	1		1	0.0125494
AT1G04200	dyggve-melchior-clausen syndrome protein	Dymeclin	82.644	1		1	0.0121001
AT3G53180	NodGS|nodulin/glutamine synthase-like protein	NodGS	94.386	1		1	0.0105948
AT2G38280	ATAMPD, FAC1|AMP deaminase, putative / myoadenylate deaminase	FAC1	95.13	1		1	0.0105119
AT1G06410	trehalose-phosphatase/synthase 7	TPS7	96.689	1		1	0.0103424
AT5G42870	ATPAH2, PAH2|phosphatidic acid phosphohydrolase 2	PAH2	101.219	1		1	0.00987957
AT3G48870	ATCLPC, ATHSP93-III, ClpC2, HSP93-III|Clp ATPase	ATCLPC	105.773	1		1	0.00945421
AT1G27770	ACA1, PEA1|autoinhibited Ca2+-ATPase 1	ACA1	111.263		1	1	0.00898771
AT5G40340	PDP3|Tudor/PWWP/MBT superfamily protein	PDP3	114.24		1	1	0.0087535
AT1G59870	ABCG36, ATABCG36, ATPDR8, PDR8, PEN3|ABC-2 and Plant PDR ABC-type transporter family protein	ABCG36	165.084	1		1	0.00605752
AT1G71220	EBS1, PSL2, UGGT|EMS-MUTAGENIZED BRI1 SUPPRESSOR 1	EBS1	181.807	1		1	0.00550034

## Sheet: Table S3F Co-expression
Gene 1	Gene 1 Description	Gene 1 Symbol	Gene 2	Gene 2 Description	Gene 2 Symbol	Pearson	Matches	Datasets (Correlation value)	Datasets (P-value)
AT5G61030	GR-RBP3, ORRM3, RBGA7|glycine-rich RNA-binding protein 3	GR-RBP3	AT1G80270	PPR596|PENTATRICOPEPTIDE REPEAT 596	PPR596	0.89	7	Comp 2:0.917, Comp1:0.923, develop:0.918, flower:0.869, hormone:0.885, root:0.879, whole pl:0.816, Comp 3:0.67307822498089	Comp 2:5.93E-37, Comp1:3.13E-181, develop:6.53E-47, flower:1.02E-14, hormone:2.69E-39, root:5.93E-76, whole pl:4.28E-13, Comp 3:0
AT5G48300	ADG1, APS1|ADP glucose pyrophosphorylase 1	ADG1	AT3G24430	HCF101|ATP binding protein	HCF101	0.88	4	biotic:0.893, develop:0.893, gene mod:0.857, hormone:0.877, root:0.558, whole pl:0.725, Comp 3:0.58058500245421	biotic:1.46E-16, develop:1.36E-39, gene mod:3.45E-83, hormone:2.09E-37, root:3.72E-14, whole pl:9.91E-7, Comp 3:1.5829678883545E-10
AT5G50380	ATEXO70F1, EXO70F1|exocyst subunit exo70 family protein F1	EXO70F1	AT2G02730	GRIP/coiled-coil protein, putative (DUF1664)	AT2G02730 DUF1664	0.87	2	Comp1:0.579, hormone:0.872, root:0.606, whole pl:0.695, Comp 3:0.86235128080799	Comp1:1.24E-33, hormone:2.74E-36, root:6.79E-19, whole pl:3.66E-5, Comp 3:0
AT3G57490	40S ribosomal protein S2-4	RPS2D	AT1G80270	PPR596|PENTATRICOPEPTIDE REPEAT 596	PPR596	0.86	7	Comp 2:0.851, Comp1:0.869, develop:0.868, flower:0.854, hormone:0.921, root:0.845, whole pl:0.823, Comp 3:0.40985125962093	Comp 2:6.67E-24, Comp1:7.63E-132, develop:6.69E-34, flower:3.48E-13, hormone:5.33E-50, root:3.47E-63, whole pl:9.95E-14, Comp 3:0.0001241163353154
AT5G48300	ADG1, APS1|ADP glucose pyrophosphorylase 1	ADG1	AT5G18660	DVR, PCB2|NAD(P)-binding Rossmann-fold superfamily protein, PALE-GREEN AND CHLOROPHYLL B REDUCED 2	PCB2	0.86	6	Comp 2:0.864, develop:0.859, flower:0.669, hormone:0.907, seed:0.782, abio + bio:0.906, whole pl:0.818, Comp 3:0.56722277480522	Comp 2:6.65E-26, develop:3.94E-32, flower:0.0306, hormone:2.53E-45, seed:6.03E-10, abio + bio:2.17E-118, whole pl:2.84E-13, Comp 3:6.138710077003E-10
AT4G29510	ATPRMT11, ATPRMT1B, PRMT11, PRMT1B|arginine methyltransferase 11	PRMT11	AT4G11120	translation elongation factor Ts (EF-Ts)	EFTS	0.86	3	Comp 2:0.674, develop:0.819, flower:0.704, hormone:0.736, seed:0.892, abio + bio:0.674, Comp 3:0.87756157558954	Comp 2:1.19E-7, develop:1.58E-25, flower:0.00121, hormone:8.76E-17, seed:2.66E-21, abio + bio:1.76E-37, Comp 3:0
AT5G50380	ATEXO70F1, EXO70F1|exocyst subunit exo70 family protein F1	EXO70F1	AT2G01600	Epsin-like Clathrin Adaptor1	ECA1	0.86	2	Comp1:0.69, develop:0.799, hormone:0.527, root:0.549, Comp 3:0.91913723630071	Comp1:4.42E-57, develop:8.28E-23, hormone:0.00516, root:2.38E-13, Comp 3:0
AT5G64680	Mediator-associated protein 2	MDA2	AT1G75670	DNA-directed RNA polymerase	NRPA7	0.85	7	Comp 2:0.825, Comp1:0.885, develop:0.805, flower:0.892, hormone:0.847, root:0.786, whole pl:0.881	Comp 2:2.04E-20, Comp1:8.43E-144, develop:1.37E-23, flower:1.77E-17, hormone:2.47E-31, root:4.96E-47, whole pl:2.39E-20
AT5G49460	ACLB-2|ATP citrate lyase subunit B 2	ACLB-2	AT1G10670	ACLA-1|ATP-citrate lyase A-1	ACLA-1	0.85	6	atge:0.809, Comp1:0.878, flower:0.773, gene mod:0.852, hormone:0.902, leaf:0.591, seed:0.87	atge:2.68E-91, Comp1:2.31E-138, flower:4.1E-7, gene mod:4.78E-81, hormone:7.88E-44, leaf:5.4E-13, seed:3.09E-18
AT3G54150	EFD|S-adenosyl-L-methionine-dependent methyltransferases superfamily protein	EFD	AT1G33030	O-methyltransferase family protein	AT1G33030 O-methyltransferase	0.85	6	Comp 2:0.832, Comp1:0.771, flower:0.897, gene mod:0.885, hormone:0.819, whole pl:0.898, Comp 3:0.66703978995044	Comp 2:2.69E-21, Comp1:2.93E-82, flower:3.68E-18, gene mod:6.58E-97, hormone:9.68E-27, whole pl:5.67E-23, Comp 3:0
AT5G18660	DVR, PCB2|NAD(P)-binding Rossmann-fold superfamily protein, PALE-GREEN AND CHLOROPHYLL B REDUCED 2	PCB2	AT3G24430	HCF101|ATP binding protein	HCF101	0.85	6	biotic:0.844, develop:0.886, gene mod:0.893, hormone:0.917, root:0.711, whole pl:0.786, Comp 3:0.76616669755186	biotic:1.96E-11, develop:7.24E-38, gene mod:1.7E-101, hormone:1.4E-48, root:1.14E-32, whole pl:1.17E-10, Comp 3:0
AT2G29500	17.6 kDa class I heat shock protein 2	HS17B	AT1G53540	HSP20-like chaperones superfamily protein	HSP17.6C	0.85	6	Comp 2:0.875, Comp1:0.875, flower:0.957, gene mod:0.78, hormone:0.754, whole pl:0.844	Comp 2:9.12E-28, Comp1:3.92E-136, flower:5.43E-31, gene mod:6.46E-57, hormone:1.33E-18, whole pl:8.27E-16
AT4G02930	Elongation factor Tu, mitochondrial	EFTM	AT1G80270	PPR596|PENTATRICOPEPTIDE REPEAT 596	PPR596	0.85	6	Comp 2:0.881, Comp1:0.88, develop:0.778, flower:0.711, hormone:0.879, root:0.842, whole pl:0.837, Comp 3:0.36086389726889	Comp 2:7.39E-29, Comp1:7.0E-140, develop:2.88E-20, flower:0.000598, hormone:7.25E-38, root:3.29E-62, whole pl:4.4E-15, Comp 3:0.0018313460710409
AT4G02930	Elongation factor Tu, mitochondrial	EFTM	AT3G57490	40S ribosomal protein S2-4	RPS2D	0.85	6	Comp 2:0.843, develop:0.826, flower:0.735, hormone:0.865, seed:0.92, abio + bio:0.826, whole pl:0.843, Comp 3:0.54112298555283	Comp 2:9.19E-23, develop:1.47E-26, flower:4.54E-5, hormone:8.39E-35, seed:2.46E-26, abio + bio:8.42E-77, whole pl:1.06E-15, Comp 3:7.3315552550518E-9
AT4G26900	AT-HF, HISN4|HIS HF	AT-HF	AT3G57490	40S ribosomal protein S2-4	RPS2D	0.85	4	Comp 2:0.714, develop:0.87, flower:0.794, hormone:0.809, seed:0.94, abio + bio:0.72, whole pl:0.675, Comp 3:0.44059892802338	Comp 2:3.25E-10, develop:2.6E-34, flower:2.02E-8, hormone:2.74E-25, seed:3.2E-31, abio + bio:1.42E-46, whole pl:0.000321, Comp 3:1.8093473412793E-5
AT5G18820	Cpn60alpha2, CPNA2, EMB3007|TCP-1/cpn60 chaperonin family protein	CPNA2	AT4G29510	ATPRMT11, ATPRMT1B, PRMT11, PRMT1B|arginine methyltransferase 11	PRMT11	0.85	3	Comp 2:0.743, develop:0.582, flower:0.89, hormone:0.678, seed:0.859, abio + bio:0.57, whole pl:0.811, Comp 3:0.59798892509846	Comp 2:2.3E-12, develop:3.05E-5, flower:3.26E-17, hormone:8.13E-12, seed:6.62E-17, abio + bio:5.58E-22, whole pl:1.17E-12, Comp 3:2.4646648119266E-11
AT3G57490	40S ribosomal protein S2-4	RPS2D	AT3G21110	ATPURC, PUR7, PURC|purin 7	PUR7	0.85	3	develop:0.888, gene mod:0.663, hormone:0.837, root:0.832, whole pl:0.736, Comp 3:0.63504108776987	develop:2.39E-38, gene mod:1.22E-32, hormone:1.36E-29, root:4.28E-59, whole pl:2.34E-7, Comp 3:3.0176516026063E-13
AT2G26780	proteasome assembly factor ECM29	ECM29	AT1G50030	target of rapamycin	TOR	0.85	3	Comp1:0.587, flower:0.914, gene mod:0.756, hormone:0.574, Comp 3:0.86579398968828	Comp1:5.01E-35, flower:8.96E-21, gene mod:7.93E-51, hormone:2.82E-5, Comp 3:0
AT2G29420	ATGSTU7, GST25, GSTU7|glutathione S-transferase tau 7	ATGSTU7	AT1G75270	DHAR2|dehydroascorbate reductase 2	DHAR2	0.85	2	Comp 2:0.702, Comp1:0.743, hormone:0.814, root:0.641, whole pl:0.884, Comp 3:0.73859802874351	Comp 2:2.11E-9, Comp1:1.74E-72, hormone:5.28E-26, root:6.84E-23, whole pl:8.81E-21, Comp 3:0
AT4G29510	ATPRMT11, ATPRMT1B, PRMT11, PRMT1B|arginine methyltransferase 11	PRMT11	AT3G59630	diphthamide synthesis DPH2 family protein	DPH2	0.85	2	Comp 2:0.607, develop:0.691, flower:0.879, hormone:0.732, seed:0.822, Comp 3:0.6900100592392	Comp 2:0.000377, develop:4.08E-12, flower:7.55E-16, hormone:2.12E-16, seed:3.84E-13, Comp 3:0
AT4G29510	ATPRMT11, ATPRMT1B, PRMT11, PRMT1B|arginine methyltransferase 11	PRMT11	AT3G07300	eukaryotic initiation factor 2B subunit beta	eIF2B-β	0.85	2	develop:0.646, gene mod:0.614, hormone:0.885, root:0.547, whole pl:0.819, Comp 3:0.35134800272754	develop:6.12E-9, gene mod:1.86E-25, hormone:2.69E-39, root:3.56E-13, whole pl:2.31E-13, Comp 3:0.0029391688580471
AT3G27740	CARA, VEN6|carbamoyl phosphate synthetase A	CARA	AT2G38280	ATAMPD, FAC1|AMP deaminase, putative / myoadenylate deaminase	FAC1	0.85	2	atge:0.728, Comp1:0.646, develop:0.788, gene mod:0.564, root:0.673, whole pl:0.642, Comp 3:0.91054451082987	atge:5.47E-63, Comp1:1.29E-46, develop:1.93E-21, gene mod:2.55E-19, root:4.99E-27, whole pl:0.00816, Comp 3:0
AT4G02930	Elongation factor Tu, mitochondrial	EFTM	AT2G38280	ATAMPD, FAC1|AMP deaminase, putative / myoadenylate deaminase	FAC1	0.85	2	atge:0.822, Comp1:0.714, develop:0.689, gene mod:0.625, root:0.515, Comp 3:0.88484092351987	atge:4.02E-97, Comp1:1.28E-63, develop:5.81E-12, gene mod:5.86E-27, root:1.62E-10, Comp 3:0
AT3G12080	emb2738, EngA-1|GTP-binding family protein	EngA-1	AT2G44640	Lipid A transporter LptD	LPTD1	0.85	2	biotic:0.744, Comp1:0.807, develop:0.745, gene mod:0.705, hormone:0.899, root:0.656, whole pl:0.691, Comp 3:0.73644700360813	biotic:5.49E-5, Comp1:4.33E-97, develop:8.71E-17, gene mod:5.72E-40, hormone:5.68E-43, root:9.09E-25, whole pl:5.73E-5, Comp 3:0
AT5G42390	SPP|Insulinase (Peptidase family M16) family protein	SPP	AT5G04590	SIR|sulfite reductase	SIR	0.85	2	Comp 2:0.66, develop:0.655, hormone:0.791, abio + bio:0.572, Comp 3:0.90918811188581	Comp 2:7.59E-7, develop:1.57E-9, hormone:7.01E-23, abio + bio:3.16E-22, Comp 3:0
AT5G61030	GR-RBP3, ORRM3, RBGA7|glycine-rich RNA-binding protein 3	GR-RBP3	AT4G02930	Elongation factor Tu, mitochondrial	EFTM	0.84	7	Comp 2:0.878, develop:0.835, flower:0.849, hormone:0.789, seed:0.885, abio + bio:0.854, whole pl:0.815, Comp 3:0.38509959959367	Comp 2:2.64E-28, develop:5.91E-28, flower:1.03E-12, hormone:1.26E-22, seed:2.93E-20, abio + bio:1.95E-88, whole pl:5.24E-13, Comp 3:0.00051095790421172
AT4G29510	ATPRMT11, ATPRMT1B, PRMT11, PRMT1B|arginine methyltransferase 11	PRMT11	AT1G80270	PPR596|PENTATRICOPEPTIDE REPEAT 596	PPR596	0.84	7	Comp 2:0.848, Comp1:0.783, develop:0.763, flower:0.906, hormone:0.894, root:0.8, whole pl:0.918, Comp 3:0.69530001397698	Comp 2:1.82E-23, Comp1:6.93E-87, develop:1.29E-18, flower:1.75E-19, hormone:1.33E-41, root:2.3E-50, whole pl:9.99E-27, Comp 3:0
AT2G39460	ATRPL23A, RPL23A, RPL23A1, RPL23AA|ribosomal protein L23AA	RPL23A	AT2G21580	Ribosomal protein S25 family protein	RPS25B	0.84	7	atge:0.911, Comp 2:0.845, Comp1:0.814, develop:0.78, flower:0.816, hormone:0.676, root:0.856, whole pl:0.858	atge:1.87E-156, Comp 2:4.84E-23, Comp1:2.43E-100, develop:1.7E-20, flower:5.78E-10, hormone:1.15E-11, root:5.94E-67, whole pl:2.25E-17
AT5G61030	GR-RBP3, ORRM3, RBGA7|glycine-rich RNA-binding protein 3	GR-RBP3	AT3G57490	40S ribosomal protein S2-4	RPS2D	0.84	7	Comp 2:0.816, develop:0.834, flower:0.802, hormone:0.853, seed:0.924, abio + bio:0.835, whole pl:0.849, Comp 3:0.46508476382624	Comp 2:2.42E-19, develop:8.53E-28, flower:5.83E-9, hormone:1.94E-32, seed:3.34E-27, abio + bio:2.66E-80, whole pl:2.38E-16, Comp 3:3.3833046448012E-6
AT4G11120	translation elongation factor Ts (EF-Ts)	EFTS	AT4G02930	Elongation factor Tu, mitochondrial	EFTM	0.84	5	Comp 2:0.763, develop:0.844, flower:0.742, hormone:0.825, seed:0.924, abio + bio:0.827, whole pl:0.662, Comp 3:0.69338886218881	Comp 2:5.04E-14, develop:1.94E-29, flower:2.03E-5, hormone:1.18E-27, seed:3.34E-27, abio + bio:3.52E-77, whole pl:0.00121, Comp 3:0
AT3G06730	TRX P, TRX z|Thioredoxin z	TRX-z	AT2G44640	Lipid A transporter LptD	LPTD1	0.84	5	biotic:0.85, Comp1:0.799, develop:0.831, gene mod:0.807, hormone:0.918, root:0.718, whole pl:0.656, Comp 3:0.65902406521658	biotic:5.83E-12, Comp1:1.55E-93, develop:2.53E-27, gene mod:9.33E-65, hormone:6.29E-49, root:8.23E-34, whole pl:0.00217, Comp 3:0
AT5G23290	PDF5|prefoldin 5	PFD5	AT2G39460	ATRPL23A, RPL23A, RPL23A1, RPL23AA|ribosomal protein L23AA	RPL23A	0.84	4	atge:0.779, Comp1:0.716, develop:0.894, gene mod:0.7, root:0.906, whole pl:0.797, Comp 3:0.69475753362505	atge:2.03E-79, Comp1:3.39E-64, develop:7.53E-40, gene mod:4.98E-39, root:3.29E-89, whole pl:1.67E-11, Comp 3:0
AT3G57490	40S ribosomal protein S2-4	RPS2D	AT2G21580	Ribosomal protein S25 family protein	RPS25B	0.84	4	atge:0.842, Comp 2:0.733, Comp1:0.825, develop:0.832, flower:0.869, hormone:0.739, root:0.705, whole pl:0.741, Comp 3:0.44721464145962	atge:4.45E-107, Comp 2:1.36E-11, Comp1:9.78E-106, develop:1.76E-27, flower:1.02E-14, hormone:4.47E-17, root:1.01E-31, whole pl:1.18E-7, Comp 3:1.1652217440027E-5
AT5G03630	MDAR2|Pyridine nucleotide-disulfide oxidoreductase family protein	MDAR2	AT3G57330	ACA11|autoinhibited Ca2+-ATPase 11	ACA11	0.84	2	Comp 2:0.597, develop:0.571, hormone:0.598, seed:0.844, abio + bio:0.5, whole pl:0.65, Comp 3:0.82944858823959	Comp 2:0.00107, develop:0.00011, hormone:1.41E-6, seed:2.91E-15, abio + bio:2.71E-14, whole pl:0.00386, Comp 3:0
AT4G38510	AtVAB2, VAB2|ATPase, V1 complex, subunit B protein	VAB2	AT3G05420	ACBP4, AtACBP4|acyl-CoA binding protein 4	ACBP4	0.84	2	develop:0.771, gene mod:0.735, hormone:0.66, root:0.71, whole pl:0.69, Comp 3:0.90793165069248	develop:1.76E-19, gene mod:4.73E-46, hormone:1.69E-10, root:1.64E-32, whole pl:6.41E-5, Comp 3:0
AT5G18820	Cpn60alpha2, CPNA2, EMB3007|TCP-1/cpn60 chaperonin family protein	CPNA2	AT4G26900	AT-HF, HISN4|HIS HF	AT-HF	0.84	2	develop:0.567, flower:0.821, hormone:0.54, seed:0.861, abio + bio:0.46, Comp 3:0.58170309530583	develop:0.000173, flower:2.41E-10, hormone:0.00132, seed:3.87E-17, abio + bio:1.23E-10, Comp 3:1.4090482782959E-10
AT4G26900	AT-HF, HISN4|HIS HF	AT-HF	AT1G59990	EMB3108, HS3, RH22|DEA(D/H)-box RNA helicase family protein	EMB3108	0.84	2	Comp 2:0.626, Comp1:0.645, flower:0.845, gene mod:0.581, hormone:0.721, Comp 3:0.83691763431107	Comp 2:4.66E-5, Comp1:2.13E-46, flower:2.4E-12, gene mod:2.74E-21, hormone:2.22E-15, Comp 3:0
AT5G49930	emb1441|zinc knuckle (CCHC-type) family protein	emb1441	AT5G17690	AtLHP1, LHP1, TFL2|like heterochromatin protein (LHP1)	LHP1	0.84	2	develop:0.584, seed:0.799, Comp 3:0.89078141025893	develop:2.41E-5, seed:3.24E-11, Comp 3:0
AT2G44610	ATRAB6A, ATRABH1B, RAB6, RAB6A|Ras-related small GTP-binding family protein	RAB6A	AT1G27310	NTF2A|nuclear transport factor 2A	NTF2A	0.84	2	Comp1:0.796, gene mod:0.68, hormone:0.745, seed:0.894, Comp 3:0.71400654631782	Comp1:3.04E-92, gene mod:1.86E-35, hormone:1.13E-17, seed:1.3E-21, Comp 3:0
AT4G17510	UCH3|ubiquitin C-terminal hydrolase 3	UCH3	AT3G22630	PBD1, PRCGB|20S proteasome beta subunit D1	PBD1	0.84	2	gene mod:0.601, hormone:0.579, root:0.647, whole pl:0.826, Comp 3:0.85302604078654	gene mod:9.31E-24, hormone:1.54E-5, root:1.25E-23, whole pl:5.22E-14, Comp 3:0
AT5G50380	ATEXO70F1, EXO70F1|exocyst subunit exo70 family protein F1	EXO70F1	AT3G19420	ATPEN2, PEN2, PTEN2A|PTEN 2	PTEN2A	0.84	2	develop:0.808, gene mod:0.429, root:0.454, Comp 3:0.86804838654839	develop:5.42E-24, gene mod:4.39E-7, root:3.66E-6, Comp 3:0
AT5G23140	CLPP2, NCLPP7|nuclear-encoded CLP protease P7	CLPP2	AT2G44610	ATRAB6A, ATRABH1B, RAB6, RAB6A|Ras-related small GTP-binding family protein	RAB6A	0.84	2	Comp1:0.515, develop:0.517, gene mod:0.626, root:0.827, Comp 3:0.85391623365588	Comp1:9.37E-24, develop:0.0314, gene mod:4.25E-27, root:1.3E-57, Comp 3:0
AT2G45980	ATI1|ATG8-interacting protein 1	ATI1	AT1G60140	trehalose phosphate synthase 10	TPS10	0.84	2	Comp1:0.643, flower:0.786, gene mod:0.631, whole pl:0.633, Comp 3:0.90069616680013	Comp1:5.79E-46, flower:6.61E-8, gene mod:8.38E-28, whole pl:0.0184, Comp 3:0
AT1G53210	AtNCL, NCL|sodium/calcium exchanger family protein / calcium-binding EF hand family protein	AtNCL	AT1G06410	trehalose-phosphatase/synthase 7	TPS7	0.84	2	seed:0.816, Comp 3:0.85905765663912	seed:1.3E-12, Comp 3:0
AT5G64680	Mediator-associated protein 2	MDA2	AT4G29510	ATPRMT11, ATPRMT1B, PRMT11, PRMT1B|arginine methyltransferase 11	PRMT11	0.83	6	Comp 2:0.788, develop:0.796, flower:0.913, hormone:0.813, seed:0.867, abio + bio:0.747, whole pl:0.797	Comp 2:2.42E-16, develop:1.99E-22, flower:1.32E-20, hormone:7.36E-26, seed:7.33E-18, abio + bio:8.14E-53, whole pl:1.67E-11
AT4G29510	ATPRMT11, ATPRMT1B, PRMT11, PRMT1B|arginine methyltransferase 11	PRMT11	AT3G57490	40S ribosomal protein S2-4	RPS2D	0.83	6	Comp 2:0.833, develop:0.812, flower:0.699, hormone:0.844, seed:0.878, abio + bio:0.784, whole pl:0.828, Comp 3:0.43470002016998	Comp 2:2.0E-21, develop:1.54E-24, flower:0.00197, hormone:8.47E-31, seed:2.78E-19, abio + bio:8.76E-63, whole pl:3.37E-14, Comp 3:2.6577739363936E-5
AT4G26900	AT-HF, HISN4|HIS HF	AT-HF	AT4G02930	Elongation factor Tu, mitochondrial	EFTM	0.83	4	Comp 2:0.706, develop:0.758, flower:0.743, hormone:0.88, seed:0.925, abio + bio:0.716, Comp 3:0.76753330580296	Comp 2:1.14E-9, develop:4.32E-18, flower:1.8E-5, hormone:4.24E-38, seed:1.99E-27, abio + bio:1.03E-45, Comp 3:0
AT5G67220	FMN-linked oxidoreductases superfamily protein	DUS1p	AT4G26900	AT-HF, HISN4|HIS HF	AT-HF	0.83	3	Comp 2:0.697, develop:0.835, flower:0.786, hormone:0.864, seed:0.723, abio + bio:0.668, whole pl:0.623, Comp 3:0.69502711097828	Comp 2:4.49E-9, develop:5.91E-28, flower:6.61E-8, hormone:1.35E-34, seed:2.71E-6, abio + bio:2.05E-36, whole pl:0.0443, Comp 3:0
AT4G02930	Elongation factor Tu, mitochondrial	EFTM	AT3G27740	CARA, VEN6|carbamoyl phosphate synthetase A	CARA	0.83	3	biotic:0.713, develop:0.781, gene mod:0.716, hormone:0.835, root:0.735, whole pl:0.721, Comp 3:0.86688431377227	biotic:0.00144, develop:1.3E-20, gene mod:4.15E-42, hormone:2.93E-29, root:9.92E-37, whole pl:1.65E-6, Comp 3:0
AT3G12080	emb2738, EngA-1|GTP-binding family protein	EngA-1	AT1G59990	EMB3108, HS3, RH22|DEA(D/H)-box RNA helicase family protein	EMB3108	0.83	3	Comp 2:0.712, Comp1:0.752, flower:0.91, gene mod:0.666, hormone:0.834, whole pl:0.702, Comp 3:0.60155498017737	Comp 2:4.47E-10, Comp1:1.75E-75, flower:4.1E-20, gene mod:4.02E-33, hormone:4.28E-29, whole pl:1.64E-5, Comp 3:1.6611260090524E-11
AT5G42060	Mediator-associated protein 3	MDA3	AT1G08780	AIP3, PFD4|ABI3-interacting protein 3	PFD4	0.83	3	atge:0.839, Comp1:0.748, flower:0.739, gene mod:0.628, hormone:0.797, leaf:0.584, seed:0.865, Comp 3:0.69592174830573	atge:1.69E-105, Comp1:3.9E-74, flower:2.87E-5, gene mod:2.23E-27, hormone:1.17E-23, leaf:2.04E-12, seed:1.29E-17, Comp 3:0
AT3G58730	vacuolar ATP synthase subunit D (VATD) / V-ATPase D subunit / vacuolar proton pump D subunit (VATPD)	VATPD	AT2G32080	PUR ALPHA-1|purin-rich alpha 1	PUR ALPHA-1	0.83	3	atge:0.562, Comp 2:0.635, Comp1:0.682, develop:0.861, flower:0.852, hormone:0.766, root:0.719, Comp 3:0.48143196489778	atge:2.15E-28, Comp 2:1.65E-5, Comp1:4.85E-55, develop:1.63E-32, flower:5.4E-13, hormone:6.67E-20, root:5.62E-34, Comp 3:1.0239420814304E-6
AT5G14600	AtTRM61, TRM61|S-adenosyl-L-methionine-dependent methyltransferases superfamily protein	TRM61	AT3G57490	40S ribosomal protein S2-4	RPS2D	0.83	3	Comp 2:0.745, develop:0.809, hormone:0.786, seed:0.885, abio + bio:0.718, whole pl:0.662, Comp 3:0.46069538079488	Comp 2:1.59E-12, develop:3.97E-24, hormone:2.97E-22, seed:2.93E-20, abio + bio:3.84E-46, whole pl:0.00121, Comp 3:4.6145311984208E-6
AT4G26900	AT-HF, HISN4|HIS HF	AT-HF	AT1G75200	flavodoxin family protein / radical SAM domain-containing protein	AT1G75200 flavodoxin	0.83	2	Comp 2:0.672, Comp1:0.698, develop:0.721, flower:0.72, hormone:0.823, root:0.721, Comp 3:0.83829737788214	Comp 2:1.56E-7, Comp1:3.45E-59, develop:1.42E-14, flower:0.000234, hormone:2.4E-27, root:2.61E-34, Comp 3:0
AT3G07300	eukaryotic initiation factor 2B subunit beta	eIF2B-β	AT1G75200	flavodoxin family protein / radical SAM domain-containing protein	AT1G75200 flavodoxin	0.83	2	Comp1:0.709, develop:0.541, flower:0.728, hormone:0.856, root:0.605, whole pl:0.807, Comp 3:0.57097996353162	Comp1:3.33E-62, develop:0.00288, flower:9.89E-5, hormone:5.22E-33, root:8.69E-19, whole pl:2.55E-12, Comp 3:4.2190409586557E-10
AT5G09450	Tetratricopeptide repeat (TPR)-like superfamily protein	AT5G09450 TPR	AT4G11120	translation elongation factor Ts (EF-Ts)	EFTS	0.83	2	Comp 2:0.725, develop:0.69, flower:0.671, hormone:0.769, seed:0.889, abio + bio:0.642, whole pl:0.646, Comp 3:0.65599190710193	Comp 2:5.35E-11, develop:4.87E-12, flower:0.0258, hormone:3.07E-20, seed:7.59E-21, abio + bio:4.54E-32, whole pl:0.00563, Comp 3:0
AT5G42060	Mediator-associated protein 3	MDA3	AT4G11120	translation elongation factor Ts (EF-Ts)	EFTS	0.83	2	Comp 2:0.656, flower:0.674, hormone:0.848, seed:0.811, abio + bio:0.618, Comp 3:0.59299738358415	Comp 2:1.27E-6, flower:0.0198, hormone:1.63E-31, seed:3.45E-12, abio + bio:2.05E-28, Comp 3:4.2492393741871E-11
AT4G29510	ATPRMT11, ATPRMT1B, PRMT11, PRMT1B|arginine methyltransferase 11	PRMT11	AT1G59990	EMB3108, HS3, RH22|DEA(D/H)-box RNA helicase family protein	EMB3108	0.83	2	Comp 2:0.613, Comp1:0.506, flower:0.899, gene mod:0.662, hormone:0.761, whole pl:0.719, Comp 3:0.56679736578591	Comp 2:0.000198, Comp1:1.58E-22, flower:1.92E-18, gene mod:1.77E-32, hormone:2.37E-19, whole pl:2.12E-6, Comp 3:6.4031773897201E-10
AT3G24090	GFAT|putative glucosamine-fructose-6-phosphate aminotransferase	GFAT	AT1G04980	protein disulfide isomerase like PDIL2-2	PDIL2-2	0.83	2	atge:0.403, Comp1:0.48, gene mod:0.48, hormone:0.801, leaf:0.859, Comp 3:0.68297115098579	atge:1.15E-9, Comp1:3.52E-19, gene mod:4.41E-11, hormone:3.45E-24, leaf:1.28E-54, Comp 3:0
AT5G18820	Cpn60alpha2, CPNA2, EMB3007|TCP-1/cpn60 chaperonin family protein	CPNA2	AT1G80270	PPR596|PENTATRICOPEPTIDE REPEAT 596	PPR596	0.83	2	Comp 2:0.729, Comp1:0.613, develop:0.689, flower:0.893, hormone:0.775, root:0.591, whole pl:0.732, Comp 3:0.6622318144551	Comp 2:2.71E-11, Comp1:7.84E-40, develop:5.81E-12, flower:1.3E-17, hormone:6.25E-21, root:2.5E-17, whole pl:3.99E-7, Comp 3:0
AT3G11670	DGD1|UDP-Glycosyltransferase superfamily protein	DGD1	AT3G04870	PDE181, SPC1, ZDS|zeta-carotene desaturase	ZDS	0.83	2	biotic:0.738, gene mod:0.621, hormone:0.727, root:0.536, whole pl:0.763, Comp 3:0.89891034113679	biotic:0.000107, gene mod:2.09E-26, hormone:6.26E-16, root:3.14E-12, whole pl:4.87E-9, Comp 3:0
AT1G80270	PPR596|PENTATRICOPEPTIDE REPEAT 596	PPR596	AT1G75200	flavodoxin family protein / radical SAM domain-containing protein	AT1G75200 flavodoxin	0.82	7	Comp 2:0.816, Comp1:0.844, develop:0.787, flower:0.796, hormone:0.876, root:0.841, whole pl:0.767, Comp 3:0.47158464946448	Comp 2:2.42E-19, Comp1:5.21E-116, develop:2.55E-21, flower:1.49E-8, hormone:3.53E-37, root:6.9E-62, whole pl:2.63E-9, Comp 3:2.1193585965873E-6
AT5G43970	ATTOM22-V, TOM22-V, TOM9-2|translocase of outer membrane 22-V	TOM22-V	AT2G21580	Ribosomal protein S25 family protein	RPS25B	0.82	6	atge:0.863, Comp 2:0.828, Comp1:0.777, develop:0.713, flower:0.794, hormone:0.855, root:0.695, whole pl:0.815, Comp 3:0.51107079799013	atge:3.8E-119, Comp 2:8.66E-21, Comp1:1.55E-84, develop:6.89E-14, flower:2.02E-8, hormone:8.11E-33, root:3.46E-30, whole pl:5.24E-13, Comp 3:9.9259508953016E-8
AT4G29510	ATPRMT11, ATPRMT1B, PRMT11, PRMT1B|arginine methyltransferase 11	PRMT11	AT4G02930	Elongation factor Tu, mitochondrial	EFTM	0.82	5	Comp 2:0.816, develop:0.78, hormone:0.794, seed:0.922, abio + bio:0.735, whole pl:0.776, Comp 3:0.57575088723275	Comp 2:2.42E-19, develop:1.7E-20, hormone:2.89E-23, seed:9.19E-27, abio + bio:6.0E-50, whole pl:6.25E-10, Comp 3:2.6029809347165E-10
AT4G29510	ATPRMT11, ATPRMT1B, PRMT11, PRMT1B|arginine methyltransferase 11	PRMT11	AT1G75670	DNA-directed RNA polymerase	NRPA7	0.82	5	Comp 2:0.772, Comp1:0.777, develop:0.854, flower:0.909, hormone:0.786, root:0.738, whole pl:0.739, Comp 3:0.63878599493144	Comp 2:7.97E-15, Comp1:1.55E-84, develop:3.36E-31, flower:5.94E-20, hormone:2.97E-22, root:2.87E-37, whole pl:1.56E-7, Comp 3:2.0552807304762E-13
AT5G50380	ATEXO70F1, EXO70F1|exocyst subunit exo70 family protein F1	EXO70F1	AT1G05890	ARI5, ATARI5|RING/U-box superfamily protein	ARI5	0.82	4	atge:0.803, Comp1:0.815, gene mod:0.623, hormone:0.854, leaf:0.655, seed:0.818, Comp 3:0.40938673053539	atge:9.27E-89, Comp1:8.14E-101, gene mod:1.11E-26, hormone:1.26E-32, leaf:5.34E-19, seed:8.68E-13, Comp 3:0.00012759456462264
AT3G57490	40S ribosomal protein S2-4	RPS2D	AT1G75200	flavodoxin family protein / radical SAM domain-containing protein	AT1G75200 flavodoxin	0.82	4	Comp 2:0.787, Comp1:0.836, develop:0.846, hormone:0.831, root:0.722, whole pl:0.72, Comp 3:0.46111333720218	Comp 2:3.04E-16, Comp1:1.59E-111, develop:8.83E-30, hormone:1.32E-28, root:1.77E-34, whole pl:1.87E-6, Comp 3:4.4810003106802E-6
AT5G64680	Mediator-associated protein 2	MDA2	AT5G10070	RNase L inhibitor protein-like protein	AT5G10070 RNase L inhibitor	0.82	4	Comp 2:0.636, develop:0.785, flower:0.795, hormone:0.845, seed:0.841, Comp 3:0.31759572556555	Comp 2:1.46E-5, develop:4.41E-21, flower:1.73E-8, hormone:5.63E-31, seed:5.91E-15, Comp 3:0.013937185664534
AT5G23290	PDF5|prefoldin 5	PFD5	AT3G22480	PDF2|prefoldin 2	PFD2	0.82	4	biotic:0.785, develop:0.706, gene mod:0.85, hormone:0.759, root:0.427, whole pl:0.873, Comp 3:0.74231894466752	biotic:3.28E-7, develop:2.63E-13, gene mod:3.26E-80, hormone:3.91E-19, root:0.00017, whole pl:3.0E-19, Comp 3:0
AT5G61030	GR-RBP3, ORRM3, RBGA7|glycine-rich RNA-binding protein 3	GR-RBP3	AT5G14600	AtTRM61, TRM61|S-adenosyl-L-methionine-dependent methyltransferases superfamily protein	TRM61	0.82	4	Comp 2:0.748, develop:0.808, flower:0.725, hormone:0.787, seed:0.908, abio + bio:0.766, whole pl:0.655, Comp 3:0.63182622141955	Comp 2:9.14E-13, develop:5.42E-24, flower:0.000137, hormone:2.23E-22, seed:5.56E-24, abio + bio:1.05E-57, whole pl:0.00239, Comp 3:4.889137570147E-13
AT1G75670	DNA-directed RNA polymerase	NRPA7	AT1G75200	flavodoxin family protein / radical SAM domain-containing protein	AT1G75200 flavodoxin	0.82	3	Comp 2:0.652, Comp1:0.802, develop:0.831, flower:0.829, hormone:0.655, root:0.667, whole pl:0.721, Comp 3:0.68569610666291	Comp 2:2.1E-6, Comp1:7.54E-95, develop:2.53E-27, flower:5.62E-11, hormone:3.79E-10, root:3.26E-26, whole pl:1.65E-6, Comp 3:0
AT4G26900	AT-HF, HISN4|HIS HF	AT-HF	AT4G11120	translation elongation factor Ts (EF-Ts)	EFTS	0.82	3	Comp 2:0.752, develop:0.624, flower:0.744, hormone:0.739, seed:0.902, abio + bio:0.794, whole pl:0.662, Comp 3:0.69339105870616	Comp 2:4.31E-13, develop:1.43E-7, flower:1.6E-5, hormone:4.47E-17, seed:6.36E-23, abio + bio:8.02E-66, whole pl:0.00121, Comp 3:0
AT5G64680	Mediator-associated protein 2	MDA2	AT5G61030	GR-RBP3, ORRM3, RBGA7|glycine-rich RNA-binding protein 3	GR-RBP3	0.82	3	Comp 2:0.765, develop:0.55, flower:0.73, hormone:0.851, seed:0.638, abio + bio:0.732, whole pl:0.831	Comp 2:3.37E-14, develop:0.00112, flower:7.94E-5, hormone:4.59E-32, seed:0.0201, abio + bio:2.96E-49, whole pl:1.73E-14
AT4G05150	Octicosapeptide/Phox/Bem1p family protein	AT4G05150 PB1	AT2G32080	PUR ALPHA-1|purin-rich alpha 1	PUR ALPHA-1	0.82	3	atge:0.684, Comp 2:0.657, Comp1:0.646, develop:0.861, hormone:0.805, root:0.797, Comp 3:0.63534050821288	atge:1.47E-51, Comp 2:1.11E-6, Comp1:1.29E-46, develop:1.63E-32, hormone:9.86E-25, root:1.25E-49, Comp 3:3.0176516026063E-13
AT4G02930	Elongation factor Tu, mitochondrial	EFTM	AT2G39460	ATRPL23A, RPL23A, RPL23A1, RPL23AA|ribosomal protein L23AA	RPL23A	0.82	3	atge:0.883, Comp1:0.805, develop:0.694, gene mod:0.712, hormone:0.764, root:0.683, Comp 3:0.60496032038593	atge:1.14E-132, Comp1:3.47E-96, develop:2.39E-12, gene mod:2.56E-41, hormone:1.11E-19, root:1.98E-28, Comp 3:1.1320222505351E-11
AT4G11120	translation elongation factor Ts (EF-Ts)	EFTS	AT3G57490	40S ribosomal protein S2-4	RPS2D	0.82	3	Comp 2:0.735, develop:0.715, hormone:0.825, seed:0.882, abio + bio:0.766, whole pl:0.72, Comp 3:0.47180387693495	Comp 2:9.6E-12, develop:4.66E-14, hormone:1.18E-27, seed:7.83E-20, abio + bio:1.05E-57, whole pl:1.87E-6, Comp 3:2.0858232088256E-6
AT3G12080	emb2738, EngA-1|GTP-binding family protein	EngA-1	AT3G06730	TRX P, TRX z|Thioredoxin z	TRX-z	0.82	3	develop:0.828, gene mod:0.769, hormone:0.852, root:0.716, Comp 3:0.61812743239034	develop:7.32E-27, gene mod:4.93E-54, hormone:2.99E-32, root:1.76E-33, Comp 3:2.4758766976812E-12
AT3G08850	HEAT repeat ;WD domain, G-beta repeat protein protein	Raptor1B	AT2G38280	ATAMPD, FAC1|AMP deaminase, putative / myoadenylate deaminase	FAC1	0.82	2	Comp1:0.419, gene mod:0.44, hormone:0.686, root:0.766, Comp 3:0.88318384996224	Comp1:2.29E-12, gene mod:6.85E-8, hormone:1.97E-12, root:1.12E-42, Comp 3:0
AT4G32180	ATPANK2, PANK2|pantothenate kinase 2	PANK2	AT3G29160	SNF1 kinase homolog 11	SnRK1α2	0.82	2	biotic:0.752, gene mod:0.523, hormone:0.554, Comp 3:0.8932022282071	biotic:2.19E-5, gene mod:5.17E-15, hormone:0.000286, Comp 3:0
AT3G50930	AtBCS1, AtOM66, BCS1, OM66|cytochrome BC1 synthesi	BCS1	AT1G27770	ACA1, PEA1|autoinhibited Ca2+-ATPase 1	ACA1	0.82	2	Comp1:0.779, flower:0.737, gene mod:0.746, hormone:0.708, leaf:0.866, seed:0.694, Comp 3:0.54945977583847	Comp1:2.6E-85, flower:3.61E-5, gene mod:1.71E-48, hormone:3.11E-14, leaf:9.01E-57, seed:8.0E-5, Comp 3:3.397547739689E-9
AT4G32180	ATPANK2, PANK2|pantothenate kinase 2	PANK2	AT2G26780	proteasome assembly factor ECM29	ECM29	0.82	2	atge:0.601, Comp 2:0.578, Comp1:0.632, develop:0.762, root:0.53, Comp 3:0.88385024270674	atge:1.01E-34, Comp 2:0.00708, Comp1:1.23E-43, develop:1.65E-18, root:9.97E-12, Comp 3:0
AT5G09450	Tetratricopeptide repeat (TPR)-like superfamily protein	AT5G09450 TPR	AT4G02930	Elongation factor Tu, mitochondrial	EFTM	0.82	2	develop:0.558, hormone:0.59, seed:0.825, abio + bio:0.494, Comp 3:0.8105133535693	develop:0.000471, hormone:3.93E-6, seed:2.05E-13, abio + bio:1.03E-13, Comp 3:0
AT5G43970	ATTOM22-V, TOM22-V, TOM9-2|translocase of outer membrane 22-V	TOM22-V	AT4G11120	translation elongation factor Ts (EF-Ts)	EFTS	0.82	2	Comp 2:0.726, develop:0.741, hormone:0.751, seed:0.895, abio + bio:0.716, whole pl:0.644, Comp 3:0.61013812080018	Comp 2:4.52E-11, develop:2.11E-16, hormone:2.75E-18, seed:9.03E-22, abio + bio:1.03E-45, whole pl:0.00678, Comp 3:6.2933825893769E-12
AT5G50380	ATEXO70F1, EXO70F1|exocyst subunit exo70 family protein F1	EXO70F1	AT5G49930	emb1441|zinc knuckle (CCHC-type) family protein	emb1441	0.82	2	hormone:0.703, seed:0.803, abio + bio:0.62, whole pl:0.734, Comp 3:0.82868740708218	hormone:8.24E-14, seed:1.56E-11, abio + bio:1.05E-28, whole pl:3.06E-7, Comp 3:0
AT5G18820	Cpn60alpha2, CPNA2, EMB3007|TCP-1/cpn60 chaperonin family protein	CPNA2	AT1G75670	DNA-directed RNA polymerase	NRPA7	0.82	2	Comp 2:0.612, Comp1:0.633, develop:0.629, flower:0.83, hormone:0.816, root:0.583, whole pl:0.715, Comp 3:0.72994797916884	Comp 2:0.00022, Comp1:7.61E-44, develop:7.13E-8, flower:4.66E-11, hormone:2.69E-26, root:1.59E-16, whole pl:3.48E-6, Comp 3:0
AT3G27740	CARA, VEN6|carbamoyl phosphate synthetase A	CARA	AT1G80270	PPR596|PENTATRICOPEPTIDE REPEAT 596	PPR596	0.82	2	Comp 2:0.662, Comp1:0.687, develop:0.681, flower:0.875, hormone:0.769, root:0.737, whole pl:0.732	Comp 2:5.86E-7, Comp1:2.62E-56, develop:2.32E-11, flower:2.2E-15, hormone:3.07E-20, root:4.35E-37, whole pl:3.99E-7
AT3G22480	PDF2|prefoldin 2	PFD2	AT1G80270	PPR596|PENTATRICOPEPTIDE REPEAT 596	PPR596	0.82	2	Comp 2:0.665, Comp1:0.672, develop:0.669, flower:0.849, hormone:0.79, root:0.65, Comp 3:0.41580189230019	Comp 2:3.96E-7, Comp1:1.4E-52, develop:1.71E-10, flower:1.03E-12, hormone:9.39E-23, root:5.27E-24, Comp 3:8.6789082926497E-5
AT5G61030	GR-RBP3, ORRM3, RBGA7|glycine-rich RNA-binding protein 3	GR-RBP3	AT1G09830	PUR2|Glycinamide ribonucleotide (GAR) synthetase	PUR2	0.82	2	atge:0.507, Comp1:0.524, flower:0.768, gene mod:0.617, hormone:0.577, leaf:0.651, seed:0.878, Comp 3:0.48714810197901	atge:8.9E-21, Comp1:5.09E-25, flower:8.0E-7, gene mod:7.34E-26, hormone:1.96E-5, leaf:1.4E-18, seed:2.78E-19, Comp 3:6.6413208757488E-7
AT4G38510	AtVAB2, VAB2|ATPase, V1 complex, subunit B protein	VAB2	AT2G44610	ATRAB6A, ATRABH1B, RAB6, RAB6A|Ras-related small GTP-binding family protein	RAB6A	0.82	2	Comp1:0.698, develop:0.838, gene mod:0.67, hormone:0.564, root:0.643, whole pl:0.808, Comp 3:0.58971308647897	Comp1:3.45E-59, develop:1.94E-28, gene mod:8.91E-34, hormone:9.15E-5, root:3.9E-23, whole pl:2.1E-12, Comp 3:6.0505705414148E-11
AT5G64680	Mediator-associated protein 2	MDA2	AT3G57490	40S ribosomal protein S2-4	RPS2D	0.82	2	Comp 2:0.697, develop:0.582, hormone:0.803, seed:0.738, abio + bio:0.692, whole pl:0.843	Comp 2:4.49E-9, develop:3.05E-5, hormone:1.85E-24, seed:3.96E-7, abio + bio:7.76E-41, whole pl:1.06E-15
AT5G48300	ADG1, APS1|ADP glucose pyrophosphorylase 1	ADG1	AT3G52180	ATPTPKIS1, ATSEX4, DSP4, SEX4|dual specificity protein phosphatase (DsPTP1) family protein	SEX4	0.82	2	Comp 2:0.775, develop:0.748, hormone:0.6, seed:0.677, abio + bio:0.871, Comp 3:0.58016793463915	Comp 2:4.23E-15, develop:4.42E-17, hormone:1.08E-6, seed:0.000486, abio + bio:9.23E-97, Comp 3:1.6525972960121E-10
AT5G43970	ATTOM22-V, TOM22-V, TOM9-2|translocase of outer membrane 22-V	TOM22-V	AT4G13520	SMAP1|small acidic protein 1	SMAP1	0.82	2	Comp 2:0.565, flower:0.787, hormone:0.57, Comp 3:0.85057284028908	Comp 2:0.0241, flower:5.71E-8, hormone:4.53E-5, Comp 3:0
AT5G18660	DVR, PCB2|NAD(P)-binding Rossmann-fold superfamily protein, PALE-GREEN AND CHLOROPHYLL B REDUCED 2	PCB2	AT3G06730	TRX P, TRX z|Thioredoxin z	TRX-z	0.82	2	biotic:0.725, develop:0.844, gene mod:0.794, hormone:0.683, root:0.728, Comp 3:0.73455760186404	biotic:0.000429, develop:1.94E-29, gene mod:7.79E-61, hormone:3.37E-12, root:1.68E-35, Comp 3:0
AT5G20650	AtCOPT5, COPT5|copper transporter 5	AtCOPT5	AT3G58730	vacuolar ATP synthase subunit D (VATD) / V-ATPase D subunit / vacuolar proton pump D subunit (VATPD)	VATPD	0.82	2	develop:0.763, seed:0.871, abio + bio:0.516, Comp 3:0.72000759803583	develop:1.29E-18, seed:2.31E-18, abio + bio:6.77E-16, Comp 3:0
AT4G29510	ATPRMT11, ATPRMT1B, PRMT11, PRMT1B|arginine methyltransferase 11	PRMT11	AT1G75200	flavodoxin family protein / radical SAM domain-containing protein	AT1G75200 flavodoxin	0.81	7	Comp 2:0.797, Comp1:0.845, develop:0.772, flower:0.828, hormone:0.863, root:0.766, whole pl:0.826, Comp 3:0.69920375266158	Comp 2:2.96E-17, Comp1:1.37E-116, develop:1.37E-19, flower:6.77E-11, hormone:2.16E-34, root:1.12E-42, whole pl:5.22E-14, Comp 3:0
AT3G21110	ATPURC, PUR7, PURC|purin 7	PUR7	AT1G80270	PPR596|PENTATRICOPEPTIDE REPEAT 596	PPR596	0.81	6	Comp 2:0.789, Comp1:0.774, develop:0.866, flower:0.858, hormone:0.769, root:0.804, whole pl:0.739, Comp 3:0.52075463373293	Comp 2:1.92E-16, Comp1:2.18E-83, develop:1.7E-33, flower:1.41E-13, hormone:3.07E-20, root:2.29E-51, whole pl:1.56E-7, Comp 3:4.4066282370654E-8
AT5G61030	GR-RBP3, ORRM3, RBGA7|glycine-rich RNA-binding protein 3	GR-RBP3	AT4G11120	translation elongation factor Ts (EF-Ts)	EFTS	0.81	5	Comp 2:0.777, develop:0.717, flower:0.774, hormone:0.848, seed:0.825, abio + bio:0.841, whole pl:0.711, Comp 3:0.46600742092444	Comp 2:2.76E-15, develop:3.15E-14, flower:3.57E-7, hormone:1.63E-31, seed:2.05E-13, abio + bio:9.39E-83, whole pl:5.66E-6, Comp 3:3.1678312013299E-6
AT2G18700	trehalose phosphatase/synthase 11	TPS11	AT1G70290	trehalose-6-phosphatase synthase S8	TPS8	0.81	5	Comp 2:0.765, Comp1:0.777, flower:0.711, gene mod:0.815, hormone:0.719, whole pl:0.858, Comp 3:0.83849681426637	Comp 2:3.37E-14, Comp1:1.55E-84, flower:0.000598, gene mod:2.54E-67, hormone:3.37E-15, whole pl:2.25E-17, Comp 3:0
AT5G61030	GR-RBP3, ORRM3, RBGA7|glycine-rich RNA-binding protein 3	GR-RBP3	AT5G18820	Cpn60alpha2, CPNA2, EMB3007|TCP-1/cpn60 chaperonin family protein	CPNA2	0.81	4	Comp 2:0.742, develop:0.624, flower:0.798, hormone:0.793, seed:0.827, abio + bio:0.513, whole pl:0.812, Comp 3:0.5860078490189	Comp 2:2.75E-12, develop:1.43E-7, flower:1.09E-8, hormone:3.89E-23, seed:1.34E-13, abio + bio:1.37E-15, whole pl:9.57E-13, Comp 3:8.9734277666998E-11
AT5G61030	GR-RBP3, ORRM3, RBGA7|glycine-rich RNA-binding protein 3	GR-RBP3	AT1G75670	DNA-directed RNA polymerase	NRPA7	0.81	4	Comp 2:0.695, Comp1:0.736, develop:0.793, flower:0.797, hormone:0.813, root:0.663, whole pl:0.831, Comp 3:0.39252487616053	Comp 2:6.04E-9, Comp1:3.08E-70, develop:4.72E-22, flower:1.27E-8, hormone:7.36E-26, root:1.11E-25, whole pl:1.73E-14, Comp 3:0.00033828956611592
AT1G59990	EMB3108, HS3, RH22|DEA(D/H)-box RNA helicase family protein	EMB3108	AT1G09830	PUR2|Glycinamide ribonucleotide (GAR) synthetase	PUR2	0.81	4	atge:0.82, Comp1:0.705, gene mod:0.567, hormone:0.852, leaf:0.506, seed:0.795, Comp 3:0.78299957732673	atge:3.39E-96, Comp1:4.32E-61, gene mod:1.17E-19, hormone:2.99E-32, leaf:8.02E-7, seed:6.6E-11, Comp 3:0
AT3G27740	CARA, VEN6|carbamoyl phosphate synthetase A	CARA	AT2G39460	ATRPL23A, RPL23A, RPL23A1, RPL23AA|ribosomal protein L23AA	RPL23A	0.81	4	atge:0.849, Comp1:0.786, develop:0.823, gene mod:0.649, hormone:0.767, root:0.736, whole pl:0.635, Comp 3:0.47952104923387	atge:6.78E-111, Comp1:4.34E-88, develop:4.13E-26, gene mod:1.88E-30, hormone:5.15E-20, root:6.57E-37, whole pl:0.0154, Comp 3:1.1813328043258E-6
AT4G05420	DDB1A|damaged DNA binding protein 1A	DDB1A	AT3G08850	HEAT repeat ;WD domain, G-beta repeat protein protein	Raptor1B	0.81	3	biotic:0.732, develop:0.764, gene mod:0.642, hormone:0.725, root:0.801, Comp 3:0.85668620224901	biotic:0.000205, develop:1.01E-18, gene mod:2.12E-29, hormone:9.58E-16, root:1.3E-50, Comp 3:0
AT5G61030	GR-RBP3, ORRM3, RBGA7|glycine-rich RNA-binding protein 3	GR-RBP3	AT4G26900	AT-HF, HISN4|HIS HF	AT-HF	0.81	3	Comp 2:0.711, develop:0.752, flower:0.79, hormone:0.684, seed:0.896, abio + bio:0.749, whole pl:0.708	Comp 2:5.23E-10, develop:1.77E-17, flower:3.67E-8, hormone:2.82E-12, seed:6.25E-22, abio + bio:2.61E-53, whole pl:8.1E-6
AT4G29510	ATPRMT11, ATPRMT1B, PRMT11, PRMT1B|arginine methyltransferase 11	PRMT11	AT4G26900	AT-HF, HISN4|HIS HF	AT-HF	0.81	3	Comp 2:0.607, develop:0.718, flower:0.816, hormone:0.753, seed:0.859, abio + bio:0.564, Comp 3:0.66341504342098	Comp 2:0.000377, develop:2.58E-14, flower:5.78E-10, hormone:1.7E-18, seed:6.62E-17, abio + bio:3.01E-21, Comp 3:0
AT4G26900	AT-HF, HISN4|HIS HF	AT-HF	AT3G27740	CARA, VEN6|carbamoyl phosphate synthetase A	CARA	0.81	3	develop:0.703, gene mod:0.762, hormone:0.863, root:0.447, whole pl:0.722, Comp 3:0.80605757304061	develop:4.61E-13, gene mod:2.79E-52, hormone:2.16E-34, root:1.02E-5, whole pl:1.45E-6, Comp 3:0
AT3G18480	AtCASP, CASP|CCAAT-displacement protein alternatively spliced product	CASP	AT2G26780	proteasome assembly factor ECM29	ECM29	0.81	3	atge:0.673, Comp 2:0.754, Comp1:0.583, develop:0.84, hormone:0.562, root:0.574, Comp 3:0.8417023374367	atge:5.21E-49, Comp 2:2.94E-13, Comp1:2.52E-34, develop:9.1E-29, hormone:0.000115, root:1.19E-15, Comp 3:0
AT1G80270	PPR596|PENTATRICOPEPTIDE REPEAT 596	PPR596	AT1G75670	DNA-directed RNA polymerase	NRPA7	0.81	3	Comp 2:0.689, Comp1:0.721, develop:0.794, flower:0.841, hormone:0.787, root:0.725, whole pl:0.674, Comp 3:0.60456328242912	Comp 2:1.45E-8, Comp1:1.17E-65, develop:3.55E-22, flower:5.46E-12, hormone:2.23E-22, root:5.5E-35, whole pl:0.000356, Comp 3:1.1848084503755E-11
AT4G11120	translation elongation factor Ts (EF-Ts)	EFTS	AT1G80270	PPR596|PENTATRICOPEPTIDE REPEAT 596	PPR596	0.81	3	Comp 2:0.744, Comp1:0.768, develop:0.679, flower:0.712, hormone:0.856, root:0.808, Comp 3:0.74882676892045	Comp 2:1.91E-12, Comp1:3.8E-81, develop:3.26E-11, flower:0.00054, hormone:5.22E-33, root:2.16E-52, Comp 3:0
AT5G18820	Cpn60alpha2, CPNA2, EMB3007|TCP-1/cpn60 chaperonin family protein	CPNA2	AT5G14600	AtTRM61, TRM61|S-adenosyl-L-methionine-dependent methyltransferases superfamily protein	TRM61	0.81	3	Comp 2:0.641, develop:0.729, flower:0.766, hormone:0.793, seed:0.866, abio + bio:0.495, whole pl:0.666, Comp 3:0.44235648014742	Comp 2:8.07E-6, develop:2.76E-15, flower:1.04E-6, hormone:3.89E-23, seed:9.72E-18, abio + bio:8.26E-14, whole pl:0.000808, Comp 3:1.6112036791182E-5
AT3G19420	ATPEN2, PEN2, PTEN2A|PTEN 2	PTEN2A	AT3G08850	HEAT repeat ;WD domain, G-beta repeat protein protein	Raptor1B	0.81	2	biotic:0.764, develop:0.572, root:0.685, Comp 3:0.85055837689438	biotic:5.14E-6, develop:9.81E-5, root:1.02E-28, Comp 3:0
AT5G42390	SPP|Insulinase (Peptidase family M16) family protein	SPP	AT3G08850	HEAT repeat ;WD domain, G-beta repeat protein protein	Raptor1B	0.81	2	root:0.765, Comp 3:0.85667402604353	root:1.79E-42, Comp 3:0
AT5G18660	DVR, PCB2|NAD(P)-binding Rossmann-fold superfamily protein, PALE-GREEN AND CHLOROPHYLL B REDUCED 2	PCB2	AT1G69830	AMY3, ATAMY3|alpha-amylase-like 3	AMY3	0.81	2	Comp 2:0.628, Comp1:0.761, gene mod:0.628, hormone:0.865, Comp 3:0.62562957806448	Comp 2:3.71E-5, Comp1:1.3E-78, gene mod:2.23E-27, hormone:8.39E-35, Comp 3:1.0278190739652E-12
AT2G02730	GRIP/coiled-coil protein, putative (DUF1664)	AT2G02730 DUF1664	AT1G05890	ARI5, ATARI5|RING/U-box superfamily protein	ARI5	0.81	2	atge:0.756, Comp1:0.643, gene mod:0.632, hormone:0.863, leaf:0.432, Comp 3:0.40324328254018	atge:1.66E-71, Comp1:5.79E-46, gene mod:6.04E-28, hormone:2.16E-34, leaf:0.0109, Comp 3:0.00018317132908974
AT5G11720	AGLU1|Glycosyl hydrolases family 31 protein	AGLU1	AT3G47000	Glycosyl hydrolase family protein	AT3G47000 β-xylosidase	0.81	2	Comp 2:0.59, develop:0.793, hormone:0.629, seed:0.819, abio + bio:0.416, Comp 3:0.72345359186178	Comp 2:0.00218, develop:4.72E-22, hormone:1.99E-8, seed:7.09E-13, abio + bio:3.93E-7, Comp 3:0
AT3G54010	DEI1, PAS1|FKBP-type peptidyl-prolyl cis-trans isomerase family protein	DEI1	AT3G18480	AtCASP, CASP|CCAAT-displacement protein alternatively spliced product	CASP	0.81	2	biotic:0.807, develop:0.803, gene mod:0.732, hormone:0.608, whole pl:0.712, Comp 3:0.69247849497785	biotic:1.3E-8, develop:2.51E-23, gene mod:2.09E-45, hormone:3.75E-7, whole pl:5.01E-6, Comp 3:0
AT4G11120	translation elongation factor Ts (EF-Ts)	EFTS	AT3G59630	diphthamide synthesis DPH2 family protein	DPH2	0.81	2	develop:0.666, flower:0.799, hormone:0.734, seed:0.812, Comp 3:0.74988741145268	develop:2.77E-10, flower:9.35E-9, hormone:1.36E-16, seed:2.84E-12, Comp 3:0
AT2G45980	ATI1|ATG8-interacting protein 1	ATI1	AT2G01600	Epsin-like Clathrin Adaptor1	ECA1	0.81	2	Comp1:0.625, develop:0.771, root:0.668, Comp 3:0.85321723804477	Comp1:3.32E-42, develop:1.76E-19, root:2.39E-26, Comp 3:0
AT3G54010	DEI1, PAS1|FKBP-type peptidyl-prolyl cis-trans isomerase family protein	DEI1	AT2G26780	proteasome assembly factor ECM29	ECM29	0.81	2	atge:0.634, Comp 2:0.808, Comp1:0.574, develop:0.722, hormone:0.727, Comp 3:0.80377601114978	atge:8.41E-41, Comp 2:1.95E-18, Comp1:8.79E-33, develop:1.16E-14, hormone:6.26E-16, Comp 3:0
AT5G18820	Cpn60alpha2, CPNA2, EMB3007|TCP-1/cpn60 chaperonin family protein	CPNA2	AT4G11120	translation elongation factor Ts (EF-Ts)	EFTS	0.81	2	Comp 2:0.613, flower:0.7, hormone:0.759, seed:0.863, Comp 3:0.67770334693637	Comp 2:0.000198, flower:0.00179, hormone:3.91E-19, seed:2.24E-17, Comp 3:0
AT5G64680	Mediator-associated protein 2	MDA2	AT4G11120	translation elongation factor Ts (EF-Ts)	EFTS	0.81	2	Comp 2:0.64, develop:0.704, hormone:0.781, seed:0.846, abio + bio:0.682, whole pl:0.663	Comp 2:9.1E-6, develop:3.83E-13, hormone:1.21E-21, seed:1.8E-15, abio + bio:6.08E-39, whole pl:0.00109
AT3G57490	40S ribosomal protein S2-4	RPS2D	AT3G07300	eukaryotic initiation factor 2B subunit beta	eIF2B-β	0.81	2	gene mod:0.601, hormone:0.79, root:0.437, whole pl:0.822, Comp 3:0.32287917240106	gene mod:9.31E-24, hormone:9.39E-23, root:4.27E-5, whole pl:1.23E-13, Comp 3:0.011057513809332
AT5G60040	NRPC1|nuclear RNA polymerase C1	NRPC1	AT1G08780	AIP3, PFD4|ABI3-interacting protein 3	PFD4	0.81	2	atge:0.867, Comp1:0.758, gene mod:0.45, seed:0.708	atge:1.13E-121, Comp1:1.48E-77, gene mod:1.19E-8, seed:1.64E-5
AT3G57490	40S ribosomal protein S2-4	RPS2D	AT1G08780	AIP3, PFD4|ABI3-interacting protein 3	PFD4	0.81	2	atge:0.602, Comp1:0.624, flower:0.783, gene mod:0.507, hormone:0.556, leaf:0.502, seed:0.837	atge:6.75E-35, Comp1:5.29E-42, flower:1.02E-7, gene mod:1.74E-13, hormone:0.000228, leaf:1.43E-6, seed:1.49E-14
AT2G39460	ATRPL23A, RPL23A, RPL23A1, RPL23AA|ribosomal protein L23AA	RPL23A	AT1G80270	PPR596|PENTATRICOPEPTIDE REPEAT 596	PPR596	0.81	2	Comp 2:0.657, Comp1:0.757, develop:0.623, flower:0.859, hormone:0.704, root:0.665, whole pl:0.647, Comp 3:0.62190775621028	Comp 2:1.11E-6, Comp1:3.32E-77, develop:1.64E-7, flower:1.12E-13, hormone:6.79E-14, root:6.03E-26, whole pl:0.00513, Comp 3:1.5924894437791E-12
AT5G64680	Mediator-associated protein 2	MDA2	AT5G58130	Repressor Of Silencing 3	ROS3	0.81	2	Comp 2:0.689, develop:0.723, flower:0.736, hormone:0.545, seed:0.864, abio + bio:0.677, whole pl:0.76	Comp 2:1.45E-8, develop:9.46E-15, flower:4.05E-5, hormone:0.000772, seed:1.7E-17, abio + bio:5.04E-38, whole pl:7.68E-9
AT5G23290	PDF5|prefoldin 5	PFD5	AT3G57490	40S ribosomal protein S2-4	RPS2D	0.81	2	Comp 2:0.577, develop:0.654, flower:0.783, hormone:0.694, seed:0.832, abio + bio:0.533, whole pl:0.629, Comp 3:0.33648115636314	Comp 2:0.0078, develop:1.83E-9, flower:1.02E-7, hormone:4.54E-13, seed:4.55E-14, abio + bio:1.08E-17, whole pl:0.0263, Comp 3:0.0059694505061051
AT1G27310	NTF2A|nuclear transport factor 2A	NTF2A	AT1G14670	Transmembrane 9 superfamily member 2	TMN2	0.81	2	atge:0.717, Comp1:0.634, gene mod:0.493, hormone:0.619, seed:0.809, Comp 3:0.815994945349	atge:6.31E-60, Comp1:4.71E-44, gene mod:3.27E-12, hormone:8.27E-8, seed:5.07E-12, Comp 3:0
AT5G43970	ATTOM22-V, TOM22-V, TOM9-2|translocase of outer membrane 22-V	TOM22-V	AT4G17510	UCH3|ubiquitin C-terminal hydrolase 3	UCH3	0.81	2	Comp 2:0.735, seed:0.817, abio + bio:0.563, whole pl:0.656, Comp 3:0.8006021470521	Comp 2:9.6E-12, seed:1.06E-12, abio + bio:3.97E-21, whole pl:0.00217, Comp 3:0
AT4G02930	Elongation factor Tu, mitochondrial	EFTM	AT1G75200	flavodoxin family protein / radical SAM domain-containing protein	AT1G75200 flavodoxin	0.8	7	Comp 2:0.805, Comp1:0.831, develop:0.778, flower:0.75, hormone:0.872, root:0.796, whole pl:0.693, Comp 3:0.79709509660205	Comp 2:4.17E-18, Comp1:7.67E-109, develop:2.88E-20, flower:7.82E-6, hormone:2.74E-36, root:2.19E-49, whole pl:4.59E-5, Comp 3:0
AT5G61030	GR-RBP3, ORRM3, RBGA7|glycine-rich RNA-binding protein 3	GR-RBP3	AT1G75200	flavodoxin family protein / radical SAM domain-containing protein	AT1G75200 flavodoxin	0.8	7	Comp 2:0.779, Comp1:0.839, develop:0.84, flower:0.796, hormone:0.776, root:0.781, whole pl:0.784, Comp 3:0.29192588698423	Comp 2:1.79E-15, Comp1:3.54E-113, develop:9.1E-29, flower:1.49E-8, hormone:4.77E-21, root:6.71E-46, whole pl:1.65E-10, Comp 3:0.040339919438322
AT5G14600	AtTRM61, TRM61|S-adenosyl-L-methionine-dependent methyltransferases superfamily protein	TRM61	AT1G80270	PPR596|PENTATRICOPEPTIDE REPEAT 596	PPR596	0.8	6	Comp 2:0.756, Comp1:0.82, develop:0.851, flower:0.789, hormone:0.775, root:0.82, Comp 3:0.71822157369478	Comp 2:2.0E-13, Comp1:3.08E-103, develop:1.17E-30, flower:4.26E-8, hormone:6.25E-21, root:1.28E-55, Comp 3:0
AT5G64680	Mediator-associated protein 2	MDA2	AT1G75200	flavodoxin family protein / radical SAM domain-containing protein	AT1G75200 flavodoxin	0.8	4	Comp 2:0.755, Comp1:0.773, develop:0.627, flower:0.865, hormone:0.724, root:0.7, whole pl:0.799	Comp 2:2.43E-13, Comp1:5.2E-83, develop:9.42E-8, flower:2.72E-14, hormone:1.18E-15, root:6.03E-31, whole pl:1.16E-11
AT5G49930	emb1441|zinc knuckle (CCHC-type) family protein	emb1441	AT2G26780	proteasome assembly factor ECM29	ECM29	0.8	4	atge:0.674, Comp 2:0.763, Comp1:0.674, develop:0.768, hormone:0.749, root:0.622, whole pl:0.811, Comp 3:0.85130171057737	atge:3.09E-49, Comp 2:5.04E-14, Comp1:4.58E-53, develop:3.76E-19, hormone:4.42E-18, root:1.17E-20, whole pl:1.17E-12, Comp 3:0
AT5G67220	FMN-linked oxidoreductases superfamily protein	DUS1p	AT4G02930	Elongation factor Tu, mitochondrial	EFTM	0.8	4	Comp 2:0.657, develop:0.764, flower:0.734, hormone:0.864, seed:0.806, abio + bio:0.664, Comp 3:0.76055219247474	Comp 2:1.11E-6, develop:1.01E-18, flower:5.08E-5, hormone:1.35E-34, seed:8.94E-12, abio + bio:1.02E-35, Comp 3:0
AT5G23290	PDF5|prefoldin 5	PFD5	AT1G08780	AIP3, PFD4|ABI3-interacting protein 3	PFD4	0.8	4	atge:0.811, Comp1:0.736, flower:0.814, gene mod:0.766, hormone:0.624, leaf:0.624, seed:0.7, Comp 3:0.80399721241187	atge:3.64E-92, Comp1:3.08E-70, flower:8.14E-10, gene mod:2.83E-53, hormone:4.08E-8, leaf:6.44E-16, seed:4.11E-5, Comp 3:0
AT5G64680	Mediator-associated protein 2	MDA2	AT1G80270	PPR596|PENTATRICOPEPTIDE REPEAT 596	PPR596	0.8	4	Comp 2:0.763, Comp1:0.705, develop:0.636, flower:0.879, hormone:0.826, root:0.75, whole pl:0.744	Comp 2:5.04E-14, Comp1:4.32E-61, develop:2.64E-8, flower:7.55E-16, hormone:8.23E-28, root:1.69E-39, whole pl:7.81E-8
AT4G26900	AT-HF, HISN4|HIS HF	AT-HF	AT3G21110	ATPURC, PUR7, PURC|purin 7	PUR7	0.8	4	develop:0.819, gene mod:0.751, hormone:0.802, root:0.722, whole pl:0.743, Comp 3:0.82643873794045	develop:1.58E-25, gene mod:1.2E-49, hormone:2.53E-24, root:1.77E-34, whole pl:8.98E-8, Comp 3:0
AT5G49930	emb1441|zinc knuckle (CCHC-type) family protein	emb1441	AT1G14570	AtPUX7, PUX7|UBX domain-containing protein	PUX7	0.8	4	atge:0.773, Comp1:0.711, gene mod:0.558, hormone:0.769, leaf:0.525, seed:0.875, Comp 3:0.79366463570751	atge:2.9E-77, Comp1:9.11E-63, gene mod:1.19E-18, hormone:3.07E-20, leaf:4.7E-8, seed:7.0E-19, Comp 3:0
AT4G26900	AT-HF, HISN4|HIS HF	AT-HF	AT2G21580	Ribosomal protein S25 family protein	RPS25B	0.8	4	atge:0.835, Comp 2:0.795, Comp1:0.781, develop:0.794, flower:0.702, hormone:0.715, root:0.681, whole pl:0.73, Comp 3:0.46078619420658	atge:1.92E-103, Comp 2:4.76E-17, Comp1:4.29E-86, develop:3.55E-22, flower:0.00147, hormone:7.65E-15, root:3.81E-28, whole pl:5.19E-7, Comp 3:4.585214658368E-6
AT3G08850	HEAT repeat ;WD domain, G-beta repeat protein protein	Raptor1B	AT3G02260	ASA1, BIG, CRM1, DOC1, LPR1, TIR3, UMB1|auxin transport protein (BIG)	ASA1	0.8	3	biotic:0.788, Comp1:0.663, develop:0.71, gene mod:0.549, hormone:0.626, root:0.767, Comp 3:0.84822093512588	biotic:2.16E-7, Comp1:1.9E-50, develop:1.23E-13, gene mod:1.12E-17, hormone:3.06E-8, root:6.92E-43, Comp 3:0
AT5G06860	polygalacturonase inhibiting protein 1	ATPGIP1	AT2G29420	ATGSTU7, GST25, GSTU7|glutathione S-transferase tau 7	ATGSTU7	0.8	3	atge:0.843, Comp 2:0.718, Comp1:0.809, develop:0.75, hormone:0.61, root:0.547, whole pl:0.727, Comp 3:0.66566841515296	atge:1.3E-107, Comp 2:1.7E-10, Comp1:5.26E-98, develop:2.8E-17, hormone:2.86E-7, root:3.56E-13, whole pl:7.66E-7, Comp 3:0
AT5G14600	AtTRM61, TRM61|S-adenosyl-L-methionine-dependent methyltransferases superfamily protein	TRM61	AT4G26900	AT-HF, HISN4|HIS HF	AT-HF	0.8	3	Comp 2:0.574, develop:0.778, flower:0.75, hormone:0.563, seed:0.867, abio + bio:0.595, Comp 3:0.45405259191608	Comp 2:0.0104, develop:2.88E-20, flower:7.82E-6, hormone:0.000103, seed:7.33E-18, abio + bio:3.39E-25, Comp 3:7.3202576988939E-6
AT5G60040	NRPC1|nuclear RNA polymerase C1	NRPC1	AT4G02930	Elongation factor Tu, mitochondrial	EFTM	0.8	3	Comp 2:0.751, develop:0.642, flower:0.676, hormone:0.538, seed:0.856, abio + bio:0.781, whole pl:0.718	Comp 2:5.21E-13, develop:1.11E-8, flower:0.0166, hormone:0.00164, seed:1.46E-16, abio + bio:6.64E-62, whole pl:2.4E-6
AT3G06730	TRX P, TRX z|Thioredoxin z	TRX-z	AT1G59990	EMB3108, HS3, RH22|DEA(D/H)-box RNA helicase family protein	EMB3108	0.8	3	Comp 2:0.728, Comp1:0.735, flower:0.86, gene mod:0.776, hormone:0.762, whole pl:0.626, Comp 3:0.65308155681125	Comp 2:3.22E-11, Comp1:6.36E-70, flower:8.9E-14, gene mod:7.54E-56, hormone:1.85E-19, whole pl:0.0342, Comp 3:0
AT5G35700	FIM2, FIM5|fimbrin-like protein 2	FIM2	AT1G80460	GLI1, NHO1|Actin-like ATPase superfamily protein	GLI1	0.8	3	Comp1:0.409, develop:0.775, flower:0.822, hormone:0.625, Comp 3:0.80512419891537	Comp1:2.25E-11, develop:6.32E-20, flower:2.02E-10, hormone:3.54E-8, Comp 3:0
AT5G35700	FIM2, FIM5|fimbrin-like protein 2	FIM2	AT4G29130	ATHXK1, GIN2, HXK1|hexokinase 1	HXK1	0.8	3	develop:0.689, flower:0.816, hormone:0.664, seed:0.795, abio + bio:0.572, Comp 3:0.79579818250641	develop:5.81E-12, flower:5.78E-10, hormone:8.77E-11, seed:6.6E-11, abio + bio:3.16E-22, Comp 3:0
AT5G42060	Mediator-associated protein 3	MDA3	AT1G75670	DNA-directed RNA polymerase	NRPA7	0.8	3	Comp 2:0.666, Comp1:0.79, develop:0.628, flower:0.779, hormone:0.687, root:0.574, whole pl:0.817, Comp 3:0.69004782715413	Comp 2:3.47E-7, Comp1:1.01E-89, develop:8.19E-8, flower:1.79E-7, hormone:1.64E-12, root:1.19E-15, whole pl:3.49E-13, Comp 3:0
AT5G43970	ATTOM22-V, TOM22-V, TOM9-2|translocase of outer membrane 22-V	TOM22-V	AT3G22480	PDF2|prefoldin 2	PFD2	0.8	3	develop:0.713, gene mod:0.585, hormone:0.805, root:0.82, whole pl:0.77, Comp 3:0.64908888982671	develop:6.89E-14, gene mod:9.07E-22, hormone:9.86E-25, root:1.28E-55, whole pl:1.64E-9, Comp 3:5.575705685377E-14
AT4G29510	ATPRMT11, ATPRMT1B, PRMT11, PRMT1B|arginine methyltransferase 11	PRMT11	AT3G21110	ATPURC, PUR7, PURC|purin 7	PUR7	0.8	3	develop:0.816, gene mod:0.683, hormone:0.694, root:0.813, whole pl:0.767, Comp 3:0.68034119021457	develop:4.25E-25, gene mod:5.64E-36, hormone:4.54E-13, root:1.04E-53, whole pl:2.63E-9, Comp 3:0
AT3G57330	ACA11|autoinhibited Ca2+-ATPase 11	ACA11	AT1G27770	ACA1, PEA1|autoinhibited Ca2+-ATPase 1	ACA1	0.8	2	Comp1:0.401, gene mod:0.67, leaf:0.79, seed:0.692, Comp 3:0.80338565023524	Comp1:1.32E-10, gene mod:8.91E-34, leaf:3.85E-38, seed:9.96E-5, Comp 3:0
AT5G04420	Galactose oxidase/kelch repeat superfamily protein	AT5G04420 Gal_oxidase	AT3G18480	AtCASP, CASP|CCAAT-displacement protein alternatively spliced product	CASP	0.8	2	develop:0.754, gene mod:0.712, hormone:0.676, root:0.843, Comp 3:0.74494275426053	develop:1.11E-17, gene mod:2.56E-41, hormone:1.15E-11, root:1.56E-62, Comp 3:0
AT2G46540	OXPHOS Complex I subunit B9	OXPHOS-B9	AT1G80230	Cytochrome c oxidase subunit 5b-2, mitochondrial	COX5B-2	0.8	2	Comp1:0.623, flower:0.785, root:0.41, whole pl:0.81	Comp1:8.4E-42, flower:7.64E-8, root:0.00161, whole pl:1.42E-12
AT5G65110	ACX2, ATACX2|acyl-CoA oxidase 2	ACX2	AT2G42790	CSY3|citrate synthase 3	CSY3	0.8	2	atge:0.793, biotic:0.727, Comp1:0.738, develop:0.625, gene mod:0.64, hormone:0.743, root:0.8, Comp 3:0.54397222735011	atge:1.02E-84, biotic:0.000348, Comp1:7.14E-71, develop:1.24E-7, gene mod:4.18E-29, hormone:1.79E-17, root:2.3E-50, Comp 3:5.6500819010229E-9
AT5G49930	emb1441|zinc knuckle (CCHC-type) family protein	emb1441	AT3G54010	DEI1, PAS1|FKBP-type peptidyl-prolyl cis-trans isomerase family protein	DEI1	0.8	2	Comp 2:0.781, develop:0.715, hormone:0.811, abio + bio:0.714, whole pl:0.664, Comp 3:0.73031858155592	Comp 2:1.16E-15, develop:4.66E-14, hormone:1.42E-25, abio + bio:2.75E-45, whole pl:0.000988, Comp 3:0
AT3G24430	HCF101|ATP binding protein	HCF101	AT3G12080	emb2738, EngA-1|GTP-binding family protein	EngA-1	0.8	2	develop:0.805, gene mod:0.786, hormone:0.731, root:0.699, Comp 3:0.52896077717882	develop:1.37E-23, gene mod:1.47E-58, hormone:2.64E-16, root:8.58E-31, Comp 3:2.1702381993011E-8
AT5G04420	Galactose oxidase/kelch repeat superfamily protein	AT5G04420 Gal_oxidase	AT2G29560	ENO3, ENOC|cytosolic enolase	ENOC	0.8	2	atge:0.576, Comp 2:0.621, Comp1:0.622, develop:0.755, root:0.608, Comp 3:0.84930070776629	atge:1.44E-30, Comp 2:8.19E-5, Comp1:1.33E-41, develop:8.79E-18, root:4.14E-19, Comp 3:0
AT3G57330	ACA11|autoinhibited Ca2+-ATPase 11	ACA11	AT1G80460	GLI1, NHO1|Actin-like ATPase superfamily protein	GLI1	0.8	2	develop:0.524, flower:0.807, root:0.565, Comp 3:0.79691328649214	develop:0.0159, flower:2.61E-9, root:8.46E-15, Comp 3:0
AT5G14600	AtTRM61, TRM61|S-adenosyl-L-methionine-dependent methyltransferases superfamily protein	TRM61	AT4G24710	PCH2|pachytene checkpoint-like protein	PCH2	0.8	2	Comp 2:0.614, develop:0.808, flower:0.785, hormone:0.656, seed:0.715, abio + bio:0.556, Comp 3:0.58996960872712	Comp 2:0.000177, develop:5.42E-24, flower:7.64E-8, hormone:3.23E-10, seed:7.2E-6, abio + bio:2.7E-20, Comp 3:5.8874176052327E-11
AT4G29510	ATPRMT11, ATPRMT1B, PRMT11, PRMT1B|arginine methyltransferase 11	PRMT11	AT3G22480	PDF2|prefoldin 2	PFD2	0.8	2	develop:0.839, gene mod:0.491, hormone:0.767, root:0.551, Comp 3:0.59019475756195	develop:1.33E-28, gene mod:4.91E-12, hormone:5.15E-20, root:1.58E-13, Comp 3:5.7444002683676E-11
AT5G67220	FMN-linked oxidoreductases superfamily protein	DUS1p	AT1G80270	PPR596|PENTATRICOPEPTIDE REPEAT 596	PPR596	0.8	2	Comp1:0.657, develop:0.633, flower:0.709, hormone:0.825, root:0.767, Comp 3:0.33785586664448	Comp1:4.57E-49, develop:4.05E-8, flower:0.000732, hormone:1.18E-27, root:6.92E-43, Comp 3:0.0055995245663043
AT3G07300	eukaryotic initiation factor 2B subunit beta	eIF2B-β	AT1G80270	PPR596|PENTATRICOPEPTIDE REPEAT 596	PPR596	0.8	2	Comp1:0.596, flower:0.701, hormone:0.83, root:0.507, whole pl:0.769	Comp1:1.22E-36, flower:0.00162, hormone:1.91E-28, root:6.78E-10, whole pl:1.92E-9
AT4G24710	PCH2|pachytene checkpoint-like protein	PCH2	AT1G80270	PPR596|PENTATRICOPEPTIDE REPEAT 596	PPR596	0.8	2	Comp 2:0.649, Comp1:0.712, develop:0.796, flower:0.8, hormone:0.667, root:0.556, Comp 3:0.68808651106917	Comp 2:3.04E-6, Comp1:4.74E-63, develop:1.99E-22, flower:8.0E-9, hormone:5.33E-11, root:5.65E-14, Comp 3:0
AT5G18820	Cpn60alpha2, CPNA2, EMB3007|TCP-1/cpn60 chaperonin family protein	CPNA2	AT3G21110	ATPURC, PUR7, PURC|purin 7	PUR7	0.8	2	develop:0.795, gene mod:0.728, hormone:0.575, root:0.663, whole pl:0.811, Comp 3:0.74988523018014	develop:2.66E-22, gene mod:1.47E-44, hormone:2.5E-5, root:1.11E-25, whole pl:1.17E-12, Comp 3:0
AT2G02730	GRIP/coiled-coil protein, putative (DUF1664)	AT2G02730 DUF1664	AT1G14570	AtPUX7, PUX7|UBX domain-containing protein	PUX7	0.8	2	atge:0.591, flower:0.787, gene mod:0.482, hormone:0.578, Comp 3:0.81471637371146	atge:5.11E-33, flower:5.71E-8, gene mod:2.98E-11, hormone:1.74E-5, Comp 3:0
AT4G29130	ATHXK1, GIN2, HXK1|hexokinase 1	HXK1	AT2G44610	ATRAB6A, ATRABH1B, RAB6, RAB6A|Ras-related small GTP-binding family protein	RAB6A	0.8	2	Comp1:0.419, develop:0.659, gene mod:0.493, root:0.432, whole pl:0.77, Comp 3:0.83450956405938	Comp1:2.29E-12, develop:8.42E-10, gene mod:3.27E-12, root:8.57E-5, whole pl:1.64E-9, Comp 3:0
AT4G29130	ATHXK1, GIN2, HXK1|hexokinase 1	HXK1	AT3G51460	RHD4|Phosphoinositide phosphatase family protein	RHD4	0.8	2	develop:0.696, flower:0.76, hormone:0.69, abio + bio:0.518, Comp 3:0.84508198063323	develop:1.67E-12, flower:2.26E-6, hormone:9.51E-13, abio + bio:4.21E-16, Comp 3:0
AT5G64680	Mediator-associated protein 2	MDA2	AT2G39460	ATRPL23A, RPL23A, RPL23A1, RPL23AA|ribosomal protein L23AA	RPL23A	0.8	2	atge:0.627, Comp1:0.585, develop:0.815, gene mod:0.54, root:0.787	atge:1.89E-39, Comp1:1.13E-34, develop:5.88E-25, gene mod:9.97E-17, root:2.92E-47
AT5G18820	Cpn60alpha2, CPNA2, EMB3007|TCP-1/cpn60 chaperonin family protein	CPNA2	AT3G57490	40S ribosomal protein S2-4	RPS2D	0.8	2	Comp 2:0.648, develop:0.638, flower:0.728, hormone:0.683, seed:0.845, abio + bio:0.5, whole pl:0.762, Comp 3:0.50506925909466	Comp 2:3.44E-6, develop:1.98E-8, flower:9.89E-5, hormone:3.37E-12, seed:2.29E-15, abio + bio:2.71E-14, whole pl:5.67E-9, Comp 3:1.621329030452E-7
AT5G67220	FMN-linked oxidoreductases superfamily protein	DUS1p	AT3G57490	40S ribosomal protein S2-4	RPS2D	0.8	2	Comp 2:0.705, develop:0.744, flower:0.714, hormone:0.834, seed:0.775, abio + bio:0.685, Comp 3:0.54063912553261	Comp 2:1.33E-9, develop:1.09E-16, flower:0.000439, hormone:4.28E-29, seed:1.86E-9, abio + bio:1.67E-39, Comp 3:7.6613825619048E-9
AT3G21110	ATPURC, PUR7, PURC|purin 7	PUR7	AT2G33610	ATSWI3B, CHB2, SWI3B|switch subunit 3	SWI3B	0.8	2	atge:0.453, Comp1:0.408, flower:0.799, Comp 3:0.80040272568429	atge:1.56E-14, Comp1:2.81E-11, flower:9.35E-9, Comp 3:0
AT2G44610	ATRAB6A, ATRABH1B, RAB6, RAB6A|Ras-related small GTP-binding family protein	RAB6A	AT1G14670	Transmembrane 9 superfamily member 2	TMN2	0.8	2	atge:0.744, Comp1:0.595, hormone:0.714, seed:0.838, Comp 3:0.7566753640898	atge:1.02E-67, Comp1:1.85E-36, hormone:9.37E-15, seed:1.18E-14, Comp 3:0
AT2G18700	trehalose phosphatase/synthase 11	TPS11	AT1G60140	trehalose phosphate synthase 10	TPS10	0.8	2	Comp 2:0.593, flower:0.754, gene mod:0.417, Comp 3:0.83677735683363	Comp 2:0.00161, flower:4.79E-6, gene mod:3.08E-6, Comp 3:0
AT5G61030	GR-RBP3, ORRM3, RBGA7|glycine-rich RNA-binding protein 3	GR-RBP3	AT5G60040	NRPC1|nuclear RNA polymerase C1	NRPC1	0.79	6	Comp 2:0.827, develop:0.751, flower:0.808, hormone:0.771, seed:0.81, abio + bio:0.8, whole pl:0.711	Comp 2:1.15E-20, develop:2.23E-17, flower:2.22E-9, hormone:1.81E-20, seed:4.18E-12, abio + bio:9.99E-68, whole pl:5.66E-6
AT5G43970	ATTOM22-V, TOM22-V, TOM9-2|translocase of outer membrane 22-V	TOM22-V	AT3G57490	40S ribosomal protein S2-4	RPS2D	0.79	6	Comp 2:0.76, develop:0.724, flower:0.761, hormone:0.776, seed:0.856, abio + bio:0.804, whole pl:0.762, Comp 3:0.4972676046939	Comp 2:9.15E-14, develop:7.72E-15, flower:1.99E-6, hormone:4.77E-21, seed:1.46E-16, abio + bio:4.93E-69, whole pl:5.67E-9, Comp 3:3.0254953265397E-7
AT5G04420	Galactose oxidase/kelch repeat superfamily protein	AT5G04420 Gal_oxidase	AT2G24765	ARF3, ARL1, ATARL1|ADP-ribosylation factor 3	ARF3	0.79	5	atge:0.829, Comp 2:0.639, Comp1:0.811, develop:0.753, flower:0.75, root:0.635, whole pl:0.622, Comp 3:0.79965757642185	atge:1.85E-100, Comp 2:1.03E-5, Comp1:6.24E-99, develop:1.4E-17, flower:7.82E-6, root:3.6E-22, whole pl:0.0483, Comp 3:0
AT5G43970	ATTOM22-V, TOM22-V, TOM9-2|translocase of outer membrane 22-V	TOM22-V	AT4G02930	Elongation factor Tu, mitochondrial	EFTM	0.79	5	Comp 2:0.779, develop:0.768, flower:0.77, hormone:0.804, seed:0.851, abio + bio:0.722, whole pl:0.647, Comp 3:0.58792389171093	Comp 2:1.79E-15, develop:3.76E-19, flower:6.13E-7, hormone:1.35E-24, seed:5.24E-16, abio + bio:5.18E-47, whole pl:0.00513, Comp 3:7.3197673787699E-11
AT5G49460	ACLB-2|ATP citrate lyase subunit B 2	ACLB-2	AT5G04420	Galactose oxidase/kelch repeat superfamily protein	AT5G04420 Gal_oxidase	0.79	4	Comp 2:0.762, develop:0.683, hormone:0.755, seed:0.677, abio + bio:0.791, whole pl:0.654, Comp 3:0.83244612916103	Comp 2:6.15E-14, develop:1.65E-11, hormone:1.05E-18, seed:0.000486, abio + bio:6.81E-65, whole pl:0.00263, Comp 3:0
AT5G48300	ADG1, APS1|ADP glucose pyrophosphorylase 1	ADG1	AT5G12860	DiT1|dicarboxylate transporter 1	DiT1	0.79	4	Comp 2:0.767, develop:0.817, hormone:0.613, abio + bio:0.809, whole pl:0.754, Comp 3:0.62118845082795	Comp 2:2.24E-14, develop:3.07E-25, hormone:1.9E-7, abio + bio:1.04E-70, whole pl:1.87E-8, Comp 3:1.7191568252905E-12
AT5G14600	AtTRM61, TRM61|S-adenosyl-L-methionine-dependent methyltransferases superfamily protein	TRM61	AT3G59630	diphthamide synthesis DPH2 family protein	DPH2	0.79	4	develop:0.774, flower:0.825, hormone:0.79, seed:0.784, Comp 3:0.4492750935407	develop:8.18E-20, flower:1.18E-10, hormone:9.39E-23, seed:4.33E-10, Comp 3:1.0140176861423E-5
AT3G59630	diphthamide synthesis DPH2 family protein	DPH2	AT1G75670	DNA-directed RNA polymerase	NRPA7	0.79	4	Comp 2:0.682, Comp1:0.697, develop:0.797, flower:0.803, hormone:0.811, root:0.432, Comp 3:0.75221327342194	Comp 2:3.93E-8, Comp1:6.38E-59, develop:1.49E-22, flower:4.98E-9, hormone:1.42E-25, root:8.57E-5, Comp 3:0
AT5G14600	AtTRM61, TRM61|S-adenosyl-L-methionine-dependent methyltransferases superfamily protein	TRM61	AT1G75670	DNA-directed RNA polymerase	NRPA7	0.79	4	Comp 2:0.721, Comp1:0.717, develop:0.736, flower:0.787, hormone:0.825, root:0.76, whole pl:0.807, Comp 3:0.47327131584631	Comp 2:1.04E-10, Comp1:1.74E-64, develop:6.27E-16, flower:5.71E-8, hormone:1.18E-27, root:1.86E-41, whole pl:2.55E-12, Comp 3:1.874114969972E-6
AT5G43970	ATTOM22-V, TOM22-V, TOM9-2|translocase of outer membrane 22-V	TOM22-V	AT5G23290	PDF5|prefoldin 5	PFD5	0.79	4	Comp 2:0.669, develop:0.563, hormone:0.75, seed:0.81, abio + bio:0.571, whole pl:0.817, Comp 3:0.76960558300331	Comp 2:2.33E-7, develop:0.000271, hormone:3.49E-18, seed:4.18E-12, abio + bio:4.2E-22, whole pl:3.49E-13, Comp 3:0
AT2G21580	Ribosomal protein S25 family protein	RPS25B	AT1G80270	PPR596|PENTATRICOPEPTIDE REPEAT 596	PPR596	0.79	4	Comp 2:0.784, Comp1:0.816, develop:0.778, flower:0.749, hormone:0.647, root:0.795, whole pl:0.734	Comp 2:5.96E-16, Comp1:2.7E-101, develop:2.88E-20, flower:8.83E-6, hormone:1.33E-9, root:3.82E-49, whole pl:3.06E-7
AT4G29510	ATPRMT11, ATPRMT1B, PRMT11, PRMT1B|arginine methyltransferase 11	PRMT11	AT2G39460	ATRPL23A, RPL23A, RPL23A1, RPL23AA|ribosomal protein L23AA	RPL23A	0.79	4	atge:0.757, Comp1:0.757, develop:0.826, gene mod:0.624, hormone:0.516, root:0.59, Comp 3:0.807989605226	atge:7.84E-72, Comp1:3.32E-77, develop:1.47E-26, gene mod:8.07E-27, hormone:0.0156, root:3.16E-17, Comp 3:0
AT3G24430	HCF101|ATP binding protein	HCF101	AT3G06730	TRX P, TRX z|Thioredoxin z	TRX-z	0.79	4	biotic:0.825, develop:0.76, gene mod:0.775, hormone:0.811, root:0.69, Comp 3:0.60177550067725	biotic:6.65E-10, develop:2.68E-18, gene mod:1.38E-55, hormone:1.42E-25, root:1.91E-29, Comp 3:1.6206833514117E-11
AT3G17970	atToc64-III, TOC64-III|translocon at the outer membrane of chloroplasts 64-III	TOC64-III	AT1G75200	flavodoxin family protein / radical SAM domain-containing protein	AT1G75200 flavodoxin	0.79	3	Comp 2:0.594, Comp1:0.537, develop:0.571, flower:0.777, hormone:0.781, root:0.585, whole pl:0.806, Comp 3:0.73984540367577	Comp 2:0.00145, Comp1:6.49E-27, develop:0.00011, flower:2.37E-7, hormone:1.21E-21, root:1.0E-16, whole pl:3.09E-12, Comp 3:0
AT5G67220	FMN-linked oxidoreductases superfamily protein	DUS1p	AT3G27740	CARA, VEN6|carbamoyl phosphate synthetase A	CARA	0.79	3	develop:0.787, gene mod:0.56, hormone:0.818, root:0.735, whole pl:0.66, Comp 3:0.75888976611878	develop:2.55E-21, gene mod:7.12E-19, hormone:1.36E-26, root:9.92E-37, whole pl:0.00147, Comp 3:0
AT5G60040	NRPC1|nuclear RNA polymerase C1	NRPC1	AT5G18820	Cpn60alpha2, CPNA2, EMB3007|TCP-1/cpn60 chaperonin family protein	CPNA2	0.79	3	Comp 2:0.775, develop:0.721, flower:0.711, hormone:0.788, seed:0.821, abio + bio:0.477, whole pl:0.713	Comp 2:4.23E-15, develop:1.42E-14, flower:0.000598, hormone:1.68E-22, seed:4.72E-13, abio + bio:3.93E-12, whole pl:4.44E-6
AT5G64680	Mediator-associated protein 2	MDA2	AT3G59630	diphthamide synthesis DPH2 family protein	DPH2	0.79	3	Comp 2:0.571, develop:0.594, flower:0.776, hormone:0.823, seed:0.773	Comp 2:0.0138, develop:7.13E-6, flower:2.72E-7, hormone:2.4E-27, seed:2.56E-9
AT5G60040	NRPC1|nuclear RNA polymerase C1	NRPC1	AT4G11120	translation elongation factor Ts (EF-Ts)	EFTS	0.79	3	Comp 2:0.681, develop:0.568, hormone:0.759, seed:0.842, abio + bio:0.758	Comp 2:4.53E-8, develop:0.000155, hormone:3.91E-19, seed:4.67E-15, abio + bio:1.37E-55
AT1G75200	flavodoxin family protein / radical SAM domain-containing protein	AT1G75200 flavodoxin	AT1G59990	EMB3108, HS3, RH22|DEA(D/H)-box RNA helicase family protein	EMB3108	0.79	3	Comp 2:0.647, Comp1:0.477, flower:0.851, gene mod:0.639, hormone:0.759, whole pl:0.674, Comp 3:0.76890254501177	Comp 2:3.9E-6, Comp1:8.22E-19, flower:6.72E-13, gene mod:5.86E-29, hormone:3.91E-19, whole pl:0.000356, Comp 3:0
AT5G18820	Cpn60alpha2, CPNA2, EMB3007|TCP-1/cpn60 chaperonin family protein	CPNA2	AT1G59990	EMB3108, HS3, RH22|DEA(D/H)-box RNA helicase family protein	EMB3108	0.79	3	Comp 2:0.622, Comp1:0.66, flower:0.83, gene mod:0.755, hormone:0.539, whole pl:0.782, Comp 3:0.65125881409592	Comp 2:7.32E-5, Comp1:9.4E-50, flower:4.66E-11, gene mod:1.37E-50, hormone:0.00147, whole pl:2.31E-10, Comp 3:0
AT3G27430	PBB1|N-terminal nucleophile aminohydrolases (Ntn hydrolases) superfamily protein	PBB1	AT2G38280	ATAMPD, FAC1|AMP deaminase, putative / myoadenylate deaminase	FAC1	0.79	3	atge:0.797, Comp1:0.62, develop:0.774, gene mod:0.449, hormone:0.529, root:0.611, Comp 3:0.80954695539449	atge:2.63E-86, Comp1:3.33E-41, develop:8.18E-20, gene mod:1.42E-8, hormone:0.0042, root:1.96E-19, Comp 3:0
AT5G64680	Mediator-associated protein 2	MDA2	AT5G42060	Mediator-associated protein 3	MDA3	0.79	3	Comp 2:0.695, develop:0.568, flower:0.682, hormone:0.792, seed:0.772, abio + bio:0.688, whole pl:0.791, Comp 3:0.356542937477	Comp 2:6.04E-9, develop:0.000155, flower:0.00971, hormone:5.23E-23, seed:2.99E-9, abio + bio:4.54E-40, whole pl:4.9E-11, Comp 3:0.0022745067109117
AT5G43970	ATTOM22-V, TOM22-V, TOM9-2|translocase of outer membrane 22-V	TOM22-V	AT3G22630	PBD1, PRCGB|20S proteasome beta subunit D1	PBD1	0.79	3	develop:0.772, gene mod:0.685, hormone:0.816, root:0.674, whole pl:0.638, Comp 3:0.78529800220384	develop:1.37E-19, gene mod:2.53E-36, hormone:2.69E-26, root:3.63E-27, whole pl:0.0118, Comp 3:0
AT2G29420	ATGSTU7, GST25, GSTU7|glutathione S-transferase tau 7	ATGSTU7	AT1G23440	Peptidase C15, pyroglutamyl peptidase I-like protein	Peptidase C15	0.79	3	Comp1:0.784, flower:0.78, gene mod:0.703, hormone:0.636, leaf:0.798, Comp 3:0.56872698350833	Comp1:2.77E-87, flower:1.56E-7, gene mod:1.37E-39, hormone:7.1E-9, leaf:1.03E-39, Comp 3:5.285592144561E-10
AT2G45980	ATI1|ATG8-interacting protein 1	ATI1	AT1G23440	Peptidase C15, pyroglutamyl peptidase I-like protein	Peptidase C15	0.79	3	Comp1:0.546, flower:0.785, gene mod:0.677, leaf:0.761, seed:0.725, Comp 3:0.82275448405005	Comp1:2.83E-28, flower:7.64E-8, gene mod:6.02E-35, leaf:5.69E-33, seed:2.11E-6, Comp 3:0
AT5G64680	Mediator-associated protein 2	MDA2	AT5G23290	PDF5|prefoldin 5	PFD5	0.79	3	Comp 2:0.682, develop:0.798, flower:0.705, hormone:0.757, seed:0.811, abio + bio:0.745, whole pl:0.652	Comp 2:3.93E-8, develop:1.11E-22, flower:0.00109, hormone:6.41E-19, seed:3.45E-12, abio + bio:2.51E-52, whole pl:0.00319
AT5G23290	PDF5|prefoldin 5	PFD5	AT4G29510	ATPRMT11, ATPRMT1B, PRMT11, PRMT1B|arginine methyltransferase 11	PRMT11	0.79	3	Comp 2:0.585, develop:0.779, flower:0.706, hormone:0.631, seed:0.813, abio + bio:0.536, Comp 3:0.78421604300962	Comp 2:0.00358, develop:2.21E-20, flower:0.00099, hormone:1.48E-8, seed:2.34E-12, abio + bio:5.06E-18, Comp 3:0
AT5G14600	AtTRM61, TRM61|S-adenosyl-L-methionine-dependent methyltransferases superfamily protein	TRM61	AT4G29510	ATPRMT11, ATPRMT1B, PRMT11, PRMT1B|arginine methyltransferase 11	PRMT11	0.79	3	Comp 2:0.656, develop:0.669, flower:0.829, hormone:0.79, seed:0.764, abio + bio:0.645, whole pl:0.654, Comp 3:0.55558358854871	Comp 2:1.27E-6, develop:1.71E-10, flower:5.62E-11, hormone:9.39E-23, seed:1.02E-8, abio + bio:1.5E-32, whole pl:0.00263, Comp 3:1.9050767606937E-9
AT5G61030	GR-RBP3, ORRM3, RBGA7|glycine-rich RNA-binding protein 3	GR-RBP3	AT3G21110	ATPURC, PUR7, PURC|purin 7	PUR7	0.79	3	develop:0.816, gene mod:0.69, hormone:0.748, root:0.805, whole pl:0.754, Comp 3:0.45073505459244	develop:4.25E-25, gene mod:3.3E-37, hormone:5.6E-18, root:1.27E-51, whole pl:1.87E-8, Comp 3:9.1839016165429E-6
AT5G43970	ATTOM22-V, TOM22-V, TOM9-2|translocase of outer membrane 22-V	TOM22-V	AT2G39460	ATRPL23A, RPL23A, RPL23A1, RPL23AA|ribosomal protein L23AA	RPL23A	0.79	3	atge:0.835, biotic:0.765, Comp1:0.724, develop:0.627, gene mod:0.607, hormone:0.576, root:0.509, whole pl:0.766, Comp 3:0.6936840122875	atge:1.92E-103, biotic:4.54E-6, Comp1:1.5E-66, develop:9.42E-8, gene mod:1.56E-24, hormone:2.21E-5, root:4.76E-10, whole pl:3.07E-9, Comp 3:0
AT3G27740	CARA, VEN6|carbamoyl phosphate synthetase A	CARA	AT3G17970	atToc64-III, TOC64-III|translocon at the outer membrane of chloroplasts 64-III	TOC64-III	0.79	3	develop:0.717, gene mod:0.687, hormone:0.782, root:0.714, whole pl:0.763, Comp 3:0.81787189853847	develop:3.15E-14, gene mod:1.13E-36, hormone:9.19E-22, root:3.73E-33, whole pl:4.87E-9, Comp 3:0
AT3G08850	HEAT repeat ;WD domain, G-beta repeat protein protein	Raptor1B	AT3G01090	SNF1 kinase homolog 10	SnRK1α1	0.79	2	biotic:0.831, Comp1:0.436, develop:0.742, gene mod:0.534, root:0.756, Comp 3:0.54700661143291	biotic:2.29E-10, Comp1:3.96E-14, develop:1.7E-16, gene mod:4.12E-16, root:1.16E-40, Comp 3:4.2697527677082E-9
AT5G21170	5'-AMP-activated protein kinase beta-2 subunit protein	SnRK1β1	AT1G23870	trehalose-phosphatase/synthase 9	TPS9	0.79	2	Comp1:0.525, flower:0.774, gene mod:0.662, hormone:0.579, leaf:0.708, seed:0.798, Comp 3:0.66679968921491	Comp1:3.67E-25, flower:3.57E-7, gene mod:1.77E-32, hormone:1.54E-5, leaf:3.35E-25, seed:3.87E-11, Comp 3:0
AT5G43780	APS4, ATPS4|Pseudouridine synthase/archaeosine transglycosylase-like family protein	APS4	AT3G57330	ACA11|autoinhibited Ca2+-ATPase 11	ACA11	0.79	2	seed:0.783, Comp 3:0.79670179177852	seed:5.11E-10, Comp 3:0
AT3G52180	ATPTPKIS1, ATSEX4, DSP4, SEX4|dual specificity protein phosphatase (DsPTP1) family protein	SEX4	AT1G69830	AMY3, ATAMY3|alpha-amylase-like 3	AMY3	0.79	2	Comp 2:0.696, Comp1:0.774, gene mod:0.706, hormone:0.681, Comp 3:0.80708798811848	Comp 2:5.21E-9, Comp1:2.18E-83, gene mod:3.69E-40, hormone:4.8E-12, Comp 3:0
AT5G20650	AtCOPT5, COPT5|copper transporter 5	AtCOPT5	AT3G54840	ARA6, ARA-6, AtARA6, ATRAB5C, ATRABF1, RABF1|Ras-related small GTP-binding family protein	ARA6	0.79	2	develop:0.778, seed:0.807, abio + bio:0.63, Comp 3:0.65654710671854	develop:2.88E-20, seed:7.41E-12, abio + bio:3.35E-30, Comp 3:0
AT5G60040	NRPC1|nuclear RNA polymerase C1	NRPC1	AT1G75200	flavodoxin family protein / radical SAM domain-containing protein	AT1G75200 flavodoxin	0.79	2	Comp 2:0.717, Comp1:0.755, develop:0.679, flower:0.828, hormone:0.544, root:0.739, whole pl:0.667	Comp 2:2.0E-10, Comp1:1.64E-76, develop:3.26E-11, flower:6.77E-11, hormone:0.00086, root:1.89E-37, whole pl:0.00073
AT5G43780	APS4, ATPS4|Pseudouridine synthase/archaeosine transglycosylase-like family protein	APS4	AT4G05150	Octicosapeptide/Phox/Bem1p family protein	AT4G05150 PB1	0.79	2	Comp 2:0.562, develop:0.559, seed:0.798, abio + bio:0.431, Comp 3:0.77887181916349	Comp 2:0.0317, develop:0.000422, seed:3.87E-11, abio + bio:2.86E-8, Comp 3:0
AT5G18820	Cpn60alpha2, CPNA2, EMB3007|TCP-1/cpn60 chaperonin family protein	CPNA2	AT5G10070	RNase L inhibitor protein-like protein	AT5G10070 RNase L inhibitor	0.79	2	Comp 2:0.693, flower:0.681, hormone:0.773, seed:0.803, abio + bio:0.549, Comp 3:0.56509992826131	Comp 2:8.11E-9, flower:0.0106, hormone:1.07E-20, seed:1.56E-11, abio + bio:1.75E-19, Comp 3:7.5718951542545E-10
AT5G04420	Galactose oxidase/kelch repeat superfamily protein	AT5G04420 Gal_oxidase	AT3G59760	ATCS-C, OASC|O-acetylserine (thiol) lyase isoform C	ATCS-C	0.79	2	develop:0.798, seed:0.786, abio + bio:0.68	develop:1.11E-22, seed:3.1E-10, abio + bio:1.42E-38
AT3G22480	PDF2|prefoldin 2	PFD2	AT2G35010	ATO1, TO1|thioredoxin O1	ATO1	0.79	2	atge:0.795, Comp1:0.685, develop:0.651, gene mod:0.543, hormone:0.788, root:0.418, Comp 3:0.4444229097154	atge:1.66E-85, Comp1:8.47E-56, develop:2.89E-9, gene mod:4.85E-17, hormone:1.68E-22, root:0.000568, Comp 3:1.4046031370077E-5
AT3G53970	PTRE1|proteasome inhibitor-like protein	PTRE1	AT2G42790	CSY3|citrate synthase 3	CSY3	0.79	2	atge:0.727, Comp1:0.695, develop:0.758, gene mod:0.531, hormone:0.821, Comp 3:0.65383652807313	atge:1.05E-62, Comp1:2.17E-58, develop:4.32E-18, gene mod:8.29E-16, hormone:4.84E-27, Comp 3:0
AT3G20250	APUM5, PUM5|pumilio 5	PUM5	AT2G42790	CSY3|citrate synthase 3	CSY3	0.79	2	atge:0.734, biotic:0.767, Comp1:0.704, develop:0.719, gene mod:0.416, root:0.621, Comp 3:0.81135100362958	atge:1.01E-64, biotic:3.53E-6, Comp1:8.14E-61, develop:2.11E-14, gene mod:3.62E-6, root:1.52E-20, Comp 3:0
AT5G18660	DVR, PCB2|NAD(P)-binding Rossmann-fold superfamily protein, PALE-GREEN AND CHLOROPHYLL B REDUCED 2	PCB2	AT5G12860	DiT1|dicarboxylate transporter 1	DiT1	0.79	2	Comp 2:0.75, develop:0.745, hormone:0.686, abio + bio:0.836, whole pl:0.649, Comp 3:0.56130907031244	Comp 2:6.29E-13, develop:8.71E-17, hormone:1.97E-12, abio + bio:1.06E-80, whole pl:0.00425, Comp 3:1.0973288363208E-9
AT4G26900	AT-HF, HISN4|HIS HF	AT-HF	AT3G59630	diphthamide synthesis DPH2 family protein	DPH2	0.79	2	develop:0.65, flower:0.756, hormone:0.577, seed:0.818, Comp 3:0.6643126296377	develop:3.36E-9, flower:3.74E-6, hormone:1.96E-5, seed:8.68E-13, Comp 3:0
AT5G61030	GR-RBP3, ORRM3, RBGA7|glycine-rich RNA-binding protein 3	GR-RBP3	AT3G07300	eukaryotic initiation factor 2B subunit beta	eIF2B-β	0.79	2	gene mod:0.585, hormone:0.761, root:0.536, whole pl:0.809	gene mod:9.07E-22, hormone:2.37E-19, root:3.14E-12, whole pl:1.73E-12
AT5G58130	Repressor Of Silencing 3	ROS3	AT5G49930	emb1441|zinc knuckle (CCHC-type) family protein	emb1441	0.79	2	Comp 2:0.649, hormone:0.67, seed:0.822, abio + bio:0.679, whole pl:0.767, Comp 3:0.67013991793002	Comp 2:3.04E-6, hormone:3.22E-11, seed:3.84E-13, abio + bio:2.17E-38, whole pl:2.63E-9, Comp 3:0
AT3G27740	CARA, VEN6|carbamoyl phosphate synthetase A	CARA	AT1G59990	EMB3108, HS3, RH22|DEA(D/H)-box RNA helicase family protein	EMB3108	0.79	2	Comp 2:0.744, Comp1:0.713, flower:0.797, gene mod:0.729, hormone:0.725, whole pl:0.774, Comp 3:0.71018742562999	Comp 2:1.91E-12, Comp1:2.46E-63, flower:1.27E-8, gene mod:9.04E-45, hormone:9.58E-16, whole pl:8.65E-10, Comp 3:0
AT5G43780	APS4, ATPS4|Pseudouridine synthase/archaeosine transglycosylase-like family protein	APS4	AT5G03630	MDAR2|Pyridine nucleotide-disulfide oxidoreductase family protein	MDAR2	0.79	2	hormone:0.589, seed:0.81, abio + bio:0.585, Comp 3:0.77392403238711	hormone:4.46E-6, seed:4.18E-12, abio + bio:7.08E-24, Comp 3:0
AT5G60040	NRPC1|nuclear RNA polymerase C1	NRPC1	AT1G75670	DNA-directed RNA polymerase	NRPA7	0.79	2	Comp 2:0.565, Comp1:0.752, develop:0.687, flower:0.733, hormone:0.834, root:0.58	Comp 2:0.0241, Comp1:1.75E-75, develop:8.25E-12, flower:5.68E-5, hormone:4.28E-29, root:3.13E-16
AT4G11120	translation elongation factor Ts (EF-Ts)	EFTS	AT3G22630	PBD1, PRCGB|20S proteasome beta subunit D1	PBD1	0.79	2	develop:0.794, gene mod:0.739, hormone:0.786, root:0.714, whole pl:0.669, Comp 3:0.58881721930036	develop:3.55E-22, gene mod:6.32E-47, hormone:2.97E-22, root:3.73E-33, whole pl:0.000596, Comp 3:6.6601224486437E-11
AT5G50380	ATEXO70F1, EXO70F1|exocyst subunit exo70 family protein F1	EXO70F1	AT1G23440	Peptidase C15, pyroglutamyl peptidase I-like protein	Peptidase C15	0.79	2	Comp1:0.538, gene mod:0.448, leaf:0.763, Comp 3:0.81945589009397	Comp1:4.6E-27, gene mod:1.7E-8, leaf:2.64E-33, Comp 3:0
AT5G64680	Mediator-associated protein 2	MDA2	AT3G22480	PDF2|prefoldin 2	PFD2	0.79	2	develop:0.791, gene mod:0.713, hormone:0.789, root:0.549, whole pl:0.749	develop:8.33E-22, gene mod:1.63E-41, hormone:1.26E-22, root:2.38E-13, whole pl:3.85E-8
AT4G11120	translation elongation factor Ts (EF-Ts)	EFTS	AT1G08780	AIP3, PFD4|ABI3-interacting protein 3	PFD4	0.79	2	atge:0.747, Comp1:0.77, gene mod:0.59, hormone:0.647, leaf:0.542, seed:0.814, Comp 3:0.53543648307926	atge:1.2E-68, Comp1:6.92E-82, gene mod:2.23E-22, hormone:1.33E-9, leaf:3.18E-9, seed:1.92E-12, Comp 3:1.2243268744527E-8
AT1G75670	DNA-directed RNA polymerase	NRPA7	AT1G08780	AIP3, PFD4|ABI3-interacting protein 3	PFD4	0.79	2	atge:0.76, Comp1:0.657, gene mod:0.482, hormone:0.556, leaf:0.541, seed:0.825, Comp 3:0.52229259395889	atge:8.1E-73, Comp1:4.57E-49, gene mod:2.98E-11, hormone:0.000228, leaf:3.74E-9, seed:2.05E-13, Comp 3:3.8643306111772E-8
AT5G50380	ATEXO70F1, EXO70F1|exocyst subunit exo70 family protein F1	EXO70F1	AT1G14570	AtPUX7, PUX7|UBX domain-containing protein	PUX7	0.79	2	atge:0.529, Comp1:0.512, gene mod:0.401, hormone:0.567, seed:0.809, Comp 3:0.77817042238935	atge:1.17E-23, Comp1:2.43E-23, gene mod:3.69E-5, hormone:6.45E-5, seed:5.07E-12, Comp 3:0
AT5G35700	FIM2, FIM5|fimbrin-like protein 2	FIM2	AT3G51460	RHD4|Phosphoinositide phosphatase family protein	RHD4	0.79	2	Comp 2:0.679, develop:0.732, flower:0.768, hormone:0.594, abio + bio:0.669, whole pl:0.661, Comp 3:0.80474235875026	Comp 2:5.98E-8, develop:1.47E-15, flower:8.0E-7, hormone:2.36E-6, abio + bio:1.37E-36, whole pl:0.00133, Comp 3:0
AT5G03630	MDAR2|Pyridine nucleotide-disulfide oxidoreductase family protein	MDAR2	AT3G51460	RHD4|Phosphoinositide phosphatase family protein	RHD4	0.79	2	develop:0.624, seed:0.758, abio + bio:0.459, Comp 3:0.82626495527608	develop:1.43E-7, seed:2.46E-8, abio + bio:1.5E-10, Comp 3:0
AT3G57490	40S ribosomal protein S2-4	RPS2D	AT2G39460	ATRPL23A, RPL23A, RPL23A1, RPL23AA|ribosomal protein L23AA	RPL23A	0.79	2	atge:0.819, Comp1:0.77, develop:0.64, gene mod:0.683, hormone:0.704, root:0.597, whole pl:0.682, Comp 3:0.6768121107668	atge:9.76E-96, Comp1:6.92E-82, develop:1.48E-8, gene mod:5.64E-36, hormone:6.79E-14, root:6.05E-18, whole pl:0.000153, Comp 3:0
AT5G03630	MDAR2|Pyridine nucleotide-disulfide oxidoreductase family protein	MDAR2	AT1G14670	Transmembrane 9 superfamily member 2	TMN2	0.79	2	atge:0.636, Comp1:0.595, seed:0.751, Comp 3:0.82495323464315	atge:3.41E-41, Comp1:1.85E-36, seed:6.71E-8, Comp 3:0
AT1G50710	AUG4|HAUS augmin-like complex subunit	AUG4	AT1G05350	Ubiquitin-like modifier-activating enzyme 5	UBA5	0.79	2	atge:0.561, Comp1:0.593, gene mod:0.528, seed:0.796, Comp 3:0.77920700783432	atge:3.05E-28, Comp1:4.26E-36, gene mod:1.66E-15, seed:5.53E-11, Comp 3:0
AT4G02930	Elongation factor Tu, mitochondrial	EFTM	AT2G21580	Ribosomal protein S25 family protein	RPS25B	0.78	6	atge:0.843, Comp 2:0.775, Comp1:0.76, develop:0.757, flower:0.77, hormone:0.771, root:0.707, whole pl:0.664, Comp 3:0.50822532549287	atge:1.3E-107, Comp 2:4.23E-15, Comp1:2.93E-78, develop:5.48E-18, flower:6.13E-7, hormone:1.81E-20, root:4.92E-32, whole pl:0.000988, Comp 3:1.2540632043447E-7
AT3G54150	EFD|S-adenosyl-L-methionine-dependent methyltransferases superfamily protein	EFD	AT3G50930	AtBCS1, AtOM66, BCS1, OM66|cytochrome BC1 synthesi	BCS1	0.78	5	Comp 2:0.795, develop:0.562, hormone:0.774, seed:0.756, abio + bio:0.802, whole pl:0.786, Comp 3:0.64907071524972	Comp 2:4.76E-17, develop:0.000303, hormone:8.18E-21, seed:3.29E-8, abio + bio:2.24E-68, whole pl:1.17E-10, Comp 3:5.575705685377E-14
AT5G60040	NRPC1|nuclear RNA polymerase C1	NRPC1	AT1G80270	PPR596|PENTATRICOPEPTIDE REPEAT 596	PPR596	0.78	5	Comp 2:0.841, Comp1:0.758, develop:0.791, flower:0.775, hormone:0.751, root:0.712, whole pl:0.681	Comp 2:1.73E-22, Comp1:1.48E-77, develop:8.33E-22, flower:3.12E-7, hormone:2.75E-18, root:7.85E-33, whole pl:0.00017
AT5G18820	Cpn60alpha2, CPNA2, EMB3007|TCP-1/cpn60 chaperonin family protein	CPNA2	AT3G59630	diphthamide synthesis DPH2 family protein	DPH2	0.78	4	Comp 2:0.581, develop:0.762, flower:0.755, hormone:0.771, seed:0.842, abio + bio:0.452, Comp 3:0.67698259709539	Comp 2:0.0053, develop:1.65E-18, flower:4.24E-6, hormone:1.81E-20, seed:4.67E-15, abio + bio:5.83E-10, Comp 3:0
AT3G51890	CLC3|Clathrin light chain protein	CLC3	AT1G08050	zinc finger (C3HC4-type RING finger) family protein	AT1G08050 C3HC4-type RING	0.78	3	atge:0.774, Comp1:0.626, gene mod:0.623, hormone:0.791, leaf:0.77, Comp 3:0.67382556654365	atge:1.28E-77, Comp1:2.09E-42, gene mod:1.11E-26, hormone:7.01E-23, leaf:1.71E-34, Comp 3:0
AT5G10070	RNase L inhibitor protein-like protein	AT5G10070 RNase L inhibitor	AT3G59630	diphthamide synthesis DPH2 family protein	DPH2	0.78	3	Comp 2:0.602, develop:0.591, flower:0.79, hormone:0.736, seed:0.793, Comp 3:0.76726325538326	Comp 2:0.000638, develop:1.03E-5, flower:3.67E-8, hormone:8.76E-17, seed:9.37E-11, Comp 3:0
AT2G44640	Lipid A transporter LptD	LPTD1	AT1G59990	EMB3108, HS3, RH22|DEA(D/H)-box RNA helicase family protein	EMB3108	0.78	3	Comp 2:0.755, Comp1:0.829, flower:0.737, gene mod:0.708, hormone:0.751, Comp 3:0.74698056862874	Comp 2:2.43E-13, Comp1:8.58E-108, flower:3.61E-5, gene mod:1.53E-40, hormone:2.75E-18, Comp 3:0
AT5G12860	DiT1|dicarboxylate transporter 1	DiT1	AT3G24430	HCF101|ATP binding protein	HCF101	0.78	3	biotic:0.683, develop:0.835, gene mod:0.724, hormone:0.654, whole pl:0.752, Comp 3:0.76726638564696	biotic:0.0232, develop:5.91E-28, gene mod:9.96E-44, hormone:4.44E-10, whole pl:2.5E-8, Comp 3:0
AT3G07300	eukaryotic initiation factor 2B subunit beta	eIF2B-β	AT1G75670	DNA-directed RNA polymerase	NRPA7	0.78	3	Comp 2:0.675, Comp1:0.675, develop:0.556, flower:0.784, hormone:0.781, root:0.529, whole pl:0.77, Comp 3:0.42378313214336	Comp 2:1.04E-7, Comp1:2.62E-53, develop:0.000586, flower:8.82E-8, hormone:1.21E-21, root:1.21E-11, whole pl:1.64E-9, Comp 3:5.3119563246716E-5
AT3G27430	PBB1|N-terminal nucleophile aminohydrolases (Ntn hydrolases) superfamily protein	PBB1	AT3G22630	PBD1, PRCGB|20S proteasome beta subunit D1	PBD1	0.78	3	biotic:0.78, develop:0.771, gene mod:0.732, hormone:0.566, root:0.66, whole pl:0.791, Comp 3:0.43513377535321	biotic:6.49E-7, develop:1.76E-19, gene mod:2.09E-45, hormone:7.25E-5, root:2.75E-25, whole pl:4.9E-11, Comp 3:2.5843340960751E-5
AT5G61030	GR-RBP3, ORRM3, RBGA7|glycine-rich RNA-binding protein 3	GR-RBP3	AT1G08780	AIP3, PFD4|ABI3-interacting protein 3	PFD4	0.78	3	atge:0.817, Comp1:0.753, flower:0.776, gene mod:0.638, hormone:0.612, leaf:0.573, seed:0.74, Comp 3:0.37972688660824	atge:7.92E-95, Comp1:7.98E-76, flower:2.72E-7, gene mod:8.21E-29, hormone:2.18E-7, leaf:1.55E-11, seed:3.04E-7, Comp 3:0.00068426912017973
AT4G02930	Elongation factor Tu, mitochondrial	EFTM	AT3G21110	ATPURC, PUR7, PURC|purin 7	PUR7	0.78	3	develop:0.765, gene mod:0.624, hormone:0.753, root:0.647, whole pl:0.682, Comp 3:0.81439012181284	develop:7.92E-19, gene mod:8.07E-27, hormone:1.7E-18, root:1.25E-23, whole pl:0.000153, Comp 3:0
AT5G23290	PDF5|prefoldin 5	PFD5	AT2G21580	Ribosomal protein S25 family protein	RPS25B	0.78	3	atge:0.733, Comp 2:0.79, Comp1:0.67, develop:0.764, flower:0.711, hormone:0.612, root:0.796, whole pl:0.733, Comp 3:0.3042578006723	atge:1.98E-64, Comp 2:1.53E-16, Comp1:4.23E-52, develop:1.01E-18, flower:0.000598, hormone:2.18E-7, root:2.19E-49, whole pl:3.49E-7, Comp 3:0.024517977652772
AT5G12860	DiT1|dicarboxylate transporter 1	DiT1	AT1G80600	TUP5, WIN1|HOPW1-1-interacting 1	TUP5	0.78	3	Comp 2:0.721, Comp1:0.794, develop:0.807, hormone:0.752, root:0.438, whole pl:0.667, Comp 3:0.64800533286548	Comp 2:1.04E-10, Comp1:2.15E-91, develop:7.39E-24, hormone:2.16E-18, root:3.71E-5, whole pl:0.00073, Comp 3:5.575705685377E-14
AT5G35700	FIM2, FIM5|fimbrin-like protein 2	FIM2	AT3G57330	ACA11|autoinhibited Ca2+-ATPase 11	ACA11	0.78	2	flower:0.799, Comp 3:0.76579353723141	flower:9.35E-9, Comp 3:0
AT2G22660	AtGRDP1|DNA-binding protein, putative (duplicated DUF1399)	AtGRDP1	AT1G60420	AtNRX1, NRX1|DC1 domain-containing protein	AtNRX1	0.78	2	Comp 2:0.609, Comp1:0.759, gene mod:0.736, hormone:0.71, Comp 3:0.79406915005619	Comp 2:0.000304, Comp1:6.61E-78, gene mod:2.87E-46, hormone:2.09E-14, Comp 3:0
AT4G11120	translation elongation factor Ts (EF-Ts)	EFTS	AT2G35010	ATO1, TO1|thioredoxin O1	ATO1	0.78	2	atge:0.789, Comp1:0.732, develop:0.728, gene mod:0.748, hormone:0.749, root:0.416, Comp 3:0.76735964158874	atge:3.67E-83, Comp1:5.5E-69, develop:3.39E-15, gene mod:5.95E-49, hormone:4.42E-18, root:0.000739, Comp 3:0
AT4G29510	ATPRMT11, ATPRMT1B, PRMT11, PRMT1B|arginine methyltransferase 11	PRMT11	AT3G27740	CARA, VEN6|carbamoyl phosphate synthetase A	CARA	0.78	2	biotic:0.697, develop:0.809, gene mod:0.718, hormone:0.713, root:0.758, whole pl:0.707, Comp 3:0.54944561784157	biotic:0.00663, develop:3.97E-24, gene mod:1.65E-42, hormone:1.15E-14, root:4.66E-41, whole pl:9.13E-6, Comp 3:3.4020375043148E-9
AT5G27630	ACBP5, AtACBP5|acyl-CoA binding protein 5	ACBP5	AT5G18820	Cpn60alpha2, CPNA2, EMB3007|TCP-1/cpn60 chaperonin family protein	CPNA2	0.78	2	Comp 2:0.646, seed:0.801, abio + bio:0.442, whole pl:0.762, Comp 3:0.4637937888649	Comp 2:4.4E-6, seed:2.25E-11, abio + bio:3.85E-9, whole pl:5.67E-9, Comp 3:3.7084036216736E-6
AT5G14600	AtTRM61, TRM61|S-adenosyl-L-methionine-dependent methyltransferases superfamily protein	TRM61	AT4G02930	Elongation factor Tu, mitochondrial	EFTM	0.78	2	Comp 2:0.741, develop:0.711, hormone:0.65, seed:0.81, abio + bio:0.697, whole pl:0.755, Comp 3:0.32836366123807	Comp 2:3.3E-12, develop:1.01E-13, hormone:8.36E-10, seed:4.18E-12, abio + bio:8.2E-42, whole pl:1.62E-8, Comp 3:0.0086550857526253
AT4G02930	Elongation factor Tu, mitochondrial	EFTM	AT3G07300	eukaryotic initiation factor 2B subunit beta	eIF2B-β	0.78	2	develop:0.553, gene mod:0.572, hormone:0.775, root:0.587, whole pl:0.779, Comp 3:0.63072537681783	develop:0.000811, gene mod:3.12E-20, hormone:6.25E-21, root:6.34E-17, whole pl:3.82E-10, Comp 3:5.3631586446428E-13
AT4G31860	Protein phosphatase 2C family protein	PP2c60	AT2G17520	ATIRE1-2, AtIRE1A, IRE1-2, IRE1A|Endoribonuclease/protein kinase IRE1-like protein	IRE1A	0.78	2	atge:0.75, Comp1:0.592, develop:0.635, hormone:0.577, root:0.618, Comp 3:0.80845353963171	atge:1.38E-69, Comp1:6.45E-36, develop:3.05E-8, hormone:1.96E-5, root:3.3E-20, Comp 3:0
AT5G18660	DVR, PCB2|NAD(P)-binding Rossmann-fold superfamily protein, PALE-GREEN AND CHLOROPHYLL B REDUCED 2	PCB2	AT2G44640	Lipid A transporter LptD	LPTD1	0.78	2	biotic:0.72, Comp1:0.773, develop:0.733, gene mod:0.711, hormone:0.668, root:0.478, Comp 3:0.78423103561354	biotic:0.000717, Comp1:5.2E-83, develop:1.19E-15, gene mod:4.01E-41, hormone:4.5E-11, root:8.99E-8, Comp 3:0
AT5G61030	GR-RBP3, ORRM3, RBGA7|glycine-rich RNA-binding protein 3	GR-RBP3	AT5G42060	Mediator-associated protein 3	MDA3	0.78	2	Comp 2:0.655, flower:0.798, hormone:0.763, abio + bio:0.74, whole pl:0.688, Comp 3:0.33385355934397	Comp 2:1.44E-6, flower:1.09E-8, hormone:1.43E-19, abio + bio:4.01E-51, whole pl:7.99E-5, Comp 3:0.0067401460675528
AT3G21110	ATPURC, PUR7, PURC|purin 7	PUR7	AT1G75670	DNA-directed RNA polymerase	NRPA7	0.78	2	Comp1:0.606, develop:0.801, flower:0.691, hormone:0.549, root:0.639, Comp 3:0.76783997295971	Comp1:1.7E-38, develop:4.57E-23, flower:0.00423, hormone:0.000498, root:1.2E-22, Comp 3:0
[truncated: 65 more rows]

## Sheet: Table S3G N-related features
Prey Accession	Prey Description	Prey Symbol	# of N-related datasets	Yeast-one-hybrid network for nitrogen-associated metabolism	N-uptake or assimilation pathway genes	Differential phosphorylation responses under low and high nitrate supply	Nitrate regulated phosphoproteins in Col-0 roots	Early phosphoproteome nitrogen-deprivation responses in Arabidopsis roots	Early transcriptional nitrogen-deprivation responses in Arabidopsis roots	Meta-analysis of nitrate transcriptome analyses in root	Nitrate-responsive transcriptome kinetic dataset	Nitrate responsive genes (2h) in shoots or roots	Nitrate responsive genes (15 min) in seedlings	Nitrate responsive genes (2h) in WT or CPSF30 mutant seedlings
[truncated: 63 more rows]

[truncated: 1 more sheets: Table S3H GO enrichment]
