# Supplementary material for: A Nitrogen-specific Interactome Analysis Sheds Light on the Role of the SnRK1 and TOR Kinases in Plant Nitrogen Signaling
Source: Mol Cell Proteomics. 2024 Sep 20;23(10):100842. doi: 10.1016/j.mcpro.2024.100842 (PMC11526089; doi:10.1016/j.mcpro.2024.100842)
Supplement: Supplemental Table S4 [file mmc4.xlsx]

## Sheet: Legend
Table	Column header	Detailed description
Table S4A: List of protein identifications found to be differential between N-starved and KNO3-repleted conditions for AP-MS experiments, based on MaxQuant LFQ intensities	Experiment	Experimental details on bait fusion protein
	Method	GSrhino-based Affinity-Purification coupled to Mass Spectrometry (AP-MS)
	Significant	"+" indicates that the identification is significantly different between the 2 tested groups, N-starved and N-repleted
	-LOG(P-value)	-Log10 p-value as determined by a two-sided T-test comparing N-starved vs N-repleted conditions
	Difference	Difference between average Log2(LFQint N-starved) - average Log2(LFQint N-repleted) (positive value=enriched in N-starved vs N-repleted; negative value=enriched in N-repleted vs N-starved)
	Enriched vs large dataset	Indicates whether the protein is considered significantly enriched with this bait fusion after the filtering method vs the large dataset combined with single control (Table S2A)
	Leading protein ID	AGI accession number of prey protein
	Protein description	Description of prey protein
	Peptides	The total number of peptide sequences associated with the prey protein
	Razor + unique peptides	The total number of razor + unique peptide sequences associated with the prey protein
	Unique peptides	The total number of unique peptide sequences associated with the prey protein
	Sequence coverage [%]	Percentage of the sequence (of the prey protein) that is covered by the identified peptides
	Unique + razor sequence coverage [%]	Percentage of the sequence (of the prey protein) that is covered by the identified unique and razor peptides
	Unique sequence coverage [%]	Indicates whether the protein is considered significantly enriched with this bait fusion after the filtering method vs the large dataset combined with single control (Table S2A)
	Mol. weight [kDa]	Molecular weight of the prey protein sequence
	Q-value	This is the ratio of reverse to forward protein groups
	Score	Protein score which is derived from peptide posterior error probabilities
	Intensity	Summed up eXtracted Ion Current (XIC) of all isotopic clusters associated with the identified AA sequence
	MS/MS count	The number of sequencing events for this AA sequence
Table S4B: List of protein identifications found to be differential between N-starved and KNO3-repleted conditions for PL-MS experiments, based on MaxQuant LFQ intensities	Experiment	Experimental details on bait fusion protein
	Method	TurboID-based Proximity Labeling coupled to Mass Spectrometry (PL-MS)
	Significant	"+" indicates that the identification is significantly different between the 2 tested groups, N-starved and N-repleted
	-LOG(P-value)	-Log10 p-value as determined by a two-sided T-test comparing N-starved vs N-repleted conditions
	Difference	Difference between average Log2(LFQint N-starved) - average Log2(LFQint N-repleted) (positive value=enriched in N-starved vs N-repleted; negative value=enriched in N-repleted vs N-starved)
	Enriched vs large dataset	Indicates whether the protein is considered significantly enriched with this bait fusion after the filtering method vs the large dataset combined with single control (Table S2B)
	Leading protein ID	AGI accession number of prey protein
	Protein description	Description of prey protein
	Peptides	The total number of peptide sequences associated with the prey protein
	Razor + unique peptides	The total number of razor + unique peptide sequences associated with the prey protein
	Unique peptides	The total number of unique peptide sequences associated with the prey protein
	Sequence coverage [%]	Percentage of the sequence (of the prey protein) that is covered by the identified peptides
	Unique + razor sequence coverage [%]	Percentage of the sequence (of the prey protein) that is covered by the identified unique and razor peptides
	Unique sequence coverage [%]	Percentage of the sequence (of the prey protein) that is covered by the identified unique peptides
	Mol. weight [kDa]	Molecular weight of the prey protein sequence
	Q-value	This is the ratio of reverse to forward protein groups
	Score	Protein score which is derived from peptide posterior error probabilities
	Intensity	Summed up eXtracted Ion Current (XIC) of all isotopic clusters associated with the identified AA sequence
	MS/MS count	The number of sequencing events for this AA sequence

## Sheet: Table S4A
Experiment	Method	Significant	-LOG(P-value)	Difference	Enriched vs large dataset	Leading protein ID	Protein description	Peptides	Razor + unique peptides	Unique peptides	Sequence coverage [%]	Unique + razor sequence coverage [%]	Unique sequence coverage [%]	Mol. weight [kDa]	Q-value	Score	Intensity	MS/MS count
GSrhino-KIN10	AP-MS	+	3.32705	2.90867	no	AT1G04980	ATPDI10, ATPDIL2-2, PDI10, PDIL2-2 | PDI-like 2-2	1	1	1	3.1	3.1	3.1	48.403	0.0016247	2.7454	306500000	2
GSrhino-KIN10	AP-MS	+	4.88615	2.65907	no	AT1G50500	ATVPS53, HIT1, VPS53 | Membrane trafficking VPS53 family protein	16	16	16	25.6	25.6	25.6	92.529	0	58.206	7704300000	104
GSrhino-KIN10	AP-MS	+	3.24406	2.63915	no	AT3G11964	RRP5 | RIBOSOMAL RNA PROCESSING 5	10	10	10	7	7	7	211.6	0	18.366	4682000000	24
GSrhino-KIN10	AP-MS	+	3.09357	2.15952	no	AT2G46370	AtGH3.11, FIN219, JAR1 | Auxin-responsive GH3 family protein	2	2	2	4.8	4.8	4.8	55.194	0.00042517	3.2011	640910000	1
GSrhino-KIN10	AP-MS	+	3.11185	2.07613	no	AT4G02820	Pentatricopeptide repeat (PPR) superfamily protein	6	6	6	14.8	14.8	14.8	60.132	0	14.245	1502200000	14
GSrhino-KIN10	AP-MS	+	3.65248	1.89805	no	AT4G19490	ATVPS54, VPS54 | VPS54	9	9	9	12.2	12.2	12.2	113.86	0	27.404	2390700000	24
GSrhino-KIN10	AP-MS	+	2.85808	-2.12942	no	AT1G53210	AtNCL, NCL | sodium/calcium exchanger family protein / calcium-binding EF hand family protein	3	3	3	6.5	6.5	6.5	63.416	0	7.2552	604140000	5
GSrhino-KIN10	AP-MS	+	2.57876	-2.2242	no	AT3G54150	EFD | S-adenosyl-L-methionine-dependent methyltransferases superfamily protein	11	11	11	42.7	42.7	42.7	36.644	0	28.693	7158400000	68
GSrhino-KIN10	AP-MS	+	3.2404	-2.27532	no	AT3G18790	pre-mRNA-splicing factor ISY1-like protein	6	6	6	23	23	23	35.377	0	13.911	823090000	16
GSrhino-KIN10	AP-MS	+	2.12683	-2.45582	no	AT3G62450	DNA mismatch repair protein	1	1	1	16.2	16.2	16.2	8.4547	0	6.7763	572740000	18
GSrhino-KIN10	AP-MS	+	2.02733	-2.56786	no	AT2G22270	hematological/neurological-like protein	5	5	5	17.4	17.4	17.4	36.429	0	7.3526	671760000	15
GSrhino-KIN10	AP-MS	+	2.08453	-2.59633	no	AT1G14650	SWAP (Suppressor-of-White-APricot)/surp domain-containing protein / ubiquitin family protein	3	3	3	5.9	5.9	5.9	87.593	0	5.8877	416640000	6
GSrhino-KIN10	AP-MS	+	1.96043	-2.87855	no	AT5G08040	TOM5 | mitochondrial import receptor subunit TOM5-like protein	2	2	2	46.3	46.3	46.3	6.0912	0	15.723	454450000	5
GSrhino-KIN10	AP-MS	+	1.63526	-3.12718	no	AT3G48150	APC8, CDC23 | anaphase-promoting complex subunit 8	3	3	3	6.2	6.2	6.2	54.414	0	3.9438	984700000	8
GSrhino-KIN10	AP-MS	+	2.06168	-3.23263	no	AT4G05590	NRGA1 | pyruvate carrier-like protein	2	1	1	27.2	14.8	14.8	9.0604	0	3.944	1057600000	15
GSrhino-KIN10	AP-MS	+	3.06158	-3.48738	no	AT5G02740	Ribosomal protein S24e family protein	1	1	1	6.5	6.5	6.5	20.319	0.0049656	2.1907	381570000	2
GSrhino-KIN10	AP-MS	+	3.37596	-3.89722	no	ATMG00480	ATP8, ORFB | Plant mitochondrial ATPase, F0 complex, subunit 8 protein	2	2	2	17.7	17.7	17.7	18.211	0.0049751	2.2103	1028500000	4
GSrhino-KIN10	AP-MS	+	2.30913	-4.43708	no	AT5G20650	AtCOPT5, COPT5 | copper transporter 5	1	1	1	8.2	8.2	8.2	15.784	0	3.3389	4623800000	25
GSrhino-KINb1	AP-MS	+	3.88668	3.3477	no	AT5G09850	Transcription elongation factor (TFIIS) family protein	4	4	4	19.2	19.2	19.2	39.203	0	12.161	644820000	3
GSrhino-KINb1	AP-MS	+	2.78902	2.92897	no	AT5G54810	ATTSB1, TRP2, TRPB, TSB1 | tryptophan synthase beta-subunit 1	8	8	2	20.4	20.4	7.4	50.925	0	21.018	1082600000	4
GSrhino-KINb1	AP-MS	+	2.78021	2.57004	no	AT3G06860	ATMFP2, MFP2 | multifunctional protein 2	5	5	5	10.2	10.2	10.2	78.839	0	18.072	1449100000	23
GSrhino-KINb1	AP-MS	+	3.43191	2.55639	no	AT4G11380	Adaptin family protein	24	6	6	35.2	9.5	9.5	99.371	0	21.142	3634000000	69
GSrhino-KINb1	AP-MS	+	2.50752	-2.7751	no	AT2G41080	pentatricopeptide (PPR) repeat protein	3	3	3	4.9	4.9	4.9	72.815	0	5.402	182360000	3
GSrhino-KINb1	AP-MS	+	3.02733	-4.83204	no	AT5G64200	ATSC35, At-SC35, SC35 | serine/arginine-rich splicing factor-like protein, putative	3	3	3	13.2	13.2	13.2	35.17	0	22.718	3472700000	26
GSrhino-KINb2	AP-MS	+	4.10405	4.10524	no	AT5G39740	OLI7, RPL5B | ribosomal protein L5 B	10	2	2	31.2	4.3	4.3	34.437	0	7.916	1651100000	23
GSrhino-KINb2	AP-MS	+	2.52068	3.27468	no	AT2G05170	ATVPS11, VPS11 | vacuolar protein sorting 11	3	3	3	4.7	4.7	4.7	105.71	0	4.0069	486820000	4
GSrhino-KINb2	AP-MS	+	1.47989	3.23795	no	AT5G13650	SVR3 | elongation factor family protein	7	7	7	15.7	15.7	15.7	74.314	0	25.665	1050500000	16
GSrhino-KINb2	AP-MS	+	2.10574	2.94455	no	AT1G71850	Ubiquitin carboxyl-terminal hydrolase family protein	1	1	1	2.1	2.1	2.1	53.88	0.00083752	3.0334	54867000	3
GSrhino-KINb2	AP-MS	+	2.39848	2.88037	no	AT5G49830	EXO84B | exocyst complex component 84B	9	9	9	18.8	18.8	18.8	82.747	0	26.272	1519900000	16
GSrhino-KINb2	AP-MS	+	4.68421	2.78463	no	AT4G00955	wall-associated receptor kinase-like protein	1	1	1	4	4	4	27.124	0.002381	2.5721	456300000	1
GSrhino-KINb2	AP-MS	+	4.31987	2.67812	no	AT4G18480	CH42, CH-42, CHL11, CHLI1, CHLI-1, LOST1 | P-loop containing nucleoside triphosphate hydrolases superfamily protein	4	4	4	11.6	11.6	11.6	46.269	0	8.5694	1442100000	18
GSrhino-KINb2	AP-MS	+	2.76862	2.64028	no	AT5G02740	Ribosomal protein S24e family protein	1	1	1	6.5	6.5	6.5	20.319	0.0049656	2.1907	381570000	2
GSrhino-KINb2	AP-MS	+	2.7812	2.59919	no	AT3G12670	emb2742 | CTP synthase family protein	2	2	2	3.7	3.7	3.7	64.303	0.0016287	2.7541	465100000	3
GSrhino-KINb2	AP-MS	+	3.09621	2.55376	no	AT5G41020	myb family transcription factor	3	3	3	6.8	6.8	6.8	68.195	0	6.39	759440000	4
GSrhino-KINb2	AP-MS	+	4.69108	2.5094	no	AT5G62440	EMB514 (DUF3223)	4	4	4	27.2	27.2	27.2	22.545	0	11.58	1188700000	18
GSrhino-KINb2	AP-MS	+	3.14283	2.38909	no	AT5G20000	AAA-type ATPase family protein	26	1	1	58.2	2.6	2.6	47.156	0	3.4332	1069200000	13
GSrhino-KINb2	AP-MS	+	1.87007	2.30463	no	AT5G22770	alpha-ADR, AP2A1 | alpha-adaptin	24	24	2	31.6	31.6	2.4	112.15	0	65.183	812030000	8
GSrhino-KINb2	AP-MS	+	3.49088	2.28417	no	AT2G40360	AtPEIP1, AtPEP1, BOP1 | Transducin/WD40 repeat-like superfamily protein	4	4	4	7.6	7.6	7.6	83.531	0	12.253	1116500000	7
GSrhino-KINb2	AP-MS	+	2.75648	2.2459	no	AT2G45290	TKL2 | Transketolase	19	19	12	33.5	33.5	23.1	79.921	0	65.716	6735500000	67
GSrhino-KINb2	AP-MS	+	2.25445	1.96385	no	AT5G20990	B73, CHL6, CNX, CNX1, SIR4 | molybdopterin biosynthesis CNX1 protein / molybdenum cofactor biosynthesis enzyme CNX1 (CNX1)	2	2	2	7	7	7	52.53	0.010015	1.9007	350290000	4
GSrhino-KINb2	AP-MS	+	3.49076	-1.64743	no	AT3G16080	Zinc-binding ribosomal protein family protein	3	3	3	21.1	21.1	21.1	10.771	0	4.8552	1608800000	27
GSrhino-KINb2	AP-MS	+	2.96669	-1.95176	no	AT4G30800	Nucleic acid-binding, OB-fold-like protein	4	1	1	20.1	6.9	6.9	17.931	0.00042735	3.2616	323710000	6
GSrhino-KINb2	AP-MS	+	2.53905	-2.04695	no	AT1G78380	ATGSTU19, GST8, GSTU19 | glutathione S-transferase TAU 19	8	8	8	32.4	32.4	32.4	25.65	0	19.31	30864000000	60
GSrhino-KINb2	AP-MS	+	3.44229	-2.24184	no	AT5G60990	RH10 | DEA(D/H)-box RNA helicase family protein	3	3	3	9.2	9.2	9.2	51.146	0	4.7472	449440000	2
GSrhino-KINb2	AP-MS	+	2.53562	-2.24957	no	AT1G12640	AtLPLAT1, LPCAT1, LPLAT1 | MBOAT (membrane bound O-acyl transferase) family protein	1	1	1	2.4	2.4	2.4	52.152	0.0016254	2.7471	602410000	3
GSrhino-KINb2	AP-MS	+	4.5809	-2.28663	no	AT5G49510	PFD3 | prefoldin 3	2	2	2	10.8	10.8	10.8	21.465	0	4.6662	572120000	7
GSrhino-KINb2	AP-MS	+	5.25172	-2.48289	no	AT3G22425	HISN5A, IGPD | imidazoleglycerol-phosphate dehydratase	2	2	2	14.8	14.8	14.8	29.225	0	3.708	362310000	2
GSrhino-KINb2	AP-MS	+	2.39673	-2.49631	no	AT2G05840	PAA2 | 20S proteasome subunit PAA2	6	4	4	31.3	23.6	23.6	27.35	0	6.6932	730220000	11
GSrhino-KINb2	AP-MS	+	2.02206	-2.514	no	AT3G25140	GAUT8, QUA1 | Nucleotide-diphospho-sugar transferases superfamily protein	5	5	5	12	12	12	64.367	0	6.8818	928000000	7
GSrhino-KINb2	AP-MS	+	3.18239	-2.65065	no	AT1G80620	S15/NS1, RNA-binding protein	1	1	1	2.2	2.2	2.2	47.4	0.0093458	1.9748	282110000	4
GSrhino-KINb2	AP-MS	+	2.36014	-3.27051	no	AT1G52740	HTA9 | histone H2A protein 9	6	6	1	51.5	51.5	21.6	14.271	0	73.134	201750000	11
GSrhino-KINb2	AP-MS	+	4.39342	-3.72018	no	AT4G38680	ATCSP2, CSDP2, CSP2, GRP2 | glycine rich protein 2	1	1	1	10.8	10.8	10.8	19.153	0	19.085	2076900000	14
GSrhino-KINb2	AP-MS	+	2.59714	-4.0787	no	AT5G43010	RPT4A | regulatory particle triple-A ATPase 4A	23	4	4	57.9	7	7	44.816	0	10.314	2361700000	15
GSrhino-KINb2	AP-MS	+	4.44493	-6.06612	no	AT2G31810	AHASS1, AIP1 | ACT domain-containing small subunit of acetolactate synthase protein	4	4	4	13.4	13.4	13.4	53.872	0	9.6881	5355900000	13
GSrhino-KINb3	AP-MS	+	2.88807	3.53501	no	AT5G02610	Ribosomal L29 family protein	3	1	1	23.6	6.5	6.5	14.331	0.0049847	2.2188	562580000	13
GSrhino-KINb3	AP-MS	+	3.4981	3.48551	no	AT3G08620	RNA-binding KH domain-containing protein	5	5	5	27.6	27.6	27.6	31.501	0	52.615	1804100000	18
GSrhino-KINb3	AP-MS	+	2.31982	-3.26607	no	AT2G23930	SNRNP-G | Putative small nuclear ribonucleoprotein G	2	2	2	44.4	44.4	44.4	5.7965	0	5.8765	1349600000	18
GSrhino-KINb3	AP-MS	+	3.05574	-3.54146	no	AT4G01320	ATSTE24, STE24 | Peptidase family M48 family protein	1	1	1	2.4	2.4	2.4	47.158	0.0071536	2.0554	638130000	7
GSrhino-KINb3	AP-MS	+	3.72468	-3.59901	no	AT3G52180	ATPTPKIS1, ATSEX4, DSP4, SEX4 | dual specificity protein phosphatase (DsPTP1) family protein	2	2	2	9.2	9.2	9.2	32.314	0	5.1743	874440000	2
GSrhino-KINb3	AP-MS	+	2.16762	-3.79202	no	AT2G29450	AT103-1A, ATGSTU1, ATGSTU5, GSTU5 | glutathione S-transferase tau 5	2	2	2	11.6	11.6	11.6	26	0	4.0813	323070000	4
Raptor1B-GSrhino	AP-MS	+	4.8959	4.26505	no	AT5G03850	Nucleic acid-binding, OB-fold-like protein	1	1	1	18.8	18.8	18.8	7.3705	0	7.0856	1823700000	29
Raptor1B-GSrhino	AP-MS	+	5.71393	3.00607	no	AT3G20250	APUM5, PUM5 | pumilio 5	6	6	5	7.8	7.8	6.7	101.6	0	11.591	1013700000	5
Raptor1B-GSrhino	AP-MS	+	3.5908	2.45823	no	AT2G35230	IKU1 | VQ motif-containing protein	4	4	4	12.4	12.4	12.4	44.686	0	133.12	4769300000	69
Raptor1B-GSrhino	AP-MS	+	2.31133	2.26392	no	AT4G29410	Ribosomal L28e protein family	4	3	3	33.6	24.5	24.5	15.91	0	19.237	1092800000	29
Raptor1B-GSrhino	AP-MS	+	3.32617	2.00449	no	AT3G13150	Tetratricopeptide repeat (TPR)-like superfamily protein	6	6	6	12.7	12.7	12.7	60.629	0	19.174	706090000	16
Raptor1B-GSrhino	AP-MS	+	2.65377	1.73426	no	AT1G43800	AAD6, FTM1, SAD6 | Plant stearoyl-acyl-carrier-protein desaturase family protein	8	8	8	30.4	30.4	30.4	44.155	0	52.109	841100000	20
Raptor1B-GSrhino	AP-MS	+	2.82338	1.5293	no	AT2G43795	corepressor	1	1	1	7.2	7.2	7.2	18.039	0	23.922	1059700000	25
Raptor1B-GSrhino	AP-MS	+	2.8894	1.5116	no	AT5G04600	RNA-binding (RRM/RBD/RNP motifs) family protein	6	6	6	41.9	41.9	41.9	25.262	0	69.307	5382300000	111
Raptor1B-GSrhino	AP-MS	+	3.41719	1.46879	no	AT2G43110	U3 containing 90S pre-ribosomal complex subunit	7	7	7	28.5	28.5	28.5	32.57	0	24.495	3098900000	61
Raptor1B-GSrhino	AP-MS	+	3.21134	-1.53269	no	AT5G66860	Ribosomal protein L25/Gln-tRNA synthetase, anti-codon-binding domain-containing protein	3	3	3	15.7	15.7	15.7	27.336	0	8.3571	304290000	4
Raptor1B-GSrhino	AP-MS	+	3.63502	-1.64997	no	AT5G23060	CaS | calcium sensing receptor	3	3	3	11	11	11	32.958	0	7.3236	251740000	7
Raptor1B-GSrhino	AP-MS	+	2.19199	-1.74991	no	AT2G38580	Mitochondrial ATP synthase D chain-related protein	5	5	5	21.5	21.5	21.5	38.047	0	14.764	357350000	11
Raptor1B-GSrhino	AP-MS	+	1.70986	-1.88914	no	AT1G57720	Translation elongation factor EF1B, gamma chain	7	7	3	27.6	27.6	12.1	46.4	0	39.341	479680000	11
Raptor1B-GSrhino	AP-MS	+	3.24949	-1.96862	no	AT5G54810	ATTSB1, TRP2, TRPB, TSB1 | tryptophan synthase beta-subunit 1	4	1	1	10	4	4	50.925	0	7.5666	417630000	3
Raptor1B-GSrhino	AP-MS	+	2.36477	-2.89067	no	AT4G02450	p23-1 | HSP20-like chaperones superfamily protein	5	5	5	20.8	20.8	20.8	25.341	0	18.935	735990000	16
Raptor1B-GSrhino	AP-MS	+	2.44114	-2.94052	no	AT1G12230	Aldolase superfamily protein	5	5	5	15.6	15.6	15.6	43.994	0	12.544	279190000	17
Raptor1B-GSrhino	AP-MS	+	0.973689	-3.2226	no	AT3G05000	Transport protein particle (TRAPP) component	2	2	2	10.4	10.4	10.4	19.572	0.0004817	3.3329	768670000	7
GSrhino-Raptor1B	AP-MS	+	2.49099	2.59635	no	AT3G26410	AtTRM11, TRM11 | tRNA modification 11 protein	4	4	4	9.2	9.2	9.2	54.638	0	7.2145	184930000	3
GSrhino-Raptor1B	AP-MS	+	1.44428	2.45533	no	AT5G59140	BTB/POZ domain-containing protein	1	1	1	13.5	13.5	13.5	11.054	0	5.1687	74261000	2
GSrhino-Raptor1B	AP-MS	+	4.50591	2.1079	no	AT1G07310	Calcium-dependent lipid-binding (CaLB domain) family protein	3	3	3	17	17	17	39.013	0	13.18	407780000	8
GSrhino-Raptor1B	AP-MS	+	3.14233	1.80406	no	AT3G63400	Cyclophilin-like peptidyl-prolyl cis-trans isomerase family protein	6	6	6	13.5	13.5	13.5	63.54	0	18.792	977830000	17
GSrhino-Raptor1B	AP-MS	+	2.02731	1.72661	no	AT3G13150	Tetratricopeptide repeat (TPR)-like superfamily protein	6	6	6	12.7	12.7	12.7	60.629	0	19.174	706090000	16
GSrhino-Raptor1B	AP-MS	+	2.11203	-2.05623	no	AT1G77470	EMB2810, RFC3, RFC5 | replication factor C subunit 3	1	1	1	3.5	3.5	3.5	41.369	0	4.4607	147060000	11
GSrhino-Raptor1B	AP-MS	+	2.9774	-2.08905	yes	AT5G64680	mediator-associated protein	6	6	6	49.8	49.8	49.8	22.533	0	71.461	1507300000	33
GSrhino-Raptor1B	AP-MS	+	1.75449	-2.12859	no	AT1G77670	Pyridoxal phosphate (PLP)-dependent transferases superfamily protein	1	1	1	3.9	3.9	3.9	48.709	0	5.0054	115590000	2
GSrhino-Raptor1B	AP-MS	+	1.98483	-2.14817	no	AT5G14520	PES | pescadillo-like protein	6	6	6	14.2	14.2	14.2	67.943	0	36.618	674190000	16
GSrhino-Raptor1B	AP-MS	+	2.86481	-2.19114	no	AT3G51010	protein translocase subunit	3	3	3	25	25	25	21.528	0	16.084	933310000	14
GSrhino-Raptor1B	AP-MS	+	1.93301	-2.19433	no	AT1G79280	AtTPR, NUA | nuclear pore anchor	30	30	30	17.2	17.2	17.2	237.04	0	102.73	4129400000	88
GSrhino-Raptor1B	AP-MS	+	1.39826	-2.35364	no	AT3G53970	PTRE1 | proteasome inhibitor-like protein	4	4	4	21.5	21.5	21.5	32.116	0	26.099	895050000	14
GSrhino-Raptor1B	AP-MS	+	1.32347	-2.49969	no	AT5G60030	hypothetical protein	11	1	1	34.6	5.6	5.6	26.856	0	5.2736	100550000	4
GSrhino-Raptor1B	AP-MS	+	1.78517	-2.56926	no	AT2G06850	EXGT-A1, EXT, XTH4 | xyloglucan endotransglucosylase/hydrolase 4	3	3	3	8.4	8.4	8.4	34.291	0	4.8155	255210000	3
GSrhino-Raptor1B	AP-MS	+	4.27463	-2.77332	no	AT3G32930	6,7-dimethyl-8-ribityllumazine synthase	2	2	2	17.3	17.3	17.3	27.432	0	8.2139	304000000	2
GSrhino-Raptor1B	AP-MS	+	2.71143	-3.79652	no	AT4G19640	ARA7, ARA-7, atARA7, ATRAB5B, ATRABF2B, ATRAB-F2B, RABF2B, RAB-F2B | Ras-related small GTP-binding family protein	2	2	1	14.8	14.8	7.4	16.286	0	4.2894	108940000	3
GSrhino-Raptor1B	AP-MS	+	2.61715	-3.81383	no	AT3G53890	EVR1, RPS21B | Ribosomal protein S21e	1	1	1	18.3	18.3	18.3	9.0741	0	10.342	371480000	4
GSrhino-SNF4	AP-MS	+	2.94749	3.998	no	AT5G27540	emb2473, MIRO1 | MIRO-related GTP-ase 1	6	6	6	13	13	13	72.322	0	16.033	913280000	10
GSrhino-SNF4	AP-MS	+	4.67462	2.98108	no	AT4G15950	NRPD4, NRPE4, RDM2 | RNA polymerase II, Rpb4, core protein	3	3	3	9.8	9.8	9.8	22.413	0	5.5398	832530000	10
GSrhino-SNF4	AP-MS	+	2.87011	2.68784	no	AT5G11480	EngB-2 | P-loop containing nucleoside triphosphate hydrolases superfamily protein	2	2	2	6.9	6.9	6.9	35.661	0	6.4853	908900000	2
GSrhino-SNF4	AP-MS	+	3.32007	-2.53767	no	AT1G27430	GYF domain-containing protein	33	21	21	31.1	22.1	22.1	165.43	0	193	13769000000	207
GSrhino-SNF4	AP-MS	+	2.8166	-2.63135	no	AT5G24640	hypothetical protein	3	3	2	30.5	30.5	21.2	13.392	0	6.5093	292520000	7
GSrhino-SNF4	AP-MS	+	1.95115	-3.52416	no	AT2G21230	bZIP30, DKM | Basic-leucine zipper (bZIP) transcription factor family protein	3	3	3	9.8	9.8	9.8	49.633	0	21.591	1422300000	17

## Sheet: Table S4B
Experiment	Method	Significant	-LOG(P-value)	Difference	Enriched vs large dataset	Leading protein ID	Protein description	Peptides	Razor + unique peptides	Unique peptides	Sequence coverage [%]	Unique + razor sequence coverage [%]	Unique sequence coverage [%]	Mol. weight [kDa]	Q-value	Score	Intensity	MS/MS count
KIN10-TurboID	TurboID	+	1.26735	3.95182	no	AT2G47710	Adenine nucleotide alpha hydrolases-like superfamily protein	4	4	4	43.8	43.8	43.8	17.301	0	23.744	814960000	16
KIN10-TurboID	TurboID	+	3.07007	-2.24739	no	AT2G35635	RUB2, UBQ7 | ubiquitin 7	7	1	1	43.5	9.1	9.1	17.15	0.0030998	3.5535	190350000	1
KIN10-TurboID	TurboID	+	2.20432	-2.38841	no	AT2G38710	AMMECR1 family	2	2	2	8.4	8.4	8.4	24.244	0.002511	3.687	238910000	9
KIN10-TurboID	TurboID	+	2.53581	-2.52684	no	AT3G47610	transcription regulator/ zinc ion binding protein	2	2	2	5.9	5.9	5.9	44.56	0	5.8914	128780000	9
KIN10-TurboID	TurboID	+	2.77877	-2.64864	no	AT3G22480	PDF2 | prefoldin 2	2	2	2	12.2	12.2	12.2	16.526	0.0012796	3.8578	118280000	2
KIN10-TurboID	TurboID	+	2.26157	-2.70189	no	AT4G17410	PQT3 | DWNN domain, a CCHC-type zinc finger	3	2	2	4.2	3.3	3.3	91.305	0	5.0143	242190000	7
KIN10-TurboID	TurboID	+	2.36046	-2.74977	no	AT3G62010	metal ion-binding protein	3	3	3	3.3	3.3	3.3	141.17	0	4.9093	178700000	1
KIN10-TurboID	TurboID	+	1.7598	-3.64602	no	AT5G62700	TUB3 | tubulin beta chain 3	15	5	2	36.2	13.1	5.8	50.733	0	41.948	293900000	7
KINb1-TurboID	TurboID	+	3.75329	4.23243	no	AT1G67310	Calmodulin-binding transcription activator protein with CG-1 and Ankyrin domain	5	5	5	5.8	5.8	5.8	113.06	0	45.594	1453000000	11
KINb1-TurboID	TurboID	+	2.82057	3.07725	no	AT1G59760	AtMTR4, MTR4 | RNA helicase, ATP-dependent, SK12/DOB1 protein	7	7	7	7.8	7.8	7.8	111.89	0	16.741	731850000	8
KINb1-TurboID	TurboID	+	2.3314	2.86024	no	AT5G20360	Phox3 | Octicosapeptide/Phox/Bem1p (PB1) domain-containing protein / tetratricopeptide repeat (TPR)-containing protein	3	3	3	4	4	4	81.748	0	10.134	432660000	13
KINb1-TurboID	TurboID	+	3.76586	2.85024	yes	AT2G43500	NLP8 | Plant regulator RWP-RK family protein	11	11	11	14	14	14	103.28	0	55.15	4525200000	38
KINb1-TurboID	TurboID	+	3.20036	2.83355	no	AT5G53300	AtUBC10, UBC10 | ubiquitin-conjugating enzyme 10	1	1	1	10.1	10.1	10.1	12.239	0.0044788	2.9121	2910000000	6
KINb1-TurboID	TurboID	+	2.66676	2.62644	no	AT3G12800	DECR, SDRB | short-chain dehydrogenase-reductase B	3	3	3	11.1	11.1	11.1	31.796	0	8.348	761110000	9
KINb1-TurboID	TurboID	+	4.81016	2.45476	no	AT1G07670	ATECA4, ECA4 | endomembrane-type CA-ATPase 4	16	16	3	16.3	16.3	3	116.18	0	71.513	466130000	1
KINb1-TurboID	TurboID	+	3.5947	-2.28947	no	AT4G37120	SMP2 | Pre-mRNA splicing Prp18-interacting factor	12	12	6	26.5	26.5	16.6	62.056	0	69.493	1028500000	22
KINb1-TurboID	TurboID	+	3.30409	-2.30964	no	AT5G20490	ATXIK, XI-17, XIK, XI-K | myosin family protein with Dil	3	3	3	2.7	2.7	2.7	166.51	0	7.3873	466880000	5
KINb1-TurboID	TurboID	+	2.51929	-2.7076	no	AT1G74390	NEN3 | Polynucleotidyl transferase, ribonuclease H-like superfamily protein	4	4	4	9.7	9.7	9.7	55.632	0	18.469	456930000	9
KINb1-TurboID	TurboID	+	2.25073	-2.99923	no	AT5G54440	AtTRS130, CLUB | CLUB	3	3	3	4.1	4.1	4.1	140.68	0	5.0225	81604000	5
KINb1-TurboID	TurboID	+	2.2489	-3.0466	no	AT2G16710	Iron-sulfur cluster biosynthesis family protein	2	2	2	15.5	15.5	15.5	12.264	0.0076982	2.3729	29482000	4
KINb1-TurboID	TurboID	+	3.33684	-3.30661	no	AT4G21570	organic solute transporter ostalpha protein (DUF300)	1	1	1	4.4	4.4	4.4	33.993	0.00045147	3.9589	28607000	2
KINb1-TurboID	TurboID	+	2.89394	-4.66008	no	AT2G34300	S-adenosyl-L-methionine-dependent methyltransferases superfamily protein	1	1	1	1.3	1.3	1.3	86.88	0.0048465	2.8447	8334100	1
TurboID-SNF4	TurboID	+	2.91257	2.57041	no	AT5G12470	RER4 | UvrABC system C protein, putative (DUF3411)	1	1	1	2.6	2.6	2.6	41.323	0.0074166	6.3822	13349000	2
