# Supplementary material for: A Nitrogen-specific Interactome Analysis Sheds Light on the Role of the SnRK1 and TOR Kinases in Plant Nitrogen Signaling
Source: Mol Cell Proteomics. 2024 Sep 20;23(10):100842. doi: 10.1016/j.mcpro.2024.100842 (PMC11526089; doi:10.1016/j.mcpro.2024.100842)
Supplement: Supplemental Table S5 [file mmc5.xlsx]

## Sheet: Legend
Table	Column header	Detailed description
Table S4A: predicted SnRK1 consensus sites among tested substrate candidates	Accession	AGI accession number of the tested SnRK1 substrate
	Protein description	Protein description of the tested SnRK1 substrate
	Protein symbol	Symbol name of the tested SnRK1 substrate
	SnRK1 phosphosite	Amino acid residue number predicted to be phosphorylated by SnRK1 in SnRK1 consensus motif
	SnRK1 consensus motif	Predicted SnRK1 consensus motif harboring sequence from -5 until +4 of phosphorylated residue
	Confirmed by kinase assay	Column that indicates if phosphorylation of the predicted SnRK1 consensus motif was confirmed through an in vitro kinase assay followed by MS as reported in Supplemental Table S4B
Table S4B: MaxQuant phospho (STY) MS analysis, filtered for phosphosites with a localization probability of at least 0.75	Substrate	Protein symbol of the tested SnRK1 substrate
	Phospho site id*	A unique (consecutive) identifier for each row (phosphosite) in the Phospho site table, which is used to cross-link the information in this site file with the information stored in the other files
	Best localization scan number*	The scan number (defined in the raw file) for the MSMS spectrum leading to the best localization score for this site
	Best localization sample (raw file)*	Sample description and corresponding raw file leading to the best localization score for this site
	Proteins	Accession number of the identified phosphoproteins based on the Araport11 protein database, extended with protein sequences of the His-MBP fusion proteins
	Positions within proteins	Position of the phosphorylation site within each identified phosphoprotein present in the column 'Proteins', represented in multinumerical format
	Amino acid	Phosphorylated amino acid, being either Ser (S) or Thr (T)
	Site in substrate	Amino acid residue number in substrated that is phosphorylated
	Localization probability	Observed localization probability of the phopshorylation site
	Identified with loc prob ≥0.75	Column that indicates the repicates in which the identified site was found with at least a localization probability of 0.75
	Intensity_rep1	Summed up eXtracted Ion Current (XIC) of all isotopic clusters associated with the identified AA sequence in replicate1
	Intensity_rep2	Summed up eXtracted Ion Current (XIC) of all isotopic clusters associated with the identified AA sequence in replicate2
	Intensity_K48M	Summed up eXtracted Ion Current (XIC) of all isotopic clusters associated with the identified AA sequence in K48M negative control (dead kinase)
	Number of Phospho (STY)	Different numbers of Phospho (STY) on peptides that this site is involved in
	Phospho (STY) Probabilities	Sequence representation of the peptide including PTM positioning probabilities ([0..1], where 1 is best match) for 'Phospho(STY)'.
	Sequence window (-5,+4)	Sequence window around the phosphorylated site ranging from -5 until +4
	SnRK1 consensus motif	Column that indicates if the identified phosphosite matches with the known SnRK1 motif, or it is is similar (i.e. at least harboring a basic residue at -3 or -4 and a hydrophobic residue either at -5 or +4)
	Position [-5,+4]	Columns in which the different amino acids in the sequence window are colored according to Van Leene et al., 2022 to indicate the similarity to the SnRK1 consensus motif
	Score diff	Difference between the score with the PTM added to this position, and the 2nd best scoring with the PTM added to another position in the same amino acid sequence
	PEP	The posterior error probability (PEP) of the best identified modified peptide containing this site (smaller is better)
	Score	The Andromeda score of the best identified modified peptide containing this site (higher is better)
	Delta score	Score difference with the 2nd best identified peptide with a different amino acid sequence
	Score for localization	The Andromeda score of the MS/MS spectrum used for calculating the localization score for this site
	* annotated spectra can be consulted through MS viewer with key autzo6vlwr

## Sheet: Suppl. Table S5A
Accession	Protein description	Protein symbol	SnRK1 phosphosite	SnRK1 consensus motif	Confirmed by kinase assay
AT4G32180	pantothenate kinase 2	PANK2	S46	IHRSGSRPQL	yes
			S286	LTKCKSFDEL	yes
			S509	LRSDASALNV	yes
			T684	LYHKGTIIEI
			T753	FLRRGTEVVL
AT1G43890	RAB GTPase HOMOLOG B18	RAB18	T99	VTRRDTFTNL	yes
AT2G01470	SEC12P-like 2 protein	SEC12	S184	VFKWPSMNTL	yes
AT2G43500	Plant regulator RWP-RK family protein	NLP8	S39	VRNLISDDMF
			S823	VLRGSSSTSM

## Sheet: Suppl. Table S5B
																	Position
Substrate	Phospho site id	Best localization scan number	Best localization sample (raw file)	Proteins	Positions within proteins	Amino acid	Site in substrate	Localization probability	Identified with loc prob ≥0.75	Intensity_rep1	Intensity_rep2	Intensity_K48M	Number of Phospho (STY)	Phospho (STY) Probabilities	Sequence window (-5,+4)	SnRK1 consensus motif	-5	-4	-3	-2	-1	0	1	2	3	4	Score diff	PEP	Score	Delta score	Score for localization
SEC12	90	9265	His-MBP-SEC12 + KIN10 rep2 (PSB-905DDA_UPRC_3702_E35686_2p_uPAC27_PM7_sample9)	His-MBP-SEC12;AT2G01470.1	479;101	S	101	0.999999	rep1; rep2	43512000	73840000	0	1	LVVGS(1)DLPYR	RLVVGSDLPY		R	L	V	V	G	S	D	L	P	Y	61.3919	0.000530888	101.39	75.351	101.39
	86	13257	His-MBP-SEC12 + KIN10 rep1 (PSB-905DDA_UPRC_3702_E35665_2p_uPAC27_PM7_sample8)	His-MBP-SEC12;AT2G01470.1	501;123	S	123	0.999539	rep1	149650000	0	0	1	EGGLICALPNS(1)CKLFHWEDIMSR	CALPNSCKLF		C	A	L	P	N	S	C	K	L	F	33.362	1.21506e-07	97.063	81.299	97.063
	85	13802	His-MBP-SEC12 + KIN10 rep1 (PSB-905DDA_UPRC_3702_E35665_2p_uPAC27_PM7_sample8)	His-MBP-SEC12;AT2G01470.1	544;166	S	166	0.999994	rep1; rep2	45962000	72733000	0	1	DVGQQLALAFNPEGS(1)VLAAGAEDGTLR	FNPEGSVLAA		F	N	P	E	G	S	V	L	A	A	51.9056	4.6388e-07	98.121	87.654	89.793
	91	10840	His-MBP-SEC12 + KIN10 rep2 (PSB-905DDA_UPRC_3702_E35686_2p_uPAC27_PM7_sample9)	His-MBP-SEC12;AT2G01470.1	562;184	S	184	0.849214	rep1; rep2	538040000	810780000	0	1	VFKWPS(0.849)MNT(0.151)LLNESQAHSSVK	VFKWPSMNTL	perfect match	V	F	K	W	P	S	M	N	T	L	7.50661	9.37859e-29	158.69	142.79	133.95
	92	11606	His-MBP-SEC12 + KIN10 rep2 (PSB-905DDA_UPRC_3702_E35686_2p_uPAC27_PM7_sample9)	His-MBP-SEC12;AT2G01470.1	604;226	S	226	0.9998	rep2	0	33281000	0	1	VWDVNAS(1)AAVASLSK	WDVNASAAVA		W	D	V	N	A	S	A	A	V	A	38.6209	1.51896e-12	131.56	104.59	131.56
	88	6865	His-MBP-SEC12 + KIN10 rep2 (PSB-905DDA_UPRC_3702_E35686_2p_uPAC27_PM7_sample9)	His-MBP-SEC12;AT2G01470.1;AT5G50650.1;AT5G50550.1	665;287;277;277	S	287	0.998473	rep1; rep2	13946000	23117000	0	1	KNS(0.998)IS(0.002)AFNVSADGK	PIKKNSISAF	similar	P	I	K	K	N	S	I	S	A	F	28.1797	0.0113526	88.73	74.7	88.73
	89	7659	His-MBP-SEC12 + KIN10 rep2 (PSB-905DDA_UPRC_3702_E35686_2p_uPAC27_PM7_sample9)	His-MBP-SEC12;AT2G01470.1;AT5G50650.1;AT5G50550.1	667;289;279;279	S	289	0.999638	rep1; rep2	9458900	19123000	0	1	NSIS(1)AFNVSADGK	KKNSISAFNV	similar	K	K	N	S	I	S	A	F	N	V	34.8059	5.05946e-05	99.481	82.113	99.481
	87	8932	His-MBP-SEC12 + KIN10 rep1 (PSB-905DDA_UPRC_3702_E35665_2p_uPAC27_PM7_sample8)	His-MBP-SEC12;AT2G01470.1	725;347	S	347	0.943707	rep1	2429200	0	0	1	GLVS(0.031)VS(0.944)FDS(0.025)R	GLVSVSFDSR		G	L	V	S	V	S	F	D	S	R	14.8485	0.0273319	62.408	49.141	62.408
RAB18	97	11455	His-MBP-RAB18 + KIN10 rep2 (PSB-905DDA_UPRC_3702_E35655_2p_uPAC27_PM7_sample3)	AT1G43890.3;AT1G43890.2;AT1G43890.1;His-MBP-RAB18	99;99;99;477	T	99	0.999739	rep1; rep2	621640000	275760000	0	1	RDT(1)FTNLSDIWAK	VTRRDTFTNL	perfect match	V	T	R	R	D	T	F	T	N	L	35.876	3.09841e-42	171.88	157.29	125.5
	4	7717	His-MBP-RAB18 + KIN10 rep1 (PSB-905DDA_UPRC_3702_E35653_2p_uPAC27_PM7_sample2)	AT1G43890.3;AT1G43890.2;AT1G43890.1;His-MBP-RAB18	186;186;186;564	S	186	0.865405	rep1; rep2	10502000	8517500	0	1	ILETPSLT(0.028)AEGS(0.865)S(0.106)GGK	LTAEGSSGGK		L	T	A	E	G	S	S	G	G	K	9.1064	2.72586e-05	101.36	70.468	97.836
PANK2	83	5043	His-MBP-PANK2 + KIN10 rep1 (PSB-905DDA_UPRC_3702_E35659_2p_uPAC27_PM7_sample5)	His-MBP-PANK2;AT4G32180.3;AT4G32180.2;AT4G32180.1	424;46;46;46	S	46	0.999089	rep1; rep2	16768000	9411200	0	1	S(0.001)GS(0.999)RPQLDLSK	IHRSGSRPQL	perfect match	I	H	R	S	G	S	R	P	Q	L	30.4027	0.000189444	91.858	62.901	91.812
	134	14966	His-MBP-PANK2 + KIN10 rep1 (PSB-905DDA_UPRC_3702_E35659_2p_uPAC27_PM7_sample5)	His-MBP-PANK2;AT4G32180.3;AT4G32180.2;AT4G32180.1	445;67;67;67	T	67	1	rep1; rep2	406030000	581600000	0	1	AEIQGNLEERDPT(1)ILLPNQSDDISHLALDIGGSLIK	EERDPTILLP		E	E	R	D	P	T	I	L	L	P	102.083	5.34226e-76	199.1	185.46	199.1
	78	10284	His-MBP-PANK2 + KIN10 rep1 (PSB-905DDA_UPRC_3702_E35659_2p_uPAC27_PM7_sample5)	His-MBP-PANK2;AT4G32180.3;AT4G32180.2;AT4G32180.1	502;124;124;124	S	124	0.999383	rep1; rep2	75481000	31826000	0	1	LGITNGNLRS(0.999)YPVLGGR	NGNLRSYPVL		N	G	N	L	R	S	Y	P	V	L	33.5816	7.82983e-09	118.46	91.131	118.46
	136	8336	His-MBP-PANK2 + KIN10 rep2 (PSB-905DDA_UPRC_3702_E35661_2p_uPAC27_PM7_sample6)	His-MBP-PANK2;AT4G32180.3;AT4G32180.2;AT4G32180.1	651;273;273;273	T	273	0.998045	rep1; rep2	30524000	12605000	0	1	VSGTNVGGGT(0.998)Y(0.002)WGLGR	NVGGGTYWGL		N	V	G	G	G	T	Y	W	G	L	27.1178	6.15852e-07	111.64	97.981	79.81
	71	10820	His-MBP-PANK2 + KIN10 rep1 (PSB-905DDA_UPRC_3702_E35659_2p_uPAC27_PM7_sample5)	His-MBP-PANK2;AT4G32180.3;AT4G32180.2;AT4G32180.1	664;286;286;286	S	286	1	rep1; rep2	49390000	53713000	0	1	CKS(1)FDELLELSQK	LTKCKSFDEL	perfect match	L	T	K	C	K	S	F	D	E	L	92.8715	5.92706e-07	115.82	92.58	101.42
	74	11882	His-MBP-PANK2 + KIN10 rep1 (PSB-905DDA_UPRC_3702_E35659_2p_uPAC27_PM7_sample5)	His-MBP-PANK2;AT4G32180.3;AT4G32180.2;AT4G32180.1	699;321;321;321	S	321	0.99891	rep1	19266000	0	0	1	IGLS(0.999)AS(0.001)TIASSFGK	SKIGLSASTI	similar	S	K	I	G	L	S	A	S	T	I	29.6424	2.02928e-10	133.48	38.76	133.48
	75	11672	His-MBP-PANK2 + KIN10 rep2 (PSB-905DDA_UPRC_3702_E35661_2p_uPAC27_PM7_sample6)	His-MBP-PANK2;AT4G32180.3;AT4G32180.2;AT4G32180.1	701;323;323;323	S	323	0.870307	rep1; rep2	52616000	18226000	0	1	IGLSAS(0.87)T(0.129)IASSFGK	IGLSASTIAS		I	G	L	S	A	S	T	I	A	S	8.28935	8.69666e-32	190.86	34.615	118.13
	81	15803	His-MBP-PANK2 + KIN10 rep2 (PSB-905DDA_UPRC_3702_E35661_2p_uPAC27_PM7_sample6)	His-MBP-PANK2;AT4G32180.3;AT4G32180.2;AT4G32180.1	887;509;509;509	S	509	0.983958	rep2	421250000	309360000	0	2	S(0.016)DAS(0.984)ALNVGVLHLVPT(1)LEVFPLLADPK	LRSDASALNV	perfect match	L	R	S	D	A	S	A	L	N	V	17.8773	5.27533e-14	120.82	116.63	120.82
	135	15803	His-MBP-PANK2 + KIN10 rep1 (PSB-905DDA_UPRC_3702_E35659_2p_uPAC27_PM7_sample5)	His-MBP-PANK2;AT4G32180.3;AT4G32180.2;AT4G32180.1	899;521;521;521	T	521	1	rep1; rep2	593910000	432590000	0	1;2	S(0.016)DAS(0.984)ALNVGVLHLVPT(1)LEVFPLLADPK	LHLVPTLEVF		L	H	L	V	P	T	L	E	V	F	98.0974	1.9327e-17	126.11	116.81	120.82
	79	15141	His-MBP-PANK2 + KIN10 rep2 (PSB-905DDA_UPRC_3702_E35661_2p_uPAC27_PM7_sample6)	His-MBP-PANK2;AT4G32180.3;AT4G32180.2;AT4G32180.1	1014;636;636;636	S	636	0.999949	rep1; rep2	26826000	18941000	0	1	QRENEAS(1)LAVLPDLLEELDSMSEEAR	RENEASLAVL		R	E	N	E	A	S	L	A	V	L	45.7543	0.00817901	47.225	37.508	47.225
NLP8	70	9962	His-MBP-NLP8 + KIN10 rep2 (PSB-905DDA_UPRC_3702_E35692_2p_uPAC27_PM7_sample12)	His-MBP-NLP8;AT2G43500.9;AT2G43500.8;AT2G43500.7;AT2G43500.6;AT2G43500.3;AT2G43500.11;AT2G43500.10;AT2G43500.1;AT2G43500.5;AT2G43500.4;AT2G43500.2	410;32;32;32;32;32;32;32;32;32;32;32	S	32	0.999007	rep1; rep2	30495000	79404000	0	1	EKGFGNYSDFPTEQMDGLSS(0.001)NFGS(0.999)GVR	SSNFGSGVRN		S	S	N	F	G	S	G	V	R	N	30.3408	5.85913e-23	137.44	129.58	95.042
	69	9341	His-MBP-NLP8 + KIN10 rep1 (PSB-905DDA_UPRC_3702_E35690_2p_uPAC27_PM7_sample11)	His-MBP-NLP8;AT2G43500.9;AT2G43500.8;AT2G43500.7;AT2G43500.6;AT2G43500.3;AT2G43500.11;AT2G43500.10;AT2G43500.1;AT2G43500.5;AT2G43500.4;AT2G43500.2	479;101;101;101;101;101;101;101;101;101;101;101	S	101	0.999965	rep1; rep2	22985000	54051000	0	1	S(1)FYDLESSYYGEER	TSLTRSFYDL		T	S	L	T	R	S	F	Y	D	L	44.498	6.2566e-20	152.99	134.72	142.85
	31	3427	His-MBP-NLP8 + KIN10 rep2 (PSB-905DDA_UPRC_3702_E35692_2p_uPAC27_PM7_sample12)	AT3G59580.3;AT3G59580.2;AT3G59580.1;His-MBP-NLP8;AT2G43500.9;AT2G43500.8;AT2G43500.7;AT2G43500.6;AT2G43500.3;AT2G43500.11;AT2G43500.10;AT2G43500.1;AT2G43500.5;AT2G43500.4;AT2G43500.2	103;103;103;538;160;160;160;160;160;160;160;160;160;160;160	S	160	0.993554	rep1; rep2	24471000	24032000	0	1	S(0.005)LS(0.994)HS(0.001)LDEK	VIPRSLSHSLD; IPRSLSHSLD	similar	V/I	P	R	S	L	S	H	S	L	D	22.6841	8.14578e-07	125.97	104.14	111.86
	32	5042	His-MBP-NLP8 + KIN10 rep1 (PSB-905DDA_UPRC_3702_E35690_2p_uPAC27_PM7_sample11)	AT3G59580.3;AT3G59580.2;AT3G59580.1;His-MBP-NLP8;AT2G43500.9;AT2G43500.8;AT2G43500.7;AT2G43500.6;AT2G43500.3;AT2G43500.11;AT2G43500.10;AT2G43500.1;AT2G43500.5;AT2G43500.4;AT2G43500.2	105;105;105;540;162;162;162;162;162;162;162;162;162;162;162	S	162	0.789051	rep1	66277000	0	0	1	SLS(0.211)HS(0.789)LDEKMLK	RSLSHSLDEK		R	S	L	S	H	S	L	D	E	K	5.72933	1.47643e-06	119.32	97.219	119.32
	107	11698	His-MBP-NLP8 + KIN10 rep2 (PSB-905DDA_UPRC_3702_E35692_2p_uPAC27_PM7_sample12)	AT3G59580.3;AT3G59580.2;AT3G59580.1;His-MBP-NLP8;AT2G43500.9;AT2G43500.8;AT2G43500.7;AT2G43500.6;AT2G43500.3;AT2G43500.11;AT2G43500.10;AT2G43500.1;AT2G43500.5;AT2G43500.4;AT2G43500.2	592;592;592;1025;647;647;647;647;647;647;647;647;660;660;660	T	647	1	rep1; rep2	63028000	93943000	0	1	KIQT(1)VLDSVQGVEGGLK	LRKIQTVLDS	similar	L	R	K	I	Q	T	V	L	D	S	67.5891	4.17596e-19	145.91	128.97	145.91
